# Supplementary material for: Mitotic redistribution of the mitochondrial network by Miro and Cenp-F
Source: Nat Commun. 2015 Aug 11;6:8015. doi: 10.1038/ncomms9015 (PMC4538849; doi:10.1038/ncomms9015)
Supplement: Supplementary Dataset 1 — Raw MS data from Miro1 and Miro2 purification [file ncomms9015-s3.xlsx]

## Sheet: Miro1 co-purified ID
Uniprot	Protein name	percent coverage	num unique pep
Q8IXI2	Mitochondrial Rho GTPase 1 (MIRO-1) (hMiro-1) (EC 3.6.5.-) (Rac-GTP-binding protein-like protein) (Ras homolog gene family member T1)	77.5	107
P49454	Centromere protein F (CENP-F) (AH antigen) (Kinetochore protein CENPF) (Mitosin)	36.1	102
P55060	Exportin-2 (Exp2) (Cellular apoptosis susceptibility protein) (Chromosome segregation 1-like protein) (Importin-alpha re-exporter)	39.3	46
Q14974	Importin subunit beta-1 (Importin-90) (Karyopherin subunit beta-1) (Nuclear factor p97) (Pore targeting complex 97 kDa subunit) (PTAC97)	40.1	36
O00410	Importin-5 (Imp5) (Importin subunit beta-3) (Karyopherin beta-3) (Ran-binding protein 5) (RanBP5)	40	32
P16615	Sarcoplasmic/endoplasmic reticulum calcium ATPase 2 (SERCA2) (SR Ca(2+)-ATPase 2) (EC 3.6.3.8) (Calcium pump 2) (Calcium-transporting ATPase sarcoplasmic reticulum type, slow twitch skeletal muscle isoform) (Endoplasmic reticulum class 1/2 Ca(2+) ATPase)	38.3	32
O14980	Exportin-1 (Exp1) (Chromosome region maintenance 1 protein homolog)	28.3	27
Q92616	Translational activator GCN1 (HsGCN1) (GCN1-like protein 1)	9.2	19
O14654	Insulin receptor substrate 4 (IRS-4) (160 kDa phosphotyrosine protein) (py160) (Phosphoprotein of 160 kDa) (pp160)	17.3	18
Q9NR50	Translation initiation factor eIF-2B subunit gamma (eIF-2B GDP-GTP exchange factor subunit gamma)	41.2	17
Q8IXI1	Mitochondrial Rho GTPase 2 (MIRO-2) (hMiro-2) (EC 3.6.5.-) (Ras homolog gene family member T2)	35.8	17
Q9UBB4	Ataxin-10 (Brain protein E46 homolog) (Spinocerebellar ataxia type 10 protein)	38.3	15
P05023	Sodium/potassium-transporting ATPase subunit alpha-1 (Na(+)/K(+) ATPase alpha-1 subunit) (EC 3.6.3.9) (Sodium pump subunit alpha-1)	20	15
O15397	Importin-8 (Imp8) (Ran-binding protein 8) (RanBP8)	17.9	15
Q9HAV4	Exportin-5 (Exp5) (Ran-binding protein 21)	15.1	15
Q9BQA1	Methylosome protein 50 (MEP-50) (Androgen receptor cofactor p44) (WD repeat-containing protein 77) (p44/Mep50)	57.6	14
Q9Y5L0	Transportin-3 (Importin-12) (Imp12) (Transportin-SR) (TRN-SR)	19.7	14
Q8TEX9	Importin-4 (Imp4) (Importin-4b) (Imp4b) (Ran-binding protein 4) (RanBP4)	14.4	13
P40855	Peroxisomal biogenesis factor 19 (33 kDa housekeeping protein) (Peroxin-19) (Peroxisomal farnesylated protein)	47.5	12
P53618	Coatomer subunit beta (Beta-coat protein) (Beta-COP)	15.9	12
Q9C0E2	Exportin-4 (Exp4)	13.4	12
Q13144	Translation initiation factor eIF-2B subunit epsilon (eIF-2B GDP-GTP exchange factor subunit epsilon)	23	11
P49770	Translation initiation factor eIF-2B subunit beta (S20I15) (S20III15) (eIF-2B GDP-GTP exchange factor subunit beta)	25.1	10
Q8TC07	TBC1 domain family member 15 (GTPase-activating protein RAB7) (GAP for RAB7) (Rab7-GAP)	20.1	10
P56192	Methionine--tRNA ligase, cytoplasmic (EC 6.1.1.10) (Methionyl-tRNA synthetase) (MetRS)	15	10
Q9UI10	Translation initiation factor eIF-2B subunit delta (eIF-2B GDP-GTP exchange factor subunit delta)	23.3	9
Q9UJS0	Calcium-binding mitochondrial carrier protein Aralar2 (Citrin) (Mitochondrial aspartate glutamate carrier 2) (Solute carrier family 25 member 13)	18.4	9
Q96P70	Importin-9 (Imp9) (Ran-binding protein 9) (RanBP9)	11.6	9
Q9BYC9	39S ribosomal protein L20, mitochondrial (L20mt) (MRP-L20)	36.2	8
Q7L1Q6	Basic leucine zipper and W2 domain-containing protein 1 (Protein Orf)	17.4	8
P51617	Interleukin-1 receptor-associated kinase 1 (IRAK-1) (EC 2.7.11.1)	14	8
Q92973	Transportin-1 (Importin beta-2) (Karyopherin beta-2) (M9 region interaction protein) (MIP)	13.7	8
O14787	Transportin-2 (Karyopherin beta-2b)	12.9	8
Q7Z3U7	Protein MON2 homolog (Protein SF21)	5	8
Q07021	Complement component 1 Q subcomponent-binding protein, mitochondrial (GC1q-R protein) (Glycoprotein gC1qBP) (C1qBP) (Hyaluronan-binding protein 1) (Mitochondrial matrix protein p32) (p33)	31.6	7
P45880	Voltage-dependent anion-selective channel protein 2 (VDAC-2) (hVDAC2) (Outer mitochondrial membrane protein porin 2)	28.6	7
Q70CQ3	Ubiquitin carboxyl-terminal hydrolase 30 (EC 3.4.19.12) (Deubiquitinating enzyme 30) (Ubiquitin thioesterase 30) (Ubiquitin-specific-processing protease 30) (Ub-specific protease 30)	19	7
Q00325	Phosphate carrier protein, mitochondrial (Phosphate transport protein) (PTP) (Solute carrier family 25 member 3)	15.7	7
P27708	CAD protein [Includes: Glutamine-dependent carbamoyl-phosphate synthase (EC 6.3.5.5); Aspartate carbamoyltransferase (EC 2.1.3.2); Dihydroorotase (EC 3.5.2.3)]	4.6	7
Q96ER3	Protein SAAL1	19.2	6
P52292	Importin subunit alpha-2 (Karyopherin subunit alpha-2) (RAG cohort protein 1) (SRP1-alpha)	16.4	6
P40939	Trifunctional enzyme subunit alpha, mitochondrial (78 kDa gastrin-binding protein) (TP-alpha) [Includes: Long-chain enoyl-CoA hydratase (EC 4.2.1.17); Long chain 3-hydroxyacyl-CoA dehydrogenase (EC 1.1.1.211)]	11.8	6
Q0D2I5	Intermediate filament family orphan 1 (Tumor antigen HOM-TES-103)	11.8	6
Q16891	Mitochondrial inner membrane protein (Cell proliferation-inducing gene 4/52 protein) (Mitofilin) (p87/89)	9.5	6
Q14257	Reticulocalbin-2 (Calcium-binding protein ERC-55) (E6-binding protein) (E6BP)	18.6	5
Q9BRK5	45 kDa calcium-binding protein (Cab45) (Stromal cell-derived factor 4) (SDF-4)	18.2	5
P08574	Cytochrome c1, heme protein, mitochondrial (Complex III subunit 4) (Complex III subunit IV) (Cytochrome b-c1 complex subunit 4) (Ubiquinol-cytochrome-c reductase complex cytochrome c1 subunit) (Cytochrome c-1)	17.8	5
Q9P035	Very-long-chain (3R)-3-hydroxyacyl-[acyl-carrier protein] dehydratase 3 (EC 4.2.1.134) (3-hydroxyacyl-CoA dehydratase 3) (HACD3) (Butyrate-induced protein 1) (B-ind1) (hB-ind1) (Protein tyrosine phosphatase-like protein PTPLAD1) (Protein-tyrosine phosphatase-like A domain-containing protein 1)	17.4	5
P68104	Elongation factor 1-alpha 1 (EF-1-alpha-1) (Elongation factor Tu) (EF-Tu) (Eukaryotic elongation factor 1 A-1) (eEF1A-1) (Leukocyte receptor cluster member 7)	13.9	5
P56182	Ribosomal RNA processing protein 1 homolog A (Novel nuclear protein 1) (NNP-1) (Nucleolar protein Nop52) (RRP1-like protein)	11.9	5
O60256	26S proteasome non-ATPase regulatory subunit 11 (26S proteasome regulatory subunit RPN6) (26S proteasome regulatory subunit S9) (26S proteasome regulatory subunit p44.5)	10.8	5
Q00610	Clathrin heavy chain 1 (Clathrin heavy chain on chromosome 17) (CLH-17)	3.5	5
P12235	ADP/ATP translocase 1 (ADP,ATP carrier protein 1) (ADP,ATP carrier protein, heart/skeletal muscle isoform T1) (Adenine nucleotide translocator 1) (ANT 1) (Solute carrier family 25 member 4)	27.5	4
Q9BUA3	Uncharacterized protein C11orf84	24.9	4
Q96AG4	Leucine-rich repeat-containing protein 59 (Ribosome-binding protein p34) (p34)	16.3	4
Q3ZCQ8	Mitochondrial import inner membrane translocase subunit TIM50	16.1	4
P31350	Ribonucleoside-diphosphate reductase subunit M2 (EC 1.17.4.1) (Ribonucleotide reductase small chain) (Ribonucleotide reductase small subunit)	11.8	4
Q53H12	Acylglycerol kinase, mitochondrial (hAGK) (EC 2.7.1.107) (EC 2.7.1.94) (Multiple substrate lipid kinase) (HsMuLK) (MuLK) (Multi-substrate lipid kinase)	11.1	4
P55084	Trifunctional enzyme subunit beta, mitochondrial (TP-beta) [Includes: 3-ketoacyl-CoA thiolase (EC 2.3.1.16) (Acetyl-CoA acyltransferase) (Beta-ketothiolase)]	9.5	4
P30154	Serine/threonine-protein phosphatase 2A 65 kDa regulatory subunit A beta isoform (PP2A subunit A isoform PR65-beta) (PP2A subunit A isoform R1-beta)	8.5	4
Q9NVI7	ATPase family AAA domain-containing protein 3A	7.9	4
Q7Z4Q2	HEAT repeat-containing protein 3	7.5	4
Q9UHI6	Probable ATP-dependent RNA helicase DDX20 (EC 3.6.4.13) (Component of gems 3) (DEAD box protein 20) (DEAD box protein DP 103) (Gemin-3)	6.2	4
P55884	Eukaryotic translation initiation factor 3 subunit B (eIF3b) (Eukaryotic translation initiation factor 3 subunit 9) (Prt1 homolog) (hPrt1) (eIF-3-eta) (eIF3 p110) (eIF3 p116)	5.4	4
P57678	Gem-associated protein 4 (Gemin-4) (Component of gems 4) (p97)	4.3	4
P46783	40S ribosomal protein S10	23	3
O75947	ATP synthase subunit d, mitochondrial (ATPase subunit d)	22.4	3
P62826	GTP-binding nuclear protein Ran (Androgen receptor-associated protein 24) (GTPase Ran) (Ras-like protein TC4) (Ras-related nuclear protein)	15.7	3
Q99623	Prohibitin-2 (B-cell receptor-associated protein BAP37) (D-prohibitin) (Repressor of estrogen receptor activity)	15.7	3
O94905	Erlin-2 (Endoplasmic reticulum lipid raft-associated protein 2) (Stomatin-prohibitin-flotillin-HflC/K domain-containing protein 2) (SPFH domain-containing protein 2)	14.2	3
P50402	Emerin	13	3
P36542	ATP synthase subunit gamma, mitochondrial (F-ATPase gamma subunit)	12.1	3
P61163	Alpha-centractin (Centractin) (ARP1) (Actin-RPV) (Centrosome-associated actin homolog)	11.2	3
Q02978	Mitochondrial 2-oxoglutarate/malate carrier protein (OGCP) (Solute carrier family 25 member 11)	10.5	3
Q96AG3	Solute carrier family 25 member 46	10.5	3
Q15293	Reticulocalbin-1	10.3	3
O60884	Mitochondrial import inner membrane translocase subunit TIM44	10.2	3
P53007	Tricarboxylate transport protein, mitochondrial (Citrate transport protein) (CTP) (Solute carrier family 25 member 1) (Tricarboxylate carrier protein)	10	3
P05388	60S acidic ribosomal protein P0 (60S ribosomal protein L10E)	9.8	3
O15355	Protein phosphatase 1G (EC 3.1.3.16) (Protein phosphatase 1C) (Protein phosphatase 2C isoform gamma) (PP2C-gamma) (Protein phosphatase magnesium-dependent 1 gamma)	9	3
P53985	Monocarboxylate transporter 1 (MCT 1) (Solute carrier family 16 member 1)	8.4	3
Q9H3G5	Probable serine carboxypeptidase CPVL (EC 3.4.16.-) (Carboxypeptidase, vitellogenic-like) (Vitellogenic carboxypeptidase-like protein) (VCP-like protein) (hVLP)	8.2	3
O43615	Mitochondrial import inner membrane translocase subunit TIM44	7.7	3
P51648	Fatty aldehyde dehydrogenase (EC 1.2.1.3) (Aldehyde dehydrogenase 10) (Aldehyde dehydrogenase family 3 member A2) (Microsomal aldehyde dehydrogenase)	7.6	3
P35998	26S protease regulatory subunit 7 (26S proteasome AAA-ATPase subunit RPT1) (Proteasome 26S subunit ATPase 2) (Protein MSS1)	7.4	3
Q9NVH1	DnaJ homolog subfamily C member 11	7.2	3
P28288	ATP-binding cassette sub-family D member 3 (70 kDa peroxisomal membrane protein) (PMP70)	6.1	3
P55786	Puromycin-sensitive aminopeptidase (PSA) (EC 3.4.11.14) (Cytosol alanyl aminopeptidase) (AAP-S)	3.9	3
Q9UBF2	Coatomer subunit gamma-2 (Gamma-2-coat protein) (Gamma-2-COP)	3.9	3
O75155	Cullin-associated NEDD8-dissociated protein 2 (Cullin-associated and neddylation-dissociated protein 2) (Epididymis tissue protein Li 169) (TBP-interacting protein of 120 kDa B) (TBP-interacting protein 120B) (p120 CAND2)	3	3
P42704	Leucine-rich PPR motif-containing protein, mitochondrial (130 kDa leucine-rich protein) (LRP 130) (GP130)	2.8	3
Q9NU22	Midasin (MIDAS-containing protein)	0.7	3
Q13885	Tubulin beta-2A chain	54.2	2
Q701N4	Keratin-associated protein 5-2 (Keratin-associated protein 5-8) (Keratin-associated protein 5.2) (Keratin-associated protein 5.8) (Ultrahigh sulfur keratin-associated protein 5.2)	23.7	2
P62263	40S ribosomal protein S14	22.5	2
P35268	60S ribosomal protein L22 (EBER-associated protein) (EAP) (Epstein-Barr virus small RNA-associated protein) (Heparin-binding protein HBp15)	18.8	2
P01781	Ig heavy chain V-III region GAL	16.4	2
P47813	Eukaryotic translation initiation factor 1A, X-chromosomal (eIF-1A X isoform) (Eukaryotic translation initiation factor 4C) (eIF-4C)	14.6	2
Q9UBX3	Mitochondrial dicarboxylate carrier (Solute carrier family 25 member 10)	13.9	2
Q9UBQ5	Eukaryotic translation initiation factor 3 subunit K (eIF3k) (Eukaryotic translation initiation factor 3 subunit 12) (Muscle-specific gene M9 protein) (PLAC-24) (eIF-3 p25) (eIF-3 p28)	11.5	2
P67809	Nuclease-sensitive element-binding protein 1 (CCAAT-binding transcription factor I subunit A) (CBF-A) (DNA-binding protein B) (DBPB) (Enhancer factor I subunit A) (EFI-A) (Y-box transcription factor) (Y-box-binding protein 1) (YB-1)	11.1	2
Q15056	Eukaryotic translation initiation factor 4H (eIF-4H) (Williams-Beuren syndrome chromosomal region 1 protein)	10.9	2
Q9NX63	Coiled-coil-helix-coiled-coil-helix domain-containing protein 3, mitochondrial	10.6	2
P27348	14-3-3 protein theta (14-3-3 protein T-cell) (14-3-3 protein tau) (Protein HS1)	9	2
O95816	BAG family molecular chaperone regulator 2 (BAG-2) (Bcl-2-associated athanogene 2)	9	2
O15260	Surfeit locus protein 4	8.6	2
Q99733	Nucleosome assembly protein 1-like 4 (Nucleosome assembly protein 2) (NAP-2)	8.5	2
O60762	Dolichol-phosphate mannosyltransferase (EC 2.4.1.83) (Dolichol-phosphate mannose synthase) (DPM synthase) (Dolichyl-phosphate beta-D-mannosyltransferase) (Mannose-P-dolichol synthase) (MPD synthase)	8.5	2
O95394	Phosphoacetylglucosamine mutase (PAGM) (EC 5.4.2.3) (Acetylglucosamine phosphomutase) (N-acetylglucosamine-phosphate mutase) (Phosphoglucomutase-3) (PGM 3)	7.6	2
Q9H4I3	TraB domain-containing protein (Protein TTG2)	6.9	2
Q96DG6	Carboxymethylenebutenolidase homolog (EC 3.1.-.-)	6.9	2
P62195	26S protease regulatory subunit 8 (26S proteasome AAA-ATPase subunit RPT6) (Proteasome 26S subunit ATPase 5) (Proteasome subunit p45) (Thyroid hormone receptor-interacting protein 1) (TRIP1) (p45/SUG)	6.7	2
Q8NFH3	Nucleoporin Nup43 (Nup107-160 subcomplex subunit Nup43) (p42)	6.3	2
O00231	26S proteasome non-ATPase regulatory subunit 11 (26S proteasome regulatory subunit RPN6) (26S proteasome regulatory subunit S9) (26S proteasome regulatory subunit p44.5)	5.9	2
Q9NZ01	Very-long-chain enoyl-CoA reductase (EC 1.3.1.93) (Synaptic glycoprotein SC2) (Trans-2,3-enoyl-CoA reductase) (TER)	5.8	2
Q96JB5	CDK5 regulatory subunit-associated protein 3 (CDK5 activator-binding protein C53) (Protein HSF-27)	5.5	2
Q9Y4R8	Telomere length regulation protein TEL2 homolog (Protein clk-2 homolog) (hCLK2)	5.3	2
O43242	26S proteasome non-ATPase regulatory subunit 3 (26S proteasome regulatory subunit RPN3) (26S proteasome regulatory subunit S3) (Proteasome subunit p58)	4.9	2
Q14739	Lamin-B receptor (Integral nuclear envelope inner membrane protein) (LMN2R)	4.9	2
Q9BTV4	Transmembrane protein 43 (Protein LUMA)	4.5	2
P38646	Stress-70 protein, mitochondrial (75 kDa glucose-regulated protein) (GRP-75) (Heat shock 70 kDa protein 9) (Mortalin) (MOT) (Peptide-binding protein 74) (PBP74)	4.4	2
P52306	Rap1 GTPase-GDP dissociation stimulator 1 (Exchange factor smgGDS) (SMG GDS protein) (SMG P21 stimulatory GDP/GTP exchange protein)	4.4	2
Q15758	Neutral amino acid transporter B(0) (ATB(0)) (Baboon M7 virus receptor) (RD114/simian type D retrovirus receptor) (Sodium-dependent neutral amino acid transporter type 2) (Solute carrier family 1 member 5)	4.3	2
Q9NU19	TBC1 domain family member 22B	4	2
Q9UNF1	Melanoma-associated antigen D2 (11B6) (Breast cancer-associated gene 1 protein) (BCG-1) (Hepatocellular carcinoma-associated protein JCL-1) (MAGE-D2 antigen)	3.8	2
Q96T76	MMS19 nucleotide excision repair protein homolog (hMMS19) (MET18 homolog) (MMS19-like protein)	2.9	2
Q7Z3E5	LisH domain-containing protein ARMC9 (Melanoma/melanocyte-specific tumor antigen KU-MEL-1) (NS21)	2.9	2
P19367	Hexokinase-1 (EC 2.7.1.1) (Brain form hexokinase) (Hexokinase type I) (HK I)	2.8	2
Q10567	AP-1 complex subunit beta-1 (Adapter-related protein complex 1 subunit beta-1) (Adaptor protein complex AP-1 subunit beta-1) (Beta-1-adaptin) (Beta-adaptin 1) (Clathrin assembly protein complex 1 beta large chain) (Golgi adaptor HA1/AP1 adaptin beta subunit)	2.6	2
Q16531	DNA damage-binding protein 1 (DDB p127 subunit) (DNA damage-binding protein a) (DDBa) (Damage-specific DNA-binding protein 1) (HBV X-associated protein 1) (XAP-1) (UV-damaged DNA-binding factor) (UV-damaged DNA-binding protein 1) (UV-DDB 1) (XPE-binding factor) (XPE-BF) (Xeroderma pigmentosum group E-complementing protein) (XPCe)	2.5	2
Q86Y56	HEAT repeat-containing protein 2	2.5	2
Q9BXW9	Fanconi anemia group D2 protein (Protein FACD2)	2.3	2
Q9UI26	Importin-11 (Imp11) (Ran-binding protein 11) (RanBP11)	2.2	2
O00203	AP-3 complex subunit beta-1 (Adapter-related protein complex 3 subunit beta-1) (Adaptor protein complex AP-3 subunit beta-1) (Beta-3A-adaptin) (Clathrin assembly protein complex 3 beta-1 large chain)	2	2
P53621	Coatomer subunit alpha (Alpha-coat protein) (Alpha-COP) (HEP-COP) (HEPCOP) [Cleaved into: Xenin (Xenopsin-related peptide); Proxenin]	1.9	2
Q68E01	Integrator complex subunit 3 (Int3) (SOSS complex subunit A) (Sensor of single-strand DNA complex subunit A) (SOSS-A) (Sensor of ssDNA subunit A)	1.8	2
Q9NVI1	Fanconi anemia group I protein (Protein FACI)	1.6	2
O14981	TATA-binding protein-associated factor 172 (EC 3.6.4.-) (ATP-dependent helicase BTAF1) (B-TFIID transcription factor-associated 170 kDa subunit) (TAF(II)170) (TBP-associated factor 172) (TAF-172)	1.5	2
Q5SRE5	Nucleoporin NUP188 homolog (hNup188)	1.3	2
Q01668	Voltage-dependent L-type calcium channel subunit alpha-1D (Calcium channel, L type, alpha-1 polypeptide, isoform 2) (Voltage-gated calcium channel subunit alpha Cav1.3)	1.1	2
Q3L8U1	Chromodomain-helicase-DNA-binding protein 9 (CHD-9) (EC 3.6.4.12) (ATP-dependent helicase CHD9) (Chromatin-related mesenchymal modulator) (CReMM) (Chromatin-remodeling factor CHROM1) (Kismet homolog 2) (PPAR-alpha-interacting complex protein 320 kDa) (Peroxisomal proliferator-activated receptor A-interacting complex 320 kDa protein)	1	2
Q92621	Nuclear pore complex protein Nup205 (205 kDa nucleoporin) (Nucleoporin Nup205)	1	2
O95071	E3 ubiquitin-protein ligase UBR5 (EC 6.3.2.-) (E3 ubiquitin-protein ligase, HECT domain-containing 1) (Hyperplastic discs protein homolog) (hHYD) (Progestin-induced protein)	0.8	2
Q5T4S7	E3 ubiquitin-protein ligase UBR4 (EC 6.3.2.-) (600 kDa retinoblastoma protein-associated factor) (N-recognin-4) (Retinoblastoma-associated factor of 600 kDa) (RBAF600) (p600) (Zinc finger UBR1-type protein 1)	0.5	2
P01616	Ig kappa chain V-II region MIL	16.1	1
P01765	Ig heavy chain V-III region TIL	15.7	1
P01765	Ig heavy chain V-III region TIL	13.9	1
P62888	60S ribosomal protein L30	13.9	1
P05387	60S acidic ribosomal protein P2 (Renal carcinoma antigen NY-REN-44)	10.4	1
P30050	60S ribosomal protein L12	9.7	1
P47914	60S ribosomal protein L29 (Cell surface heparin-binding protein HIP)	9.4	1
P62258	14-3-3 protein epsilon (14-3-3E)	8.6	1
P62633	Cellular nucleic acid-binding protein (CNBP) (Zinc finger protein 9)	8.5	1
O14925	Mitochondrial import inner membrane translocase subunit Tim23	8.1	1
Q02543	60S ribosomal protein L18a	7.4	1
P61313	60S ribosomal protein L15	6.9	1
P51571	Translocon-associated protein subunit delta (TRAP-delta) (Signal sequence receptor subunit delta) (SSR-delta)	6.4	1
P20618	Proteasome subunit beta type-1 (EC 3.4.25.1) (Macropain subunit C5) (Multicatalytic endopeptidase complex subunit C5) (Proteasome component C5) (Proteasome gamma chain)	5.8	1
P48047	ATP synthase subunit O, mitochondrial (Oligomycin sensitivity conferral protein) (OSCP)	5.2	1
Q8N1S5	Zinc transporter ZIP11 (Solute carrier family 39 member 11) (Zrt- and Irt-like protein 11) (ZIP-11)	5	1
P28066	Proteasome subunit alpha type-5 (EC 3.4.25.1) (Macropain zeta chain) (Multicatalytic endopeptidase complex zeta chain) (Proteasome zeta chain)	5	1
O14828	Secretory carrier-associated membrane protein 3 (Secretory carrier membrane protein 3)	4.6	1
Q9Y6E2	Basic leucine zipper and W2 domain-containing protein 2	4.5	1
P17980	26S protease regulatory subunit 6A (26S proteasome AAA-ATPase subunit RPT5) (Proteasome 26S subunit ATPase 3) (Proteasome subunit P50) (Tat-binding protein 1) (TBP-1)	3.4	1
Q09028	Histone-binding protein RBBP4 (Chromatin assembly factor 1 subunit C) (CAF-1 subunit C) (Chromatin assembly factor I p48 subunit) (CAF-I 48 kDa subunit) (CAF-I p48) (Nucleosome-remodeling factor subunit RBAP48) (Retinoblastoma-binding protein 4) (RBBP-4) (Retinoblastoma-binding protein p48)	3.1	1
Q15645	Pachytene checkpoint protein 2 homolog (Human papillomavirus type 16 E1 protein-binding protein) (16E1-BP) (HPV16 E1 protein-binding protein) (Thyroid hormone receptor interactor 13) (Thyroid receptor-interacting protein 13) (TR-interacting protein 13) (TRIP-13)	3	1
O00232	26S proteasome non-ATPase regulatory subunit 12 (26S proteasome regulatory subunit RPN5) (26S proteasome regulatory subunit p55)	2.9	1
Q96HD1	Cysteine-rich with EGF-like domain protein 1	2.6	1
Q9NW13	RNA-binding protein 28 (RNA-binding motif protein 28)	2.5	1
Q99460	26S proteasome non-ATPase regulatory subunit 1 (26S proteasome regulatory subunit RPN2) (26S proteasome regulatory subunit S1) (26S proteasome subunit p112)	2.2	1
Q8NBP0	Tetratricopeptide repeat protein 13 (TPR repeat protein 13)	1.9	1
Q9Y4W2	Ribosomal biogenesis protein LAS1L (Protein LAS1 homolog)	1.9	1
O94829	Importin-13 (Imp13) (Karyopherin-13) (Kap13) (Ran-binding protein 13) (RanBP13)	1.5	1
Q9UPZ6	Thrombospondin type-1 domain-containing protein 7A	1.3	1
P35606	Coatomer subunit beta' (Beta'-coat protein) (Beta'-COP) (p102)	1.1	1
Q86VP6	Cullin-associated NEDD8-dissociated protein 1 (Cullin-associated and neddylation-dissociated protein 1) (TBP-interacting protein of 120 kDa A) (TBP-interacting protein 120A) (p120 CAND1)	1	1
Q07954	Prolow-density lipoprotein receptor-related protein 1 (LRP-1) (Alpha-2-macroglobulin receptor) (A2MR) (Apolipoprotein E receptor) (APOER) (CD antigen CD91) [Cleaved into: Low-density lipoprotein receptor-related protein 1 85 kDa subunit (LRP-85); Low-density lipoprotein receptor-related protein 1 515 kDa subunit (LRP-515); Low-density lipoprotein receptor-related protein 1 intracellular domain (L…	0.4	1

## Sheet: Miro2 co-purified ID
Uniprot	Protein name	percent coverage	num unique pep
Q8IXI1	Mitochondrial Rho GTPase 2 OS	76.9	131
P21333	Filamin-A OS	21.1	41
O14654	Insulin receptor substrate 4 OS	24.7	27
Q5D862	Filaggrin-2 OS	16.6	27
P35579	Myosin-9 OS	14.6	23
Q92616	Translational activator GCN1 OS	10.9	23
P07900	Heat shock protein HSP 90-alpha OS	32.4	22
P49368	T-complex protein 1 subunit gamma OS	39.3	20
A5A3E0	POTE ankyrin domain family member F OS	24	20
Q6S8J3	POTE ankyrin domain family member E OS	24.3	19
P05141	ADP/ATP translocase 2 OS	45.3	18
P08238	Heat shock protein HSP 90-beta OS	27.8	18
O00410	Importin-5 OS	20.1	17
P05023	Sodium/potassium-transporting ATPase subunit alpha-1 OS	19.8	17
Q14315	Filamin-C OS	7.1	17
Q99867	Putative tubulin beta-4q chain OS	42.6	16
Q3ZCM7	Tubulin beta-8 chain OS	35.4	16
A6NNZ2	Tubulin beta-8 chain B OS	33.1	16
P13647	Keratin, type II cytoskeletal 5 OS	27.8	16
P78347	General transcription factor II-I OS	19.3	16
Q6ZRH7	Cation channel sperm-associated protein subunit gamma OS	19.2	16
P12035	Keratin, type II cytoskeletal 3 OS	44.3	15
P68366	Tubulin alpha-4A chain OS	44.2	15
Q13748	Tubulin alpha-3C/D chain OS	41.3	15
Q6PEY2	Tubulin alpha-3E chain OS	39.6	15
Q5DID0	Uromodulin-like 1 OS	19.3	15
P55060	Exportin-2 OS	18.8	15
P16615	Sarcoplasmic/endoplasmic reticulum calcium ATPase 2 OS	16.2	15
Q9NY65	Tubulin alpha-8 chain OS	46.5	14
P55209	Nucleosome assembly protein 1-like 1 OS	41.4	14
P26641	Elongation factor 1-gamma OS	30.2	14
P54652	Heat shock-related 70 kDa protein 2 OS	20	14
Q9P1Y5	Calmodulin-regulated spectrin-associated protein 3 OS	17.1	14
Q8IXI2	Mitochondrial Rho GTPase 1 OS	16.5	14
Q13464	Rho-associated protein kinase 1 OS	12.4	14
P27708	CAD protein OS	9.2	14
P19012	Keratin, type I cytoskeletal 15 OS	37.1	13
A6NKZ8	Putative tubulin beta chain-like protein ENSP00000290377 OS	34.9	13
P17987	T-complex protein 1 subunit alpha OS	31.3	13
P68104	Elongation factor 1-alpha 1 OS	29.2	13
P17066	Heat shock 70 kDa protein 6 OS	22.9	13
P04259	Keratin, type II cytoskeletal 6B OS	19.7	13
Q7L273	BTB/POZ domain-containing protein KCTD9 OS	47.3	12
P12235	ADP/ATP translocase 1 OS	38.3	12
P12236	ADP/ATP translocase 3 OS	35.9	12
P19013	Keratin, type II cytoskeletal 4 OS	35.2	12
P02533	Keratin, type I cytoskeletal 14 OS	29	12
Q9BUF5	Tubulin beta-6 chain OS	27.1	12
O43175	D-3-phosphoglycerate dehydrogenase OS	25.5	12
Q58FF7	Putative heat shock protein HSP 90-beta-3 OS	21.3	12
P48668	Keratin, type II cytoskeletal 6C OS	20.2	12
O14980	Exportin-1 OS	16.3	12
Q04695	Keratin, type I cytoskeletal 17 OS	32.2	11
P13646	Keratin, type I cytoskeletal 13 OS	31.2	11
P61978	Heterogeneous nuclear ribonucleoprotein K OS	30.7	11
Q00325	Phosphate carrier protein, mitochondrial OS	28.7	11
P50991	T-complex protein 1 subunit delta OS	28	11
Q14974	Importin subunit beta-1 OS	20.7	11
O95373	Importin-7 OS	12.5	11
P31689	DnaJ homolog subfamily A member 1 OS	33.8	10
P63261	Actin, cytoplasmic 2 OS	32.8	10
P60709	Actin, cytoplasmic 1 OS	32	10
Q01546	Keratin, type II cytoskeletal 2 oral OS	27.6	10
P78371	T-complex protein 1 subunit beta OS	24.5	10
Q99832	T-complex protein 1 subunit eta OS	23.4	10
Q2M2I5	Keratin, type I cytoskeletal 24 OS	21.9	10
P50990	T-complex protein 1 subunit theta OS	21.4	10
P14625	Endoplasmin OS	19.1	10
Q9BYX7	Putative beta-actin-like protein 3 OS	35.7	9
P68133	Actin, alpha skeletal muscle OS	27.6	9
P48741	Putative heat shock 70 kDa protein 7 OS	27.2	9
P08779	Keratin, type I cytoskeletal 16 OS	24.9	9
P05787	Keratin, type II cytoskeletal 8 OS	23.8	9
Q7Z3Y8	Keratin, type I cytoskeletal 27 OS	21.1	9
Q5XKE5	Keratin, type II cytoskeletal 79 OS	20.6	9
P28331	NADH-ubiquinone oxidoreductase 75 kDa subunit, mitochondrial OS	17.1	9
Q92598	Heat shock protein 105 kDa OS	14	9
Q9HAV4	Exportin-5 OS	11.2	9
P48047	ATP synthase subunit O, mitochondrial OS	39.9	8
P67809	Nuclease-sensitive element-binding protein 1 OS	38	8
Q07021	Complement component 1 Q subcomponent-binding protein, mitochondrial OS	30.1	8
P62736	Actin, aortic smooth muscle OS	27.1	8
Q9UJS0	Calcium-binding mitochondrial carrier protein Aralar2 OS	17.2	8
P11021	78 kDa glucose-regulated protein OS	16.2	8
P53618	Coatomer subunit beta OS	9.7	8
Q9BYC9	39S ribosomal protein L20, mitochondrial OS	48.3	7
P23284	Peptidyl-prolyl cis-trans isomerase B OS	31.5	7
P48643	T-complex protein 1 subunit epsilon OS	21.6	7
Q7Z794	Keratin, type II cytoskeletal 1b OS	20.9	7
Q7Z3Y7	Keratin, type I cytoskeletal 28 OS	18.1	7
P55795	Heterogeneous nuclear ribonucleoprotein H2 OS	16.7	7
Q05639	Elongation factor 1-alpha 2 OS	14.3	7
O95831	Apoptosis-inducing factor 1, mitochondrial OS	13.4	7
Q8TEP8	Centrosomal protein of 192 kDa OS	4	7
P62987	Ubiquitin-60S ribosomal protein L40 OS	49.2	6
O75947	ATP synthase subunit d, mitochondrial OS	47.8	6
P14678	Small nuclear ribonucleoprotein-associated proteins B and B~ OS	40.4	6
P63162	Small nuclear ribonucleoprotein-associated protein N OS	33.3	6
P06493	Cell division protein kinase 1 OS	31.6	6
Q93045	Stathmin-2 OS	30.7	6
Q58FF8	Putative heat shock protein HSP 90-beta 2 OS	24.1	6
Q562R1	Beta-actin-like protein 2 OS	21.5	6
Q58FF6	Putative heat shock protein HSP 90-beta 4 OS	16.6	6
Q9H4B7	Tubulin beta-1 chain OS	13.7	6
Q86UP8	General transcription factor II-I repeat domain-containing protein 2A OS	12.3	6
O95678	Keratin, type II cytoskeletal 75 OS	11.4	6
P08865	40S ribosomal protein SA OS	25.8	5
Q3ZCQ8	Mitochondrial import inner membrane translocase subunit TIM50 OS	23.5	5
P31943	Heterogeneous nuclear ribonucleoprotein H OS	21.4	5
Q9P035	3-hydroxyacyl-CoA dehydratase 3 OS	20.7	5
P55042	GTP-binding protein RAD OS	18.8	5
P36542	ATP synthase subunit gamma, mitochondrial OS	17.8	5
Q15758	Neutral amino acid transporter B(0) OS	16.3	5
Q7Z3Z0	Keratin, type I cytoskeletal 25 OS	16.2	5
O76015	Keratin, type I cuticular Ha8 OS	15.8	5
A6NHL2	Tubulin alpha chain-like 3 OS	11.4	5
P56192	Methionyl-tRNA synthetase, cytoplasmic OS	7.4	5
P01616	Ig kappa chain V-II region MIL OS	33	4
P54105	Methylosome subunit pICln OS	29.1	4
Q96S79	Ras-like protein family member 10B OS	26.1	4
P50402	Emerin OS	25.6	4
Q9Y3L5	Ras-related protein Rap-2c OS	24	4
Q7KZN9	Cytochrome c oxidase assembly protein COX15 homolog OS	16.1	4
P55040	GTP-binding protein GEM OS	15.9	4
Q6KB66	Keratin, type II cytoskeletal 80 OS	14.8	4
Q99733	Nucleosome assembly protein 1-like 4 OS	10.7	4
O75746	Calcium-binding mitochondrial carrier protein Aralar1 OS	9.3	4
Q64LD2	WD repeat-containing protein 25 OS	7.9	4
Q96QV1	Hedgehog-interacting protein OS	7.4	4
P81605	Dermcidin OS	32.7	3
P62318	Small nuclear ribonucleoprotein Sm D3 OS	30.2	3
Q9BRK5	45 kDa calcium-binding protein OS	14.1	3
Q9BQ51	Programmed cell death 1 ligand 2 OS	13.6	3
Q02978	Mitochondrial 2-oxoglutarate/malate carrier protein OS	11.1	3
O76013	Keratin, type I cuticular Ha6 OS	10.1	3
Q15323	Keratin, type I cuticular Ha1 OS	10.1	3
Q58FG1	Putative heat shock protein HSP 90-alpha A4 OS	10	3
Q9Y2S7	Polymerase delta-interacting protein 2 OS	8.7	3
Q09028	Histone-binding protein RBBP4 OS	8.2	3
Q16576	Histone-binding protein RBBP7 OS	6.8	3
Q14739	Lamin-B receptor OS	5.5	3
P01614	Ig kappa chain V-II region Cum OS	21.7	2
P13994	Coiled-coil domain-containing protein 130 OS	9.8	2
Q9Y2Q3	Glutathione S-transferase kappa 1 OS	9.7	2
Q96EQ8	E3 ubiquitin-protein ligase RNF125 OS	8.6	2
O43819	Protein SCO2 homolog, mitochondrial OS	7.9	2
Q7Z3Y9	Keratin, type I cytoskeletal 26 OS	6	2
Q9BVA6	Adenosine monophosphate-protein transferase FICD OS	3.7	2
P01710	Ig lambda chain V-II region BO OS	7.2	1
P61626	Lysozyme C OS	6.1	1

## Sheet: SILAC
PEP > 2
Protein name	Uniprot	L/H average	posterior error probability average (-log)
Centromere protein F (CENP-F) (AH antigen) (Kinetochore protein CENPF) (Mitosin)	P49454	12.228	2.22185
Mitochondrial Rho GTPase 1 (MIRO-1) (hMiro-1) (EC 3.6.5.-) (Rac-GTP-binding protein-like protein) (Ras homolog gene family member T1)	Q8IXI2	11.5835	6.03285
Mitochondrial Rho GTPase 2 (MIRO-2) (hMiro-2)	Q8IXI1	9.71952	5.40817
39S ribosomal protein L20, mitochondrial (L20mt) (MRP-L20)	Q9BYC9	4.64641	3.22473
DnaJ homolog subfamily A member 1 (DnaJ protein homolog 2) (HSDJ) (Heat shock 40 kDa protein 4) (Heat shock protein J2) (HSJ-2) (Human DnaJ protein 2) (hDj-2)	P31689	4.27095	3.40061
Importin subunit alpha-1 (Karyopherin subunit alpha-2) (RAG cohort protein 1) (SRP1-alpha)	P52292	2.13748	5.17346
Importin-5 (Imp5) (Importin subunit beta-3) (Karyopherin beta-3) (Ran-binding protein 5) (RanBP5)	O00410	1.87674	2.05978
Tubulin beta-4B chain (Tubulin beta-2 chain) (Tubulin beta-2C chain)	P68371	1.77452	3.95475
Probable ATP-dependent RNA helicase DHX36 (EC 3.6.4.13) (DEAH box protein 36) (MLE-like protein 1) (RNA helicase associated with AU-rich element ARE)	Q9H2U1	1.64222	3.33395
Actin, aortic smooth muscle (Alpha-actin-2) (Cell growth-inhibiting gene 46 protein)	P62736	1.46428	2.67195
ATP synthase subunit beta, mitochondrial (EC 3.6.3.14)	P06576	1.20526	3.31695
Methylosome protein 50 (MEP-50) (Androgen receptor cofactor p44) (WD repeat-containing protein 77) (p44/Mep50)	Q9BQA1	1.15358	3.69795
Protein arginine N-methyltransferase 3 (EC 2.1.1.-) (Heterogeneous nuclear ribonucleoprotein methyltransferase-like protein 3)	O60678	1.11064	3.39954
Filamin-A (FLN-A) (Actin-binding protein 280) (ABP-280) (Alpha-filamin) (Endothelial actin-binding protein) (Filamin-1) (Non-muscle filamin)	P21333	1.01499	2.53367
Prohibitin	P35232	0.925088	2.26735
ATP synthase subunit alpha, mitochondrial	P25705	0.917305	3.83565
ATP synthase subunit alpha, mitochondrial	P25705	0.917305	3.83565
Heat shock protein HSP 90-beta (HSP 90) (Heat shock 84 kDa) (HSP 84) (HSP84)	P08238	0.773916	4.7219
Heat shock protein HSP 90-beta (HSP 90) (Heat shock 84 kDa) (HSP 84) (HSP84)	P08238	0.773916	4.7219
Heat shock 70 kDa protein 1A/1B (Heat shock 70 kDa protein 1/2) (HSP70-1/HSP70-2) (HSP70.1/HSP70.2)	P08107	0.746277	3.15538
Heat shock 70 kDa protein 1A/1B (Heat shock 70 kDa protein 1/2) (HSP70-1/HSP70-2) (HSP70.1/HSP70.2)	P08107	0.746277	3.15538
Complement component 1 Q subcomponent-binding protein, mitochondrial (ASF/SF2-associated protein p32) (Glycoprotein gC1qBP) (C1qBP) (Hyaluronan-binding protein 1) (Mitochondrial matrix protein p32) (gC1q-R protein) (p33)	Q07021	0.713878	2.2756
Tubulin beta chain (Tubulin beta-5 chain)	P07437	0.515558	2.50943
Tubulin beta chain (Tubulin beta-5 chain)	P07437	0.515558	2.50943
Small nuclear ribonucleoprotein Sm D3 (Sm-D3) (snRNP core protein D3)	P62318	0.515425	2.60886
Serine/threonine-protein kinase 38 (EC 2.7.11.1) (NDR1 protein kinase) (Nuclear Dbf2-related kinase 1)	Q15208	0.445494	2.90513
Serine/threonine-protein kinase 38 (EC 2.7.11.1) (NDR1 protein kinase) (Nuclear Dbf2-related kinase 1)	Q15208	0.445494	2.90513
PEP < 2
Protein name	Uniprot	L/H average	posterior error probability average (-log)
Protein Shroom3 (Shroom-related protein) (hShrmL)	Q8TF72	5.2626	1.59358
Cytoplasmic dynein 2 heavy chain 1 (Cytoplasmic dynein 2 heavy chain) (Dynein cytoplasmic heavy chain 2) (Dynein heavy chain 11) (hDHC11) (Dynein heavy chain isotype 1B)	Q8NCM8	4.51998	1.47687
MAP/microtubule affinity-regulating kinase 4 (EC 2.7.11.1) (MAP/microtubule affinity-regulating kinase-like 1)	Q96L34	2.5503	1.41036
Ataxin-10 (Brain protein E46 homolog) (Spinocerebellar ataxia type 10 protein)	Q9UBB4	2.47537	0.453642
CDK5 and ABL1 enzyme substrate 1 (Interactor with CDK3 1) (Ik3-1)	Q8TDN4	2.17718	1.40331
PR domain zinc finger protein 15 (EC 2.1.1.-) (PR domain-containing protein 15) (Zinc finger protein 298)	P57071	1.89591	1.3972
Myeloperoxidase (MPO) (EC 1.11.2.2) [Cleaved into: Myeloperoxidase; 89 kDa myeloperoxidase; 84 kDa myeloperoxidase; Myeloperoxidase light chain; Myeloperoxidase heavy chain]	P05164	1.85426	1.97951
Exportin-2 (Exp2) (Cellular apoptosis susceptibility protein) (Chromosome segregation 1-like protein) (Importin-alpha re-exporter)	P55060	1.58443	0.808556
Voltage-dependent anion-selective channel protein 2 (VDAC-2) (hVDAC2) (Outer mitochondrial membrane protein porin 2)	P45880	1.54388	1.41733
Receptor-type tyrosine-protein phosphatase O (R-PTP-O) (EC 3.1.3.48) (Glomerular epithelial protein 1) (Protein tyrosine phosphatase U2) (PTP-U2) (PTPase U2)	Q16827	1.48076	1.60769
Heat shock cognate 71 kDa protein (Heat shock 70 kDa protein 8)	P11142	1.45162	1.96297
Heat shock cognate 71 kDa protein (Heat shock 70 kDa protein 8)	P11142	1.45162	1.96297
Kinesin-like protein KIF2B	Q8N4N8	1.41908	0.354479
Transportin-1 (Importin beta-2) (Karyopherin beta-2) (M9 region interaction protein) (MIP)	Q92973	1.27667	1.43071
Importin-7 (Imp7) (Ran-binding protein 7) (RanBP7)	O95373	1.17319	1.32276
Sarcoplasmic/endoplasmic reticulum calcium ATPase 2 (SERCA2) (SR Ca(2+)-ATPase 2) (EC 3.6.3.8) (Calcium pump 2) (Calcium-transporting ATPase sarcoplasmic reticulum type, slow twitch skeletal muscle isoform) (Endoplasmic reticulum class 1/2 Ca(2+) ATPase)	P16615	1.10266	0.57082
Sodium/potassium-transporting ATPase subunit alpha-1 (Na(+)/K(+) ATPase alpha-1 subunit) (EC 3.6.3.9) (Sodium pump subunit alpha-1)	P05023	1.09185	0.921108
Tyrosine-protein phosphatase non-receptor type 21 (EC 3.1.3.48) (Protein-tyrosine phosphatase D1)	Q16825	0.977804	1.68615
Elongation factor 1-gamma (EF-1-gamma) (eEF-1B gamma)	P26641	0.855066	1.74642
Perforin-1 (P1) (Cytolysin) (Lymphocyte pore-forming protein) (PFP)	P14222	0.818264	1.41155
Serine/threonine-protein kinase 38-like (EC 2.7.11.1) (NDR2 protein kinase) (Nuclear Dbf2-related kinase 2)	Q9Y2H1	0.805218	1.92618
Endoribonuclease Dicer (EC 3.1.26.-) (Helicase with RNase motif) (Helicase MOI)	Q9UPY3	0.777726	1.41998
Testis-specific protein 10-interacting protein (Tsga10-interacting protein)	Q3SY00	0.650195	1.55015
T-complex protein 1 subunit beta (TCP-1-beta) (CCT-beta)	P78371	0.60254	1.96033
Putative serine/threonine-protein phosphatase 4 regulatory subunit 1-like	Q9P1A2	0.48986	0.535406
Nucleosome assembly protein 1-like 1 (NAP-1-related protein) (hNRP)	P55209	0.488591	1.85672
Laminin subunit alpha-5 (Laminin-10 subunit alpha) (Laminin-11 subunit alpha) (Laminin-15 subunit alpha)	O15230	0.477737	1.41344
Calmodulin-regulated spectrin-associated protein 3 (Protein Nezha)	Q9P1Y5	0.407847	1.7585
Polycystic kidney disease 2-like 1 protein (Polycystin-2 homolog) (Polycystin-2L1) (Polycystin-L) (Polycystin-L1)	Q9P0L9	0.38549	1.98322
T-complex protein 1 subunit theta (TCP-1-theta) (CCT-theta) (Renal carcinoma antigen NY-REN-15)	P50990	0.312339	1.78632
Probable ubiquitin carboxyl-terminal hydrolase FAF-Y (EC 3.4.19.12) (Deubiquitinating enzyme FAF-Y) (Fat facets protein-related, Y-linked) (Ubiquitin thioesterase FAF-Y) (Ubiquitin-specific protease 9, Y chromosome) (Ubiquitin-specific-processing protease FAF-Y)	O00507	0.217528	0.33885

## Sheet: Raw Data shotgun measurment
entry no.	group probability	protein	protein link	protein probability	percent coverage	num unique peps	tot num peps	percent share of spectrum id's	description	protein molecular weight	protein length	is nondegenerate evidence	weight	precursor ion charge	peptide sequence	peptide link	nsp adjusted probability	initial probability	n tol termini	n sibling peptides bin	n instances
1	1	sp|O00410|IPO5_HUMAN	http://regis-web.systemsbiology.net/tpp/cgi-bin/comet-fastadb.cgi?Ref=sp|O00410|IPO5_HUMAN&Db=/home/sorcerer/fasta/UPSP_human_Sep09_decoy.fasta&Pep=AAAALINFTEDCPK+AIGTEPDSDVLSEIMHSFAK+CIEVMGDGCLNNEHFEELGGILK+CTEALPLLVR+EFQQYLPVVMGPLMK+EGFVEYTEQVVK+ENVNATENCISAVGK+FLFDSVSSQNVGLR+FMQDASDVMQLLLK+FYFHDGVR+HFADLLPGFLQAVNDSCYQNDDSVLK+HIVENAVQK+HTNIVAQTIPQMLAM+ITFLLQAIR+LCGDTSLNNMQR+LLSSAFDEVYPALPSDVQTA…	1	40	32	66	1.53	Importin-5 OS=Homo sapiens GN=IPO5 PE=1 SV=4			Y	1	2	EFQQYLPVVMGPLMK	http://regis-web.systemsbiology.net/tpp/cgi-bin/peptidexml_html2.pl?PepMass=1778.9099&StdPep=&MassError=0.5&xslt=nice -19 /usr/bin/xsltproc&cgi-bin=/tpp/cgi-bin/&ratioType=-1&Ref=2_EFQQYLPVVMGPLMK&Infile=/home/sorcerer/output/7726/original/interact.pep.xml	0.9998	0.999	2	7	2
1	1	sp|O00410|IPO5_HUMAN	http://regis-web.systemsbiology.net/tpp/cgi-bin/comet-fastadb.cgi?Ref=sp|O00410|IPO5_HUMAN&Db=/home/sorcerer/fasta/UPSP_human_Sep09_decoy.fasta&Pep=AAAALINFTEDCPK+AIGTEPDSDVLSEIMHSFAK+CIEVMGDGCLNNEHFEELGGILK+CTEALPLLVR+EFQQYLPVVMGPLMK+EGFVEYTEQVVK+ENVNATENCISAVGK+FLFDSVSSQNVGLR+FMQDASDVMQLLLK+FYFHDGVR+HFADLLPGFLQAVNDSCYQNDDSVLK+HIVENAVQK+HTNIVAQTIPQMLAM+ITFLLQAIR+LCGDTSLNNMQR+LLSSAFDEVYPALPSDVQTA…	1	40	32	66	1.53	Importin-5 OS=Homo sapiens GN=IPO5 PE=1 SV=4			Y	1	2	ENVNATENCISAVGK	http://regis-web.systemsbiology.net/tpp/cgi-bin/peptidexml_html2.pl?PepMass=1604.7464&StdPep=ENVNATENCISAVGK&MassError=0.5&xslt=nice -19 /usr/bin/xsltproc&cgi-bin=/tpp/cgi-bin/&ratioType=-1&Ref=2_ENVNATENCISAVGK&Infile=/home/sorcerer/output/7726/original/interact.pep.xml	0.9998	0.999	2	7	2
1	1	sp|O00410|IPO5_HUMAN	http://regis-web.systemsbiology.net/tpp/cgi-bin/comet-fastadb.cgi?Ref=sp|O00410|IPO5_HUMAN&Db=/home/sorcerer/fasta/UPSP_human_Sep09_decoy.fasta&Pep=AAAALINFTEDCPK+AIGTEPDSDVLSEIMHSFAK+CIEVMGDGCLNNEHFEELGGILK+CTEALPLLVR+EFQQYLPVVMGPLMK+EGFVEYTEQVVK+ENVNATENCISAVGK+FLFDSVSSQNVGLR+FMQDASDVMQLLLK+FYFHDGVR+HFADLLPGFLQAVNDSCYQNDDSVLK+HIVENAVQK+HTNIVAQTIPQMLAM+ITFLLQAIR+LCGDTSLNNMQR+LLSSAFDEVYPALPSDVQTA…	1	40	32	66	1.53	Importin-5 OS=Homo sapiens GN=IPO5 PE=1 SV=4			Y	1	2	FLFDSVSSQNVGLR	http://regis-web.systemsbiology.net/tpp/cgi-bin/peptidexml_html2.pl?PepMass=1567.7995&StdPep=&MassError=0.5&xslt=nice -19 /usr/bin/xsltproc&cgi-bin=/tpp/cgi-bin/&ratioType=-1&Ref=2_FLFDSVSSQNVGLR&Infile=/home/sorcerer/output/7726/original/interact.pep.xml	0.9998	0.999	2	7	4
1	1	sp|O00410|IPO5_HUMAN	http://regis-web.systemsbiology.net/tpp/cgi-bin/comet-fastadb.cgi?Ref=sp|O00410|IPO5_HUMAN&Db=/home/sorcerer/fasta/UPSP_human_Sep09_decoy.fasta&Pep=AAAALINFTEDCPK+AIGTEPDSDVLSEIMHSFAK+CIEVMGDGCLNNEHFEELGGILK+CTEALPLLVR+EFQQYLPVVMGPLMK+EGFVEYTEQVVK+ENVNATENCISAVGK+FLFDSVSSQNVGLR+FMQDASDVMQLLLK+FYFHDGVR+HFADLLPGFLQAVNDSCYQNDDSVLK+HIVENAVQK+HTNIVAQTIPQMLAM+ITFLLQAIR+LCGDTSLNNMQR+LLSSAFDEVYPALPSDVQTA…	1	40	32	66	1.53	Importin-5 OS=Homo sapiens GN=IPO5 PE=1 SV=4			Y	1	2	FMQDASDVMQLLLK	http://regis-web.systemsbiology.net/tpp/cgi-bin/peptidexml_html2.pl?PepMass=1637.8157&StdPep=&MassError=0.5&xslt=nice -19 /usr/bin/xsltproc&cgi-bin=/tpp/cgi-bin/&ratioType=-1&Ref=2_FMQDASDVMQLLLK&Infile=/home/sorcerer/output/7726/original/interact.pep.xml	0.9998	0.999	2	7	2
1	1	sp|O00410|IPO5_HUMAN	http://regis-web.systemsbiology.net/tpp/cgi-bin/comet-fastadb.cgi?Ref=sp|O00410|IPO5_HUMAN&Db=/home/sorcerer/fasta/UPSP_human_Sep09_decoy.fasta&Pep=AAAALINFTEDCPK+AIGTEPDSDVLSEIMHSFAK+CIEVMGDGCLNNEHFEELGGILK+CTEALPLLVR+EFQQYLPVVMGPLMK+EGFVEYTEQVVK+ENVNATENCISAVGK+FLFDSVSSQNVGLR+FMQDASDVMQLLLK+FYFHDGVR+HFADLLPGFLQAVNDSCYQNDDSVLK+HIVENAVQK+HTNIVAQTIPQMLAM+ITFLLQAIR+LCGDTSLNNMQR+LLSSAFDEVYPALPSDVQTA…	1	40	32	66	1.53	Importin-5 OS=Homo sapiens GN=IPO5 PE=1 SV=4			Y	1	2	FM[147]QDASDVMQLLLK	http://regis-web.systemsbiology.net/tpp/cgi-bin/peptidexml_html2.pl?PepMass=1653.8106&StdPep=FM[147]QDASDVMQLLLK&MassError=0.5&xslt=nice -19 /usr/bin/xsltproc&cgi-bin=/tpp/cgi-bin/&ratioType=-1&Ref=2_FMQDASDVMQLLLK&Infile=/home/sorcerer/output/7726/original/interact.pep.xml	0.9998	0.999	2	7	2
1	1	sp|O00410|IPO5_HUMAN	http://regis-web.systemsbiology.net/tpp/cgi-bin/comet-fastadb.cgi?Ref=sp|O00410|IPO5_HUMAN&Db=/home/sorcerer/fasta/UPSP_human_Sep09_decoy.fasta&Pep=AAAALINFTEDCPK+AIGTEPDSDVLSEIMHSFAK+CIEVMGDGCLNNEHFEELGGILK+CTEALPLLVR+EFQQYLPVVMGPLMK+EGFVEYTEQVVK+ENVNATENCISAVGK+FLFDSVSSQNVGLR+FMQDASDVMQLLLK+FYFHDGVR+HFADLLPGFLQAVNDSCYQNDDSVLK+HIVENAVQK+HTNIVAQTIPQMLAM+ITFLLQAIR+LCGDTSLNNMQR+LLSSAFDEVYPALPSDVQTA…	1	40	32	66	1.53	Importin-5 OS=Homo sapiens GN=IPO5 PE=1 SV=4			Y	1	2	NLIDEDGNNQWPEGLK	http://regis-web.systemsbiology.net/tpp/cgi-bin/peptidexml_html2.pl?PepMass=1840.8592&StdPep=&MassError=0.5&xslt=nice -19 /usr/bin/xsltproc&cgi-bin=/tpp/cgi-bin/&ratioType=-1&Ref=2_NLIDEDGNNQWPEGLK&Infile=/home/sorcerer/output/7726/original/interact.pep.xml	0.9998	0.999	2	7	4
1	1	sp|O00410|IPO5_HUMAN	http://regis-web.systemsbiology.net/tpp/cgi-bin/comet-fastadb.cgi?Ref=sp|O00410|IPO5_HUMAN&Db=/home/sorcerer/fasta/UPSP_human_Sep09_decoy.fasta&Pep=AAAALINFTEDCPK+AIGTEPDSDVLSEIMHSFAK+CIEVMGDGCLNNEHFEELGGILK+CTEALPLLVR+EFQQYLPVVMGPLMK+EGFVEYTEQVVK+ENVNATENCISAVGK+FLFDSVSSQNVGLR+FMQDASDVMQLLLK+FYFHDGVR+HFADLLPGFLQAVNDSCYQNDDSVLK+HIVENAVQK+HTNIVAQTIPQMLAM+ITFLLQAIR+LCGDTSLNNMQR+LLSSAFDEVYPALPSDVQTA…	1	40	32	66	1.53	Importin-5 OS=Homo sapiens GN=IPO5 PE=1 SV=4			Y	1	2	QAEETYENIPGQSK	http://regis-web.systemsbiology.net/tpp/cgi-bin/peptidexml_html2.pl?PepMass=1592.7318&StdPep=&MassError=0.5&xslt=nice -19 /usr/bin/xsltproc&cgi-bin=/tpp/cgi-bin/&ratioType=-1&Ref=2_QAEETYENIPGQSK&Infile=/home/sorcerer/output/7726/original/interact.pep.xml	0.9998	0.999	2	7	2
1	1	sp|O00410|IPO5_HUMAN	http://regis-web.systemsbiology.net/tpp/cgi-bin/comet-fastadb.cgi?Ref=sp|O00410|IPO5_HUMAN&Db=/home/sorcerer/fasta/UPSP_human_Sep09_decoy.fasta&Pep=AAAALINFTEDCPK+AIGTEPDSDVLSEIMHSFAK+CIEVMGDGCLNNEHFEELGGILK+CTEALPLLVR+EFQQYLPVVMGPLMK+EGFVEYTEQVVK+ENVNATENCISAVGK+FLFDSVSSQNVGLR+FMQDASDVMQLLLK+FYFHDGVR+HFADLLPGFLQAVNDSCYQNDDSVLK+HIVENAVQK+HTNIVAQTIPQMLAM+ITFLLQAIR+LCGDTSLNNMQR+LLSSAFDEVYPALPSDVQTA…	1	40	32	66	1.53	Importin-5 OS=Homo sapiens GN=IPO5 PE=1 SV=4			Y	1	2	TIECISLIGLAVGK	http://regis-web.systemsbiology.net/tpp/cgi-bin/peptidexml_html2.pl?PepMass=1472.8273&StdPep=TIECISLIGLAVGK&MassError=0.5&xslt=nice -19 /usr/bin/xsltproc&cgi-bin=/tpp/cgi-bin/&ratioType=-1&Ref=2_TIECISLIGLAVGK&Infile=/home/sorcerer/output/7726/original/interact.pep.xml	0.9998	0.999	2	7	2
1	1	sp|O00410|IPO5_HUMAN	http://regis-web.systemsbiology.net/tpp/cgi-bin/comet-fastadb.cgi?Ref=sp|O00410|IPO5_HUMAN&Db=/home/sorcerer/fasta/UPSP_human_Sep09_decoy.fasta&Pep=AAAALINFTEDCPK+AIGTEPDSDVLSEIMHSFAK+CIEVMGDGCLNNEHFEELGGILK+CTEALPLLVR+EFQQYLPVVMGPLMK+EGFVEYTEQVVK+ENVNATENCISAVGK+FLFDSVSSQNVGLR+FMQDASDVMQLLLK+FYFHDGVR+HFADLLPGFLQAVNDSCYQNDDSVLK+HIVENAVQK+HTNIVAQTIPQMLAM+ITFLLQAIR+LCGDTSLNNMQR+LLSSAFDEVYPALPSDVQTA…	1	40	32	66	1.53	Importin-5 OS=Homo sapiens GN=IPO5 PE=1 SV=4			Y	1	2	VAAAESMPLLLECAR	http://regis-web.systemsbiology.net/tpp/cgi-bin/peptidexml_html2.pl?PepMass=1629.8219&StdPep=VAAAESMPLLLECAR&MassError=0.5&xslt=nice -19 /usr/bin/xsltproc&cgi-bin=/tpp/cgi-bin/&ratioType=-1&Ref=2_VAAAESMPLLLECAR&Infile=/home/sorcerer/output/7726/original/interact.pep.xml	0.9998	0.999	2	7	5
1	1	sp|O00410|IPO5_HUMAN	http://regis-web.systemsbiology.net/tpp/cgi-bin/comet-fastadb.cgi?Ref=sp|O00410|IPO5_HUMAN&Db=/home/sorcerer/fasta/UPSP_human_Sep09_decoy.fasta&Pep=AAAALINFTEDCPK+AIGTEPDSDVLSEIMHSFAK+CIEVMGDGCLNNEHFEELGGILK+CTEALPLLVR+EFQQYLPVVMGPLMK+EGFVEYTEQVVK+ENVNATENCISAVGK+FLFDSVSSQNVGLR+FMQDASDVMQLLLK+FYFHDGVR+HFADLLPGFLQAVNDSCYQNDDSVLK+HIVENAVQK+HTNIVAQTIPQMLAM+ITFLLQAIR+LCGDTSLNNMQR+LLSSAFDEVYPALPSDVQTA…	1	40	32	66	1.53	Importin-5 OS=Homo sapiens GN=IPO5 PE=1 SV=4			Y	1	3	HFADLLPGFLQAVNDSCYQNDDSVLK	http://regis-web.systemsbiology.net/tpp/cgi-bin/peptidexml_html2.pl?PepMass=2965.3916&StdPep=HFADLLPGFLQAVNDSCYQNDDSVLK&MassError=0.5&xslt=nice -19 /usr/bin/xsltproc&cgi-bin=/tpp/cgi-bin/&ratioType=-1&Ref=3_HFADLLPGFLQAVNDSCYQNDDSVLK&Infile=/home/sorcerer/output/7726/original/interact.pep.xml	0.9998	0.999	2	7	1
1	1	sp|O00410|IPO5_HUMAN	http://regis-web.systemsbiology.net/tpp/cgi-bin/comet-fastadb.cgi?Ref=sp|O00410|IPO5_HUMAN&Db=/home/sorcerer/fasta/UPSP_human_Sep09_decoy.fasta&Pep=AAAALINFTEDCPK+AIGTEPDSDVLSEIMHSFAK+CIEVMGDGCLNNEHFEELGGILK+CTEALPLLVR+EFQQYLPVVMGPLMK+EGFVEYTEQVVK+ENVNATENCISAVGK+FLFDSVSSQNVGLR+FMQDASDVMQLLLK+FYFHDGVR+HFADLLPGFLQAVNDSCYQNDDSVLK+HIVENAVQK+HTNIVAQTIPQMLAM+ITFLLQAIR+LCGDTSLNNMQR+LLSSAFDEVYPALPSDVQTA…	1	40	32	66	1.53	Importin-5 OS=Homo sapiens GN=IPO5 PE=1 SV=4			Y	1	3	AIGTEPDSDVLSEIMHSFAK	http://regis-web.systemsbiology.net/tpp/cgi-bin/peptidexml_html2.pl?PepMass=2146.0252&StdPep=&MassError=0.5&xslt=nice -19 /usr/bin/xsltproc&cgi-bin=/tpp/cgi-bin/&ratioType=-1&Ref=3_AIGTEPDSDVLSEIMHSFAK&Infile=/home/sorcerer/output/7726/original/interact.pep.xml	0.9997	0.9988	2	7	4
1	1	sp|O00410|IPO5_HUMAN	http://regis-web.systemsbiology.net/tpp/cgi-bin/comet-fastadb.cgi?Ref=sp|O00410|IPO5_HUMAN&Db=/home/sorcerer/fasta/UPSP_human_Sep09_decoy.fasta&Pep=AAAALINFTEDCPK+AIGTEPDSDVLSEIMHSFAK+CIEVMGDGCLNNEHFEELGGILK+CTEALPLLVR+EFQQYLPVVMGPLMK+EGFVEYTEQVVK+ENVNATENCISAVGK+FLFDSVSSQNVGLR+FMQDASDVMQLLLK+FYFHDGVR+HFADLLPGFLQAVNDSCYQNDDSVLK+HIVENAVQK+HTNIVAQTIPQMLAM+ITFLLQAIR+LCGDTSLNNMQR+LLSSAFDEVYPALPSDVQTA…	1	40	32	66	1.53	Importin-5 OS=Homo sapiens GN=IPO5 PE=1 SV=4			Y	1	3	LVLEQVVTSIASVADTAEEK	http://regis-web.systemsbiology.net/tpp/cgi-bin/peptidexml_html2.pl?PepMass=2101.1154&StdPep=&MassError=0.5&xslt=nice -19 /usr/bin/xsltproc&cgi-bin=/tpp/cgi-bin/&ratioType=-1&Ref=3_LVLEQVVTSIASVADTAEEK&Infile=/home/sorcerer/output/7726/original/interact.pep.xml	0.9997	0.9988	2	7	3
1	1	sp|O00410|IPO5_HUMAN	http://regis-web.systemsbiology.net/tpp/cgi-bin/comet-fastadb.cgi?Ref=sp|O00410|IPO5_HUMAN&Db=/home/sorcerer/fasta/UPSP_human_Sep09_decoy.fasta&Pep=AAAALINFTEDCPK+AIGTEPDSDVLSEIMHSFAK+CIEVMGDGCLNNEHFEELGGILK+CTEALPLLVR+EFQQYLPVVMGPLMK+EGFVEYTEQVVK+ENVNATENCISAVGK+FLFDSVSSQNVGLR+FMQDASDVMQLLLK+FYFHDGVR+HFADLLPGFLQAVNDSCYQNDDSVLK+HIVENAVQK+HTNIVAQTIPQMLAM+ITFLLQAIR+LCGDTSLNNMQR+LLSSAFDEVYPALPSDVQTA…	1	40	32	66	1.53	Importin-5 OS=Homo sapiens GN=IPO5 PE=1 SV=4			Y	1	3	VQAHAAAALINFTEDCPK	http://regis-web.systemsbiology.net/tpp/cgi-bin/peptidexml_html2.pl?PepMass=1954.9571&StdPep=VQAHAAAALINFTEDCPK&MassError=0.5&xslt=nice -19 /usr/bin/xsltproc&cgi-bin=/tpp/cgi-bin/&ratioType=-1&Ref=3_VQAHAAAALINFTEDCPK&Infile=/home/sorcerer/output/7726/original/interact.pep.xml	0.9997	0.9986	2	7	2
1	1	sp|O00410|IPO5_HUMAN	http://regis-web.systemsbiology.net/tpp/cgi-bin/comet-fastadb.cgi?Ref=sp|O00410|IPO5_HUMAN&Db=/home/sorcerer/fasta/UPSP_human_Sep09_decoy.fasta&Pep=AAAALINFTEDCPK+AIGTEPDSDVLSEIMHSFAK+CIEVMGDGCLNNEHFEELGGILK+CTEALPLLVR+EFQQYLPVVMGPLMK+EGFVEYTEQVVK+ENVNATENCISAVGK+FLFDSVSSQNVGLR+FMQDASDVMQLLLK+FYFHDGVR+HFADLLPGFLQAVNDSCYQNDDSVLK+HIVENAVQK+HTNIVAQTIPQMLAM+ITFLLQAIR+LCGDTSLNNMQR+LLSSAFDEVYPALPSDVQTA…	1	40	32	66	1.53	Importin-5 OS=Homo sapiens GN=IPO5 PE=1 SV=4			Y	1	3	VIAALLQTMEDQGNQR	http://regis-web.systemsbiology.net/tpp/cgi-bin/peptidexml_html2.pl?PepMass=1785.9043&StdPep=&MassError=0.5&xslt=nice -19 /usr/bin/xsltproc&cgi-bin=/tpp/cgi-bin/&ratioType=-1&Ref=3_VIAALLQTMEDQGNQR&Infile=/home/sorcerer/output/7726/original/interact.pep.xml	0.9995	0.9979	2	7	2
1	1	sp|O00410|IPO5_HUMAN	http://regis-web.systemsbiology.net/tpp/cgi-bin/comet-fastadb.cgi?Ref=sp|O00410|IPO5_HUMAN&Db=/home/sorcerer/fasta/UPSP_human_Sep09_decoy.fasta&Pep=AAAALINFTEDCPK+AIGTEPDSDVLSEIMHSFAK+CIEVMGDGCLNNEHFEELGGILK+CTEALPLLVR+EFQQYLPVVMGPLMK+EGFVEYTEQVVK+ENVNATENCISAVGK+FLFDSVSSQNVGLR+FMQDASDVMQLLLK+FYFHDGVR+HFADLLPGFLQAVNDSCYQNDDSVLK+HIVENAVQK+HTNIVAQTIPQMLAM+ITFLLQAIR+LCGDTSLNNMQR+LLSSAFDEVYPALPSDVQTA…	1	40	32	66	1.53	Importin-5 OS=Homo sapiens GN=IPO5 PE=1 SV=4			N	0.5	2	EGFVEYTEQVVK	http://regis-web.systemsbiology.net/tpp/cgi-bin/peptidexml_html2.pl?PepMass=1426.6980&StdPep=&MassError=0.5&xslt=nice -19 /usr/bin/xsltproc&cgi-bin=/tpp/cgi-bin/&ratioType=-1&Ref=2_EGFVEYTEQVVK&Infile=/home/sorcerer/output/7726/original/interact.pep.xml	0.9994	0.9974	2	7	2
1	1	sp|O00410|IPO5_HUMAN	http://regis-web.systemsbiology.net/tpp/cgi-bin/comet-fastadb.cgi?Ref=sp|O00410|IPO5_HUMAN&Db=/home/sorcerer/fasta/UPSP_human_Sep09_decoy.fasta&Pep=AAAALINFTEDCPK+AIGTEPDSDVLSEIMHSFAK+CIEVMGDGCLNNEHFEELGGILK+CTEALPLLVR+EFQQYLPVVMGPLMK+EGFVEYTEQVVK+ENVNATENCISAVGK+FLFDSVSSQNVGLR+FMQDASDVMQLLLK+FYFHDGVR+HFADLLPGFLQAVNDSCYQNDDSVLK+HIVENAVQK+HTNIVAQTIPQMLAM+ITFLLQAIR+LCGDTSLNNMQR+LLSSAFDEVYPALPSDVQTA…	1	40	32	66	1.53	Importin-5 OS=Homo sapiens GN=IPO5 PE=1 SV=4			Y	1	3	LLSSAFDEVYPALPSDVQTAIK	http://regis-web.systemsbiology.net/tpp/cgi-bin/peptidexml_html2.pl?PepMass=2363.2260&StdPep=&MassError=0.5&xslt=nice -19 /usr/bin/xsltproc&cgi-bin=/tpp/cgi-bin/&ratioType=-1&Ref=3_LLSSAFDEVYPALPSDVQTAIK&Infile=/home/sorcerer/output/7726/original/interact.pep.xml	0.9992	0.9961	2	7	2
1	1	sp|O00410|IPO5_HUMAN	http://regis-web.systemsbiology.net/tpp/cgi-bin/comet-fastadb.cgi?Ref=sp|O00410|IPO5_HUMAN&Db=/home/sorcerer/fasta/UPSP_human_Sep09_decoy.fasta&Pep=AAAALINFTEDCPK+AIGTEPDSDVLSEIMHSFAK+CIEVMGDGCLNNEHFEELGGILK+CTEALPLLVR+EFQQYLPVVMGPLMK+EGFVEYTEQVVK+ENVNATENCISAVGK+FLFDSVSSQNVGLR+FMQDASDVMQLLLK+FYFHDGVR+HFADLLPGFLQAVNDSCYQNDDSVLK+HIVENAVQK+HTNIVAQTIPQMLAM+ITFLLQAIR+LCGDTSLNNMQR+LLSSAFDEVYPALPSDVQTA…	1	40	32	66	1.53	Importin-5 OS=Homo sapiens GN=IPO5 PE=1 SV=4			Y	1	2	LCGDTSLNNMQR	http://regis-web.systemsbiology.net/tpp/cgi-bin/peptidexml_html2.pl?PepMass=1407.6235&StdPep=LCGDTSLNNMQR&MassError=0.5&xslt=nice -19 /usr/bin/xsltproc&cgi-bin=/tpp/cgi-bin/&ratioType=-1&Ref=2_LCGDTSLNNMQR&Infile=/home/sorcerer/output/7726/original/interact.pep.xml	0.9989	0.9951	2	7	3
1	1	sp|O00410|IPO5_HUMAN	http://regis-web.systemsbiology.net/tpp/cgi-bin/comet-fastadb.cgi?Ref=sp|O00410|IPO5_HUMAN&Db=/home/sorcerer/fasta/UPSP_human_Sep09_decoy.fasta&Pep=AAAALINFTEDCPK+AIGTEPDSDVLSEIMHSFAK+CIEVMGDGCLNNEHFEELGGILK+CTEALPLLVR+EFQQYLPVVMGPLMK+EGFVEYTEQVVK+ENVNATENCISAVGK+FLFDSVSSQNVGLR+FMQDASDVMQLLLK+FYFHDGVR+HFADLLPGFLQAVNDSCYQNDDSVLK+HIVENAVQK+HTNIVAQTIPQMLAM+ITFLLQAIR+LCGDTSLNNMQR+LLSSAFDEVYPALPSDVQTA…	1	40	32	66	1.53	Importin-5 OS=Homo sapiens GN=IPO5 PE=1 SV=4			N	0.5	2	SLVEIADTVPK	http://regis-web.systemsbiology.net/tpp/cgi-bin/peptidexml_html2.pl?PepMass=1170.6496&StdPep=&MassError=0.5&xslt=nice -19 /usr/bin/xsltproc&cgi-bin=/tpp/cgi-bin/&ratioType=-1&Ref=2_SLVEIADTVPK&Infile=/home/sorcerer/output/7726/original/interact.pep.xml	0.9984	0.9926	2	7	2
1	1	sp|O00410|IPO5_HUMAN	http://regis-web.systemsbiology.net/tpp/cgi-bin/comet-fastadb.cgi?Ref=sp|O00410|IPO5_HUMAN&Db=/home/sorcerer/fasta/UPSP_human_Sep09_decoy.fasta&Pep=AAAALINFTEDCPK+AIGTEPDSDVLSEIMHSFAK+CIEVMGDGCLNNEHFEELGGILK+CTEALPLLVR+EFQQYLPVVMGPLMK+EGFVEYTEQVVK+ENVNATENCISAVGK+FLFDSVSSQNVGLR+FMQDASDVMQLLLK+FYFHDGVR+HFADLLPGFLQAVNDSCYQNDDSVLK+HIVENAVQK+HTNIVAQTIPQMLAM+ITFLLQAIR+LCGDTSLNNMQR+LLSSAFDEVYPALPSDVQTA…	1	40	32	66	1.53	Importin-5 OS=Homo sapiens GN=IPO5 PE=1 SV=4			Y	1	2	HIVENAVQK	http://regis-web.systemsbiology.net/tpp/cgi-bin/peptidexml_html2.pl?PepMass=1036.5665&StdPep=&MassError=0.5&xslt=nice -19 /usr/bin/xsltproc&cgi-bin=/tpp/cgi-bin/&ratioType=-1&Ref=2_HIVENAVQK&Infile=/home/sorcerer/output/7726/original/interact.pep.xml	0.9982	0.9916	2	7	2
1	1	sp|O00410|IPO5_HUMAN	http://regis-web.systemsbiology.net/tpp/cgi-bin/comet-fastadb.cgi?Ref=sp|O00410|IPO5_HUMAN&Db=/home/sorcerer/fasta/UPSP_human_Sep09_decoy.fasta&Pep=AAAALINFTEDCPK+AIGTEPDSDVLSEIMHSFAK+CIEVMGDGCLNNEHFEELGGILK+CTEALPLLVR+EFQQYLPVVMGPLMK+EGFVEYTEQVVK+ENVNATENCISAVGK+FLFDSVSSQNVGLR+FMQDASDVMQLLLK+FYFHDGVR+HFADLLPGFLQAVNDSCYQNDDSVLK+HIVENAVQK+HTNIVAQTIPQMLAM+ITFLLQAIR+LCGDTSLNNMQR+LLSSAFDEVYPALPSDVQTA…	1	40	32	66	1.53	Importin-5 OS=Homo sapiens GN=IPO5 PE=1 SV=4			Y	1	3	TKENVNATENCISAVGK	http://regis-web.systemsbiology.net/tpp/cgi-bin/peptidexml_html2.pl?PepMass=1833.8891&StdPep=TKENVNATENCISAVGK&MassError=0.5&xslt=nice -19 /usr/bin/xsltproc&cgi-bin=/tpp/cgi-bin/&ratioType=-1&Ref=3_TKENVNATENCISAVGK&Infile=/home/sorcerer/output/7726/original/interact.pep.xml	0.9978	0.9898	2	7	1
1	1	sp|O00410|IPO5_HUMAN	http://regis-web.systemsbiology.net/tpp/cgi-bin/comet-fastadb.cgi?Ref=sp|O00410|IPO5_HUMAN&Db=/home/sorcerer/fasta/UPSP_human_Sep09_decoy.fasta&Pep=AAAALINFTEDCPK+AIGTEPDSDVLSEIMHSFAK+CIEVMGDGCLNNEHFEELGGILK+CTEALPLLVR+EFQQYLPVVMGPLMK+EGFVEYTEQVVK+ENVNATENCISAVGK+FLFDSVSSQNVGLR+FMQDASDVMQLLLK+FYFHDGVR+HFADLLPGFLQAVNDSCYQNDDSVLK+HIVENAVQK+HTNIVAQTIPQMLAM+ITFLLQAIR+LCGDTSLNNMQR+LLSSAFDEVYPALPSDVQTA…	1	40	32	66	1.53	Importin-5 OS=Homo sapiens GN=IPO5 PE=1 SV=4			Y	1	3	AIGTEPDSDVLSEIM[147]HSFAK	http://regis-web.systemsbiology.net/tpp/cgi-bin/peptidexml_html2.pl?PepMass=2162.0202&StdPep=AIGTEPDSDVLSEIM[147]HSFAK&MassError=0.5&xslt=nice -19 /usr/bin/xsltproc&cgi-bin=/tpp/cgi-bin/&ratioType=-1&Ref=3_AIGTEPDSDVLSEIMHSFAK&Infile=/home/sorcerer/output/7726/original/interact.pep.xml	0.9971	0.9866	2	7	1
1	1	sp|O00410|IPO5_HUMAN	http://regis-web.systemsbiology.net/tpp/cgi-bin/comet-fastadb.cgi?Ref=sp|O00410|IPO5_HUMAN&Db=/home/sorcerer/fasta/UPSP_human_Sep09_decoy.fasta&Pep=AAAALINFTEDCPK+AIGTEPDSDVLSEIMHSFAK+CIEVMGDGCLNNEHFEELGGILK+CTEALPLLVR+EFQQYLPVVMGPLMK+EGFVEYTEQVVK+ENVNATENCISAVGK+FLFDSVSSQNVGLR+FMQDASDVMQLLLK+FYFHDGVR+HFADLLPGFLQAVNDSCYQNDDSVLK+HIVENAVQK+HTNIVAQTIPQMLAM+ITFLLQAIR+LCGDTSLNNMQR+LLSSAFDEVYPALPSDVQTA…	1	40	32	66	1.53	Importin-5 OS=Homo sapiens GN=IPO5 PE=1 SV=4			Y	1	3	M[147]LVQCMQDQEHPSIR	http://regis-web.systemsbiology.net/tpp/cgi-bin/peptidexml_html2.pl?PepMass=1886.8437&StdPep=M[147]LVQCMQDQEHPSIR&MassError=0.5&xslt=nice -19 /usr/bin/xsltproc&cgi-bin=/tpp/cgi-bin/&ratioType=-1&Ref=3_MLVQCMQDQEHPSIR&Infile=/home/sorcerer/output/7726/original/interact.pep.xml	0.9964	0.9835	2	7	1
1	1	sp|O00410|IPO5_HUMAN	http://regis-web.systemsbiology.net/tpp/cgi-bin/comet-fastadb.cgi?Ref=sp|O00410|IPO5_HUMAN&Db=/home/sorcerer/fasta/UPSP_human_Sep09_decoy.fasta&Pep=AAAALINFTEDCPK+AIGTEPDSDVLSEIMHSFAK+CIEVMGDGCLNNEHFEELGGILK+CTEALPLLVR+EFQQYLPVVMGPLMK+EGFVEYTEQVVK+ENVNATENCISAVGK+FLFDSVSSQNVGLR+FMQDASDVMQLLLK+FYFHDGVR+HFADLLPGFLQAVNDSCYQNDDSVLK+HIVENAVQK+HTNIVAQTIPQMLAM+ITFLLQAIR+LCGDTSLNNMQR+LLSSAFDEVYPALPSDVQTA…	1	40	32	66	1.53	Importin-5 OS=Homo sapiens GN=IPO5 PE=1 SV=4			Y	1	2	SLLIPYLDNLVK	http://regis-web.systemsbiology.net/tpp/cgi-bin/peptidexml_html2.pl?PepMass=1386.8123&StdPep=&MassError=0.5&xslt=nice -19 /usr/bin/xsltproc&cgi-bin=/tpp/cgi-bin/&ratioType=-1&Ref=2_SLLIPYLDNLVK&Infile=/home/sorcerer/output/7726/original/interact.pep.xml	0.9962	0.9828	2	7	2
1	1	sp|O00410|IPO5_HUMAN	http://regis-web.systemsbiology.net/tpp/cgi-bin/comet-fastadb.cgi?Ref=sp|O00410|IPO5_HUMAN&Db=/home/sorcerer/fasta/UPSP_human_Sep09_decoy.fasta&Pep=AAAALINFTEDCPK+AIGTEPDSDVLSEIMHSFAK+CIEVMGDGCLNNEHFEELGGILK+CTEALPLLVR+EFQQYLPVVMGPLMK+EGFVEYTEQVVK+ENVNATENCISAVGK+FLFDSVSSQNVGLR+FMQDASDVMQLLLK+FYFHDGVR+HFADLLPGFLQAVNDSCYQNDDSVLK+HIVENAVQK+HTNIVAQTIPQMLAM+ITFLLQAIR+LCGDTSLNNMQR+LLSSAFDEVYPALPSDVQTA…	1	40	32	66	1.53	Importin-5 OS=Homo sapiens GN=IPO5 PE=1 SV=4			Y	1	2	NTTAAEEAR	http://regis-web.systemsbiology.net/tpp/cgi-bin/peptidexml_html2.pl?PepMass=961.4465&StdPep=&MassError=0.5&xslt=nice -19 /usr/bin/xsltproc&cgi-bin=/tpp/cgi-bin/&ratioType=-1&Ref=2_NTTAAEEAR&Infile=/home/sorcerer/output/7726/original/interact.pep.xml	0.9947	0.976	2	7	2
1	1	sp|O00410|IPO5_HUMAN	http://regis-web.systemsbiology.net/tpp/cgi-bin/comet-fastadb.cgi?Ref=sp|O00410|IPO5_HUMAN&Db=/home/sorcerer/fasta/UPSP_human_Sep09_decoy.fasta&Pep=AAAALINFTEDCPK+AIGTEPDSDVLSEIMHSFAK+CIEVMGDGCLNNEHFEELGGILK+CTEALPLLVR+EFQQYLPVVMGPLMK+EGFVEYTEQVVK+ENVNATENCISAVGK+FLFDSVSSQNVGLR+FMQDASDVMQLLLK+FYFHDGVR+HFADLLPGFLQAVNDSCYQNDDSVLK+HIVENAVQK+HTNIVAQTIPQMLAM+ITFLLQAIR+LCGDTSLNNMQR+LLSSAFDEVYPALPSDVQTA…	1	40	32	66	1.53	Importin-5 OS=Homo sapiens GN=IPO5 PE=1 SV=4			Y	1	2	EFQQYLPVVMGPLM[147]K	http://regis-web.systemsbiology.net/tpp/cgi-bin/peptidexml_html2.pl?PepMass=1794.9049&StdPep=EFQQYLPVVMGPLM[147]K&MassError=0.5&xslt=nice -19 /usr/bin/xsltproc&cgi-bin=/tpp/cgi-bin/&ratioType=-1&Ref=2_EFQQYLPVVMGPLMK&Infile=/home/sorcerer/output/7726/original/interact.pep.xml	0.9944	0.9746	2	7	1
1	1	sp|O00410|IPO5_HUMAN	http://regis-web.systemsbiology.net/tpp/cgi-bin/comet-fastadb.cgi?Ref=sp|O00410|IPO5_HUMAN&Db=/home/sorcerer/fasta/UPSP_human_Sep09_decoy.fasta&Pep=AAAALINFTEDCPK+AIGTEPDSDVLSEIMHSFAK+CIEVMGDGCLNNEHFEELGGILK+CTEALPLLVR+EFQQYLPVVMGPLMK+EGFVEYTEQVVK+ENVNATENCISAVGK+FLFDSVSSQNVGLR+FMQDASDVMQLLLK+FYFHDGVR+HFADLLPGFLQAVNDSCYQNDDSVLK+HIVENAVQK+HTNIVAQTIPQMLAM+ITFLLQAIR+LCGDTSLNNMQR+LLSSAFDEVYPALPSDVQTA…	1	40	32	66	1.53	Importin-5 OS=Homo sapiens GN=IPO5 PE=1 SV=4			Y	1	2	ITFLLQAIR	http://regis-web.systemsbiology.net/tpp/cgi-bin/peptidexml_html2.pl?PepMass=1073.6597&StdPep=&MassError=0.5&xslt=nice -19 /usr/bin/xsltproc&cgi-bin=/tpp/cgi-bin/&ratioType=-1&Ref=2_ITFLLQAIR&Infile=/home/sorcerer/output/7726/original/interact.pep.xml	0.9933	0.9696	2	7	3
1	1	sp|O00410|IPO5_HUMAN	http://regis-web.systemsbiology.net/tpp/cgi-bin/comet-fastadb.cgi?Ref=sp|O00410|IPO5_HUMAN&Db=/home/sorcerer/fasta/UPSP_human_Sep09_decoy.fasta&Pep=AAAALINFTEDCPK+AIGTEPDSDVLSEIMHSFAK+CIEVMGDGCLNNEHFEELGGILK+CTEALPLLVR+EFQQYLPVVMGPLMK+EGFVEYTEQVVK+ENVNATENCISAVGK+FLFDSVSSQNVGLR+FMQDASDVMQLLLK+FYFHDGVR+HFADLLPGFLQAVNDSCYQNDDSVLK+HIVENAVQK+HTNIVAQTIPQMLAM+ITFLLQAIR+LCGDTSLNNMQR+LLSSAFDEVYPALPSDVQTA…	1	40	32	66	1.53	Importin-5 OS=Homo sapiens GN=IPO5 PE=1 SV=4			Y	1	2	VCDIAAELAR	http://regis-web.systemsbiology.net/tpp/cgi-bin/peptidexml_html2.pl?PepMass=1116.5597&StdPep=VCDIAAELAR&MassError=0.5&xslt=nice -19 /usr/bin/xsltproc&cgi-bin=/tpp/cgi-bin/&ratioType=-1&Ref=2_VCDIAAELAR&Infile=/home/sorcerer/output/7726/original/interact.pep.xml	0.9929	0.968	2	7	1
1	1	sp|O00410|IPO5_HUMAN	http://regis-web.systemsbiology.net/tpp/cgi-bin/comet-fastadb.cgi?Ref=sp|O00410|IPO5_HUMAN&Db=/home/sorcerer/fasta/UPSP_human_Sep09_decoy.fasta&Pep=AAAALINFTEDCPK+AIGTEPDSDVLSEIMHSFAK+CIEVMGDGCLNNEHFEELGGILK+CTEALPLLVR+EFQQYLPVVMGPLMK+EGFVEYTEQVVK+ENVNATENCISAVGK+FLFDSVSSQNVGLR+FMQDASDVMQLLLK+FYFHDGVR+HFADLLPGFLQAVNDSCYQNDDSVLK+HIVENAVQK+HTNIVAQTIPQMLAM+ITFLLQAIR+LCGDTSLNNMQR+LLSSAFDEVYPALPSDVQTA…	1	40	32	66	1.53	Importin-5 OS=Homo sapiens GN=IPO5 PE=1 SV=4			Y	1	2	STACQMLVCYAK	http://regis-web.systemsbiology.net/tpp/cgi-bin/peptidexml_html2.pl?PepMass=1430.6356&StdPep=STACQMLVCYAK&MassError=0.5&xslt=nice -19 /usr/bin/xsltproc&cgi-bin=/tpp/cgi-bin/&ratioType=-1&Ref=2_STACQMLVCYAK&Infile=/home/sorcerer/output/7726/original/interact.pep.xml	0.9817	0.9205	2	7	1
1	1	sp|O00410|IPO5_HUMAN	http://regis-web.systemsbiology.net/tpp/cgi-bin/comet-fastadb.cgi?Ref=sp|O00410|IPO5_HUMAN&Db=/home/sorcerer/fasta/UPSP_human_Sep09_decoy.fasta&Pep=AAAALINFTEDCPK+AIGTEPDSDVLSEIMHSFAK+CIEVMGDGCLNNEHFEELGGILK+CTEALPLLVR+EFQQYLPVVMGPLMK+EGFVEYTEQVVK+ENVNATENCISAVGK+FLFDSVSSQNVGLR+FMQDASDVMQLLLK+FYFHDGVR+HFADLLPGFLQAVNDSCYQNDDSVLK+HIVENAVQK+HTNIVAQTIPQMLAM+ITFLLQAIR+LCGDTSLNNMQR+LLSSAFDEVYPALPSDVQTA…	1	40	32	66	1.53	Importin-5 OS=Homo sapiens GN=IPO5 PE=1 SV=4			Y	1	2	FYFHDGVR	http://regis-web.systemsbiology.net/tpp/cgi-bin/peptidexml_html2.pl?PepMass=1039.4876&StdPep=&MassError=0.5&xslt=nice -19 /usr/bin/xsltproc&cgi-bin=/tpp/cgi-bin/&ratioType=-1&Ref=2_FYFHDGVR&Infile=/home/sorcerer/output/7726/original/interact.pep.xml	0.9816	0.9201	2	7	2
1	1	sp|O00410|IPO5_HUMAN	http://regis-web.systemsbiology.net/tpp/cgi-bin/comet-fastadb.cgi?Ref=sp|O00410|IPO5_HUMAN&Db=/home/sorcerer/fasta/UPSP_human_Sep09_decoy.fasta&Pep=AAAALINFTEDCPK+AIGTEPDSDVLSEIMHSFAK+CIEVMGDGCLNNEHFEELGGILK+CTEALPLLVR+EFQQYLPVVMGPLMK+EGFVEYTEQVVK+ENVNATENCISAVGK+FLFDSVSSQNVGLR+FMQDASDVMQLLLK+FYFHDGVR+HFADLLPGFLQAVNDSCYQNDDSVLK+HIVENAVQK+HTNIVAQTIPQMLAM+ITFLLQAIR+LCGDTSLNNMQR+LLSSAFDEVYPALPSDVQTA…	1	40	32	66	1.53	Importin-5 OS=Homo sapiens GN=IPO5 PE=1 SV=4			Y	1	2	AAAALINFTEDCPK	http://regis-web.systemsbiology.net/tpp/cgi-bin/peptidexml_html2.pl?PepMass=1519.7341&StdPep=AAAALINFTEDCPK&MassError=0.5&xslt=nice -19 /usr/bin/xsltproc&cgi-bin=/tpp/cgi-bin/&ratioType=-1&Ref=2_AAAALINFTEDCPK&Infile=/home/sorcerer/output/7726/original/interact.pep.xml	0.9174	0.7058	1	7	1
1	1	sp|O00410|IPO5_HUMAN	http://regis-web.systemsbiology.net/tpp/cgi-bin/comet-fastadb.cgi?Ref=sp|O00410|IPO5_HUMAN&Db=/home/sorcerer/fasta/UPSP_human_Sep09_decoy.fasta&Pep=AAAALINFTEDCPK+AIGTEPDSDVLSEIMHSFAK+CIEVMGDGCLNNEHFEELGGILK+CTEALPLLVR+EFQQYLPVVMGPLMK+EGFVEYTEQVVK+ENVNATENCISAVGK+FLFDSVSSQNVGLR+FMQDASDVMQLLLK+FYFHDGVR+HFADLLPGFLQAVNDSCYQNDDSVLK+HIVENAVQK+HTNIVAQTIPQMLAM+ITFLLQAIR+LCGDTSLNNMQR+LLSSAFDEVYPALPSDVQTA…	1	40	32	66	1.53	Importin-5 OS=Homo sapiens GN=IPO5 PE=1 SV=4			Y	1	2	HTNIVAQTIPQMLAM	http://regis-web.systemsbiology.net/tpp/cgi-bin/peptidexml_html2.pl?PepMass=1666.8535&StdPep=&MassError=0.5&xslt=nice -19 /usr/bin/xsltproc&cgi-bin=/tpp/cgi-bin/&ratioType=-1&Ref=2_HTNIVAQTIPQMLAM&Infile=/home/sorcerer/output/7726/original/interact.pep.xml	0.8605	0.5714	1	7	1
1	1	sp|O00410|IPO5_HUMAN	http://regis-web.systemsbiology.net/tpp/cgi-bin/comet-fastadb.cgi?Ref=sp|O00410|IPO5_HUMAN&Db=/home/sorcerer/fasta/UPSP_human_Sep09_decoy.fasta&Pep=AAAALINFTEDCPK+AIGTEPDSDVLSEIMHSFAK+CIEVMGDGCLNNEHFEELGGILK+CTEALPLLVR+EFQQYLPVVMGPLMK+EGFVEYTEQVVK+ENVNATENCISAVGK+FLFDSVSSQNVGLR+FMQDASDVMQLLLK+FYFHDGVR+HFADLLPGFLQAVNDSCYQNDDSVLK+HIVENAVQK+HTNIVAQTIPQMLAM+ITFLLQAIR+LCGDTSLNNMQR+LLSSAFDEVYPALPSDVQTA…	1	40	32	66	1.53	Importin-5 OS=Homo sapiens GN=IPO5 PE=1 SV=4			Y	1	3	CIEVM[147]GDGCLNNEHFEELGGILK	http://regis-web.systemsbiology.net/tpp/cgi-bin/peptidexml_html2.pl?PepMass=2649.1873&StdPep=CIEVM[147]GDGCLNNEHFEELGGILK&MassError=0.5&xslt=nice -19 /usr/bin/xsltproc&cgi-bin=/tpp/cgi-bin/&ratioType=-1&Ref=3_CIEVMGDGCLNNEHFEELGGILK&Infile=/home/sorcerer/output/7726/original/interact.pep.xml	0.8063	0.5063	2	7	1
1	1	sp|O00410|IPO5_HUMAN	http://regis-web.systemsbiology.net/tpp/cgi-bin/comet-fastadb.cgi?Ref=sp|O00410|IPO5_HUMAN&Db=/home/sorcerer/fasta/UPSP_human_Sep09_decoy.fasta&Pep=AAAALINFTEDCPK+AIGTEPDSDVLSEIMHSFAK+CIEVMGDGCLNNEHFEELGGILK+CTEALPLLVR+EFQQYLPVVMGPLMK+EGFVEYTEQVVK+ENVNATENCISAVGK+FLFDSVSSQNVGLR+FMQDASDVMQLLLK+FYFHDGVR+HFADLLPGFLQAVNDSCYQNDDSVLK+HIVENAVQK+HTNIVAQTIPQMLAM+ITFLLQAIR+LCGDTSLNNMQR+LLSSAFDEVYPALPSDVQTA…	1	40	32	66	1.53	Importin-5 OS=Homo sapiens GN=IPO5 PE=1 SV=4			Y	1	2	LQYVCDNSPEVR	http://regis-web.systemsbiology.net/tpp/cgi-bin/peptidexml_html2.pl?PepMass=1478.6824&StdPep=LQYVCDNSPEVR&MassError=0.5&xslt=nice -19 /usr/bin/xsltproc&cgi-bin=/tpp/cgi-bin/&ratioType=-1&Ref=2_LQYVCDNSPEVR&Infile=/home/sorcerer/output/7726/original/interact.pep.xml	0.1333	0.1333	1	7	1
1	1	sp|O00410|IPO5_HUMAN	http://regis-web.systemsbiology.net/tpp/cgi-bin/comet-fastadb.cgi?Ref=sp|O00410|IPO5_HUMAN&Db=/home/sorcerer/fasta/UPSP_human_Sep09_decoy.fasta&Pep=AAAALINFTEDCPK+AIGTEPDSDVLSEIMHSFAK+CIEVMGDGCLNNEHFEELGGILK+CTEALPLLVR+EFQQYLPVVMGPLMK+EGFVEYTEQVVK+ENVNATENCISAVGK+FLFDSVSSQNVGLR+FMQDASDVMQLLLK+FYFHDGVR+HFADLLPGFLQAVNDSCYQNDDSVLK+HIVENAVQK+HTNIVAQTIPQMLAM+ITFLLQAIR+LCGDTSLNNMQR+LLSSAFDEVYPALPSDVQTA…	1	40	32	66	1.53	Importin-5 OS=Homo sapiens GN=IPO5 PE=1 SV=4			Y	1	2	CTEALPLLVR	http://regis-web.systemsbiology.net/tpp/cgi-bin/peptidexml_html2.pl?PepMass=1170.6431&StdPep=CTEALPLLVR&MassError=0.5&xslt=nice -19 /usr/bin/xsltproc&cgi-bin=/tpp/cgi-bin/&ratioType=-1&Ref=2_CTEALPLLVR&Infile=/home/sorcerer/output/7726/original/interact.pep.xml	0.1007	0.1007	1	7	1
1	1	sp|O00410|IPO5_HUMAN	http://regis-web.systemsbiology.net/tpp/cgi-bin/comet-fastadb.cgi?Ref=sp|O00410|IPO5_HUMAN&Db=/home/sorcerer/fasta/UPSP_human_Sep09_decoy.fasta&Pep=AAAALINFTEDCPK+AIGTEPDSDVLSEIMHSFAK+CIEVMGDGCLNNEHFEELGGILK+CTEALPLLVR+EFQQYLPVVMGPLMK+EGFVEYTEQVVK+ENVNATENCISAVGK+FLFDSVSSQNVGLR+FMQDASDVMQLLLK+FYFHDGVR+HFADLLPGFLQAVNDSCYQNDDSVLK+HIVENAVQK+HTNIVAQTIPQMLAM+ITFLLQAIR+LCGDTSLNNMQR+LLSSAFDEVYPALPSDVQTA…	1	40	32	66	1.53	Importin-5 OS=Homo sapiens GN=IPO5 PE=1 SV=4			Y	1	3	YAACNAVGQM[147]ATDFAPGFQ	http://regis-web.systemsbiology.net/tpp/cgi-bin/peptidexml_html2.pl?PepMass=2033.8612&StdPep=YAACNAVGQM[147]ATDFAPGFQ&MassError=0.5&xslt=nice -19 /usr/bin/xsltproc&cgi-bin=/tpp/cgi-bin/&ratioType=-1&Ref=3_YAACNAVGQMATDFAPGFQ&Infile=/home/sorcerer/output/7726/original/interact.pep.xml	0.0777	0.0777	1	7	1
2	1	sp|O14654|IRS4_HUMAN	http://regis-web.systemsbiology.net/tpp/cgi-bin/comet-fastadb.cgi?Ref=sp|O14654|IRS4_HUMAN&Db=/home/sorcerer/fasta/UPSP_human_Sep09_decoy.fasta&Pep=AAAAAAAAAASGAAIPPLIPPR+AAVSAFPTDSLER+AIGDGEDEMLFTR+ALCADEYR+ANPLSLDSAR+CGTLGAQPDGEPAALAAAAAAEPPFYK+DNQFDSPK+EADSSSDYVNMDFTK+EVSYNWDPK+FVTPSEPVAH+LCLTDEEVVFVR+LETADAPAR+LEYYENAR+LSSEVSGSGSGNFGEEGNPQGK+LYFCVDR+RDNQFDSPK+SQSFFAAAR+WFQPVANAADAEAVR	1	17.3	18	25	0.55	Insulin receptor substrate 4 OS=Homo sapiens GN=IRS4 PE=1 SV=1			Y	1	2	AIGDGEDEMLFTR	http://regis-web.systemsbiology.net/tpp/cgi-bin/peptidexml_html2.pl?PepMass=1452.6555&StdPep=&MassError=0.5&xslt=nice -19 /usr/bin/xsltproc&cgi-bin=/tpp/cgi-bin/&ratioType=-1&Ref=2_AIGDGEDEMLFTR&Infile=/home/sorcerer/output/7726/original/interact.pep.xml	0.9998	0.999	2	6	3
2	1	sp|O14654|IRS4_HUMAN	http://regis-web.systemsbiology.net/tpp/cgi-bin/comet-fastadb.cgi?Ref=sp|O14654|IRS4_HUMAN&Db=/home/sorcerer/fasta/UPSP_human_Sep09_decoy.fasta&Pep=AAAAAAAAAASGAAIPPLIPPR+AAVSAFPTDSLER+AIGDGEDEMLFTR+ALCADEYR+ANPLSLDSAR+CGTLGAQPDGEPAALAAAAAAEPPFYK+DNQFDSPK+EADSSSDYVNMDFTK+EVSYNWDPK+FVTPSEPVAH+LCLTDEEVVFVR+LETADAPAR+LEYYENAR+LSSEVSGSGSGNFGEEGNPQGK+LYFCVDR+RDNQFDSPK+SQSFFAAAR+WFQPVANAADAEAVR	1	17.3	18	25	0.55	Insulin receptor substrate 4 OS=Homo sapiens GN=IRS4 PE=1 SV=1			Y	1	2	EADSSSDYVNMDFTK	http://regis-web.systemsbiology.net/tpp/cgi-bin/peptidexml_html2.pl?PepMass=1707.6934&StdPep=&MassError=0.5&xslt=nice -19 /usr/bin/xsltproc&cgi-bin=/tpp/cgi-bin/&ratioType=-1&Ref=2_EADSSSDYVNMDFTK&Infile=/home/sorcerer/output/7726/original/interact.pep.xml	0.9998	0.999	2	6	1
2	1	sp|O14654|IRS4_HUMAN	http://regis-web.systemsbiology.net/tpp/cgi-bin/comet-fastadb.cgi?Ref=sp|O14654|IRS4_HUMAN&Db=/home/sorcerer/fasta/UPSP_human_Sep09_decoy.fasta&Pep=AAAAAAAAAASGAAIPPLIPPR+AAVSAFPTDSLER+AIGDGEDEMLFTR+ALCADEYR+ANPLSLDSAR+CGTLGAQPDGEPAALAAAAAAEPPFYK+DNQFDSPK+EADSSSDYVNMDFTK+EVSYNWDPK+FVTPSEPVAH+LCLTDEEVVFVR+LETADAPAR+LEYYENAR+LSSEVSGSGSGNFGEEGNPQGK+LYFCVDR+RDNQFDSPK+SQSFFAAAR+WFQPVANAADAEAVR	1	17.3	18	25	0.55	Insulin receptor substrate 4 OS=Homo sapiens GN=IRS4 PE=1 SV=1			Y	1	2	WFQPVANAADAEAVR	http://regis-web.systemsbiology.net/tpp/cgi-bin/peptidexml_html2.pl?PepMass=1643.8056&StdPep=&MassError=0.5&xslt=nice -19 /usr/bin/xsltproc&cgi-bin=/tpp/cgi-bin/&ratioType=-1&Ref=2_WFQPVANAADAEAVR&Infile=/home/sorcerer/output/7726/original/interact.pep.xml	0.9998	0.999	2	6	2
2	1	sp|O14654|IRS4_HUMAN	http://regis-web.systemsbiology.net/tpp/cgi-bin/comet-fastadb.cgi?Ref=sp|O14654|IRS4_HUMAN&Db=/home/sorcerer/fasta/UPSP_human_Sep09_decoy.fasta&Pep=AAAAAAAAAASGAAIPPLIPPR+AAVSAFPTDSLER+AIGDGEDEMLFTR+ALCADEYR+ANPLSLDSAR+CGTLGAQPDGEPAALAAAAAAEPPFYK+DNQFDSPK+EADSSSDYVNMDFTK+EVSYNWDPK+FVTPSEPVAH+LCLTDEEVVFVR+LETADAPAR+LEYYENAR+LSSEVSGSGSGNFGEEGNPQGK+LYFCVDR+RDNQFDSPK+SQSFFAAAR+WFQPVANAADAEAVR	1	17.3	18	25	0.55	Insulin receptor substrate 4 OS=Homo sapiens GN=IRS4 PE=1 SV=1			Y	1	3	CGTLGAQPDGEPAALAAAAAAEPPFYK	http://regis-web.systemsbiology.net/tpp/cgi-bin/peptidexml_html2.pl?PepMass=2643.2639&StdPep=CGTLGAQPDGEPAALAAAAAAEPPFYK&MassError=0.5&xslt=nice -19 /usr/bin/xsltproc&cgi-bin=/tpp/cgi-bin/&ratioType=-1&Ref=3_CGTLGAQPDGEPAALAAAAAAEPPFYK&Infile=/home/sorcerer/output/7726/original/interact.pep.xml	0.9997	0.9985	2	6	2
2	1	sp|O14654|IRS4_HUMAN	http://regis-web.systemsbiology.net/tpp/cgi-bin/comet-fastadb.cgi?Ref=sp|O14654|IRS4_HUMAN&Db=/home/sorcerer/fasta/UPSP_human_Sep09_decoy.fasta&Pep=AAAAAAAAAASGAAIPPLIPPR+AAVSAFPTDSLER+AIGDGEDEMLFTR+ALCADEYR+ANPLSLDSAR+CGTLGAQPDGEPAALAAAAAAEPPFYK+DNQFDSPK+EADSSSDYVNMDFTK+EVSYNWDPK+FVTPSEPVAH+LCLTDEEVVFVR+LETADAPAR+LEYYENAR+LSSEVSGSGSGNFGEEGNPQGK+LYFCVDR+RDNQFDSPK+SQSFFAAAR+WFQPVANAADAEAVR	1	17.3	18	25	0.55	Insulin receptor substrate 4 OS=Homo sapiens GN=IRS4 PE=1 SV=1			Y	1	2	LCLTDEEVVFVR	http://regis-web.systemsbiology.net/tpp/cgi-bin/peptidexml_html2.pl?PepMass=1478.7439&StdPep=LCLTDEEVVFVR&MassError=0.5&xslt=nice -19 /usr/bin/xsltproc&cgi-bin=/tpp/cgi-bin/&ratioType=-1&Ref=2_LCLTDEEVVFVR&Infile=/home/sorcerer/output/7726/original/interact.pep.xml	0.9995	0.9978	2	6	2
2	1	sp|O14654|IRS4_HUMAN	http://regis-web.systemsbiology.net/tpp/cgi-bin/comet-fastadb.cgi?Ref=sp|O14654|IRS4_HUMAN&Db=/home/sorcerer/fasta/UPSP_human_Sep09_decoy.fasta&Pep=AAAAAAAAAASGAAIPPLIPPR+AAVSAFPTDSLER+AIGDGEDEMLFTR+ALCADEYR+ANPLSLDSAR+CGTLGAQPDGEPAALAAAAAAEPPFYK+DNQFDSPK+EADSSSDYVNMDFTK+EVSYNWDPK+FVTPSEPVAH+LCLTDEEVVFVR+LETADAPAR+LEYYENAR+LSSEVSGSGSGNFGEEGNPQGK+LYFCVDR+RDNQFDSPK+SQSFFAAAR+WFQPVANAADAEAVR	1	17.3	18	25	0.55	Insulin receptor substrate 4 OS=Homo sapiens GN=IRS4 PE=1 SV=1			Y	1	2	AAVSAFPTDSLER	http://regis-web.systemsbiology.net/tpp/cgi-bin/peptidexml_html2.pl?PepMass=1362.6779&StdPep=&MassError=0.5&xslt=nice -19 /usr/bin/xsltproc&cgi-bin=/tpp/cgi-bin/&ratioType=-1&Ref=2_AAVSAFPTDSLER&Infile=/home/sorcerer/output/7726/original/interact.pep.xml	0.9992	0.9964	2	6	2
2	1	sp|O14654|IRS4_HUMAN	http://regis-web.systemsbiology.net/tpp/cgi-bin/comet-fastadb.cgi?Ref=sp|O14654|IRS4_HUMAN&Db=/home/sorcerer/fasta/UPSP_human_Sep09_decoy.fasta&Pep=AAAAAAAAAASGAAIPPLIPPR+AAVSAFPTDSLER+AIGDGEDEMLFTR+ALCADEYR+ANPLSLDSAR+CGTLGAQPDGEPAALAAAAAAEPPFYK+DNQFDSPK+EADSSSDYVNMDFTK+EVSYNWDPK+FVTPSEPVAH+LCLTDEEVVFVR+LETADAPAR+LEYYENAR+LSSEVSGSGSGNFGEEGNPQGK+LYFCVDR+RDNQFDSPK+SQSFFAAAR+WFQPVANAADAEAVR	1	17.3	18	25	0.55	Insulin receptor substrate 4 OS=Homo sapiens GN=IRS4 PE=1 SV=1			Y	1	3	LSSEVSGSGSGNFGEEGNPQGK	http://regis-web.systemsbiology.net/tpp/cgi-bin/peptidexml_html2.pl?PepMass=2122.9403&StdPep=&MassError=0.5&xslt=nice -19 /usr/bin/xsltproc&cgi-bin=/tpp/cgi-bin/&ratioType=-1&Ref=3_LSSEVSGSGSGNFGEEGNPQGK&Infile=/home/sorcerer/output/7726/original/interact.pep.xml	0.9991	0.9957	2	6	1
2	1	sp|O14654|IRS4_HUMAN	http://regis-web.systemsbiology.net/tpp/cgi-bin/comet-fastadb.cgi?Ref=sp|O14654|IRS4_HUMAN&Db=/home/sorcerer/fasta/UPSP_human_Sep09_decoy.fasta&Pep=AAAAAAAAAASGAAIPPLIPPR+AAVSAFPTDSLER+AIGDGEDEMLFTR+ALCADEYR+ANPLSLDSAR+CGTLGAQPDGEPAALAAAAAAEPPFYK+DNQFDSPK+EADSSSDYVNMDFTK+EVSYNWDPK+FVTPSEPVAH+LCLTDEEVVFVR+LETADAPAR+LEYYENAR+LSSEVSGSGSGNFGEEGNPQGK+LYFCVDR+RDNQFDSPK+SQSFFAAAR+WFQPVANAADAEAVR	1	17.3	18	25	0.55	Insulin receptor substrate 4 OS=Homo sapiens GN=IRS4 PE=1 SV=1			Y	1	2	AIGDGEDEM[147]LFTR	http://regis-web.systemsbiology.net/tpp/cgi-bin/peptidexml_html2.pl?PepMass=1468.6504&StdPep=AIGDGEDEM[147]LFTR&MassError=0.5&xslt=nice -19 /usr/bin/xsltproc&cgi-bin=/tpp/cgi-bin/&ratioType=-1&Ref=2_AIGDGEDEMLFTR&Infile=/home/sorcerer/output/7726/original/interact.pep.xml	0.999	0.9956	2	6	1
2	1	sp|O14654|IRS4_HUMAN	http://regis-web.systemsbiology.net/tpp/cgi-bin/comet-fastadb.cgi?Ref=sp|O14654|IRS4_HUMAN&Db=/home/sorcerer/fasta/UPSP_human_Sep09_decoy.fasta&Pep=AAAAAAAAAASGAAIPPLIPPR+AAVSAFPTDSLER+AIGDGEDEMLFTR+ALCADEYR+ANPLSLDSAR+CGTLGAQPDGEPAALAAAAAAEPPFYK+DNQFDSPK+EADSSSDYVNMDFTK+EVSYNWDPK+FVTPSEPVAH+LCLTDEEVVFVR+LETADAPAR+LEYYENAR+LSSEVSGSGSGNFGEEGNPQGK+LYFCVDR+RDNQFDSPK+SQSFFAAAR+WFQPVANAADAEAVR	1	17.3	18	25	0.55	Insulin receptor substrate 4 OS=Homo sapiens GN=IRS4 PE=1 SV=1			Y	1	2	ANPLSLDSAR	http://regis-web.systemsbiology.net/tpp/cgi-bin/peptidexml_html2.pl?PepMass=1042.5407&StdPep=&MassError=0.5&xslt=nice -19 /usr/bin/xsltproc&cgi-bin=/tpp/cgi-bin/&ratioType=-1&Ref=2_ANPLSLDSAR&Infile=/home/sorcerer/output/7726/original/interact.pep.xml	0.9941	0.9732	2	6	2
2	1	sp|O14654|IRS4_HUMAN	http://regis-web.systemsbiology.net/tpp/cgi-bin/comet-fastadb.cgi?Ref=sp|O14654|IRS4_HUMAN&Db=/home/sorcerer/fasta/UPSP_human_Sep09_decoy.fasta&Pep=AAAAAAAAAASGAAIPPLIPPR+AAVSAFPTDSLER+AIGDGEDEMLFTR+ALCADEYR+ANPLSLDSAR+CGTLGAQPDGEPAALAAAAAAEPPFYK+DNQFDSPK+EADSSSDYVNMDFTK+EVSYNWDPK+FVTPSEPVAH+LCLTDEEVVFVR+LETADAPAR+LEYYENAR+LSSEVSGSGSGNFGEEGNPQGK+LYFCVDR+RDNQFDSPK+SQSFFAAAR+WFQPVANAADAEAVR	1	17.3	18	25	0.55	Insulin receptor substrate 4 OS=Homo sapiens GN=IRS4 PE=1 SV=1			Y	1	2	SQSFFAAAR	http://regis-web.systemsbiology.net/tpp/cgi-bin/peptidexml_html2.pl?PepMass=983.4825&StdPep=&MassError=0.5&xslt=nice -19 /usr/bin/xsltproc&cgi-bin=/tpp/cgi-bin/&ratioType=-1&Ref=2_SQSFFAAAR&Infile=/home/sorcerer/output/7726/original/interact.pep.xml	0.9937	0.9713	2	6	1
2	1	sp|O14654|IRS4_HUMAN	http://regis-web.systemsbiology.net/tpp/cgi-bin/comet-fastadb.cgi?Ref=sp|O14654|IRS4_HUMAN&Db=/home/sorcerer/fasta/UPSP_human_Sep09_decoy.fasta&Pep=AAAAAAAAAASGAAIPPLIPPR+AAVSAFPTDSLER+AIGDGEDEMLFTR+ALCADEYR+ANPLSLDSAR+CGTLGAQPDGEPAALAAAAAAEPPFYK+DNQFDSPK+EADSSSDYVNMDFTK+EVSYNWDPK+FVTPSEPVAH+LCLTDEEVVFVR+LETADAPAR+LEYYENAR+LSSEVSGSGSGNFGEEGNPQGK+LYFCVDR+RDNQFDSPK+SQSFFAAAR+WFQPVANAADAEAVR	1	17.3	18	25	0.55	Insulin receptor substrate 4 OS=Homo sapiens GN=IRS4 PE=1 SV=1			Y	1	2	LETADAPAR	http://regis-web.systemsbiology.net/tpp/cgi-bin/peptidexml_html2.pl?PepMass=942.4771&StdPep=&MassError=0.5&xslt=nice -19 /usr/bin/xsltproc&cgi-bin=/tpp/cgi-bin/&ratioType=-1&Ref=2_LETADAPAR&Infile=/home/sorcerer/output/7726/original/interact.pep.xml	0.9927	0.9671	2	6	1
2	1	sp|O14654|IRS4_HUMAN	http://regis-web.systemsbiology.net/tpp/cgi-bin/comet-fastadb.cgi?Ref=sp|O14654|IRS4_HUMAN&Db=/home/sorcerer/fasta/UPSP_human_Sep09_decoy.fasta&Pep=AAAAAAAAAASGAAIPPLIPPR+AAVSAFPTDSLER+AIGDGEDEMLFTR+ALCADEYR+ANPLSLDSAR+CGTLGAQPDGEPAALAAAAAAEPPFYK+DNQFDSPK+EADSSSDYVNMDFTK+EVSYNWDPK+FVTPSEPVAH+LCLTDEEVVFVR+LETADAPAR+LEYYENAR+LSSEVSGSGSGNFGEEGNPQGK+LYFCVDR+RDNQFDSPK+SQSFFAAAR+WFQPVANAADAEAVR	1	17.3	18	25	0.55	Insulin receptor substrate 4 OS=Homo sapiens GN=IRS4 PE=1 SV=1			Y	1	3	AAAAAAAAAASGAAIPPLIPPR	http://regis-web.systemsbiology.net/tpp/cgi-bin/peptidexml_html2.pl?PepMass=1898.0738&StdPep=&MassError=0.5&xslt=nice -19 /usr/bin/xsltproc&cgi-bin=/tpp/cgi-bin/&ratioType=-1&Ref=3_AAAAAAAAAASGAAIPPLIPPR&Infile=/home/sorcerer/output/7726/original/interact.pep.xml	0.9842	0.931	2	6	1
2	1	sp|O14654|IRS4_HUMAN	http://regis-web.systemsbiology.net/tpp/cgi-bin/comet-fastadb.cgi?Ref=sp|O14654|IRS4_HUMAN&Db=/home/sorcerer/fasta/UPSP_human_Sep09_decoy.fasta&Pep=AAAAAAAAAASGAAIPPLIPPR+AAVSAFPTDSLER+AIGDGEDEMLFTR+ALCADEYR+ANPLSLDSAR+CGTLGAQPDGEPAALAAAAAAEPPFYK+DNQFDSPK+EADSSSDYVNMDFTK+EVSYNWDPK+FVTPSEPVAH+LCLTDEEVVFVR+LETADAPAR+LEYYENAR+LSSEVSGSGSGNFGEEGNPQGK+LYFCVDR+RDNQFDSPK+SQSFFAAAR+WFQPVANAADAEAVR	1	17.3	18	25	0.55	Insulin receptor substrate 4 OS=Homo sapiens GN=IRS4 PE=1 SV=1			Y	1	2	DNQFDSPK	http://regis-web.systemsbiology.net/tpp/cgi-bin/peptidexml_html2.pl?PepMass=949.4141&StdPep=&MassError=0.5&xslt=nice -19 /usr/bin/xsltproc&cgi-bin=/tpp/cgi-bin/&ratioType=-1&Ref=2_DNQFDSPK&Infile=/home/sorcerer/output/7726/original/interact.pep.xml	0.9425	0.7797	2	6	1
2	1	sp|O14654|IRS4_HUMAN	http://regis-web.systemsbiology.net/tpp/cgi-bin/comet-fastadb.cgi?Ref=sp|O14654|IRS4_HUMAN&Db=/home/sorcerer/fasta/UPSP_human_Sep09_decoy.fasta&Pep=AAAAAAAAAASGAAIPPLIPPR+AAVSAFPTDSLER+AIGDGEDEMLFTR+ALCADEYR+ANPLSLDSAR+CGTLGAQPDGEPAALAAAAAAEPPFYK+DNQFDSPK+EADSSSDYVNMDFTK+EVSYNWDPK+FVTPSEPVAH+LCLTDEEVVFVR+LETADAPAR+LEYYENAR+LSSEVSGSGSGNFGEEGNPQGK+LYFCVDR+RDNQFDSPK+SQSFFAAAR+WFQPVANAADAEAVR	1	17.3	18	25	0.55	Insulin receptor substrate 4 OS=Homo sapiens GN=IRS4 PE=1 SV=1			Y	1	2	LEYYENAR	http://regis-web.systemsbiology.net/tpp/cgi-bin/peptidexml_html2.pl?PepMass=1056.4876&StdPep=&MassError=0.5&xslt=nice -19 /usr/bin/xsltproc&cgi-bin=/tpp/cgi-bin/&ratioType=-1&Ref=2_LEYYENAR&Infile=/home/sorcerer/output/7726/original/interact.pep.xml	0.9393	0.7698	2	6	1
2	1	sp|O14654|IRS4_HUMAN	http://regis-web.systemsbiology.net/tpp/cgi-bin/comet-fastadb.cgi?Ref=sp|O14654|IRS4_HUMAN&Db=/home/sorcerer/fasta/UPSP_human_Sep09_decoy.fasta&Pep=AAAAAAAAAASGAAIPPLIPPR+AAVSAFPTDSLER+AIGDGEDEMLFTR+ALCADEYR+ANPLSLDSAR+CGTLGAQPDGEPAALAAAAAAEPPFYK+DNQFDSPK+EADSSSDYVNMDFTK+EVSYNWDPK+FVTPSEPVAH+LCLTDEEVVFVR+LETADAPAR+LEYYENAR+LSSEVSGSGSGNFGEEGNPQGK+LYFCVDR+RDNQFDSPK+SQSFFAAAR+WFQPVANAADAEAVR	1	17.3	18	25	0.55	Insulin receptor substrate 4 OS=Homo sapiens GN=IRS4 PE=1 SV=1			Y	1	2	EVSYNWDPK	http://regis-web.systemsbiology.net/tpp/cgi-bin/peptidexml_html2.pl?PepMass=1136.5138&StdPep=&MassError=0.5&xslt=nice -19 /usr/bin/xsltproc&cgi-bin=/tpp/cgi-bin/&ratioType=-1&Ref=2_EVSYNWDPK&Infile=/home/sorcerer/output/7726/original/interact.pep.xml	0.9077	0.6799	2	6	1
2	1	sp|O14654|IRS4_HUMAN	http://regis-web.systemsbiology.net/tpp/cgi-bin/comet-fastadb.cgi?Ref=sp|O14654|IRS4_HUMAN&Db=/home/sorcerer/fasta/UPSP_human_Sep09_decoy.fasta&Pep=AAAAAAAAAASGAAIPPLIPPR+AAVSAFPTDSLER+AIGDGEDEMLFTR+ALCADEYR+ANPLSLDSAR+CGTLGAQPDGEPAALAAAAAAEPPFYK+DNQFDSPK+EADSSSDYVNMDFTK+EVSYNWDPK+FVTPSEPVAH+LCLTDEEVVFVR+LETADAPAR+LEYYENAR+LSSEVSGSGSGNFGEEGNPQGK+LYFCVDR+RDNQFDSPK+SQSFFAAAR+WFQPVANAADAEAVR	1	17.3	18	25	0.55	Insulin receptor substrate 4 OS=Homo sapiens GN=IRS4 PE=1 SV=1			Y	1	2	RDNQFDSPK	http://regis-web.systemsbiology.net/tpp/cgi-bin/peptidexml_html2.pl?PepMass=1105.5152&StdPep=&MassError=0.5&xslt=nice -19 /usr/bin/xsltproc&cgi-bin=/tpp/cgi-bin/&ratioType=-1&Ref=2_RDNQFDSPK&Infile=/home/sorcerer/output/7726/original/interact.pep.xml	0.8823	0.6184	2	6	1
2	1	sp|O14654|IRS4_HUMAN	http://regis-web.systemsbiology.net/tpp/cgi-bin/comet-fastadb.cgi?Ref=sp|O14654|IRS4_HUMAN&Db=/home/sorcerer/fasta/UPSP_human_Sep09_decoy.fasta&Pep=AAAAAAAAAASGAAIPPLIPPR+AAVSAFPTDSLER+AIGDGEDEMLFTR+ALCADEYR+ANPLSLDSAR+CGTLGAQPDGEPAALAAAAAAEPPFYK+DNQFDSPK+EADSSSDYVNMDFTK+EVSYNWDPK+FVTPSEPVAH+LCLTDEEVVFVR+LETADAPAR+LEYYENAR+LSSEVSGSGSGNFGEEGNPQGK+LYFCVDR+RDNQFDSPK+SQSFFAAAR+WFQPVANAADAEAVR	1	17.3	18	25	0.55	Insulin receptor substrate 4 OS=Homo sapiens GN=IRS4 PE=1 SV=1			Y	1	2	ALCADEYR	http://regis-web.systemsbiology.net/tpp/cgi-bin/peptidexml_html2.pl?PepMass=996.4335&StdPep=ALCADEYR&MassError=0.5&xslt=nice -19 /usr/bin/xsltproc&cgi-bin=/tpp/cgi-bin/&ratioType=-1&Ref=2_ALCADEYR&Infile=/home/sorcerer/output/7726/original/interact.pep.xml	0.7827	0.4827	2	6	1
2	1	sp|O14654|IRS4_HUMAN	http://regis-web.systemsbiology.net/tpp/cgi-bin/comet-fastadb.cgi?Ref=sp|O14654|IRS4_HUMAN&Db=/home/sorcerer/fasta/UPSP_human_Sep09_decoy.fasta&Pep=AAAAAAAAAASGAAIPPLIPPR+AAVSAFPTDSLER+AIGDGEDEMLFTR+ALCADEYR+ANPLSLDSAR+CGTLGAQPDGEPAALAAAAAAEPPFYK+DNQFDSPK+EADSSSDYVNMDFTK+EVSYNWDPK+FVTPSEPVAH+LCLTDEEVVFVR+LETADAPAR+LEYYENAR+LSSEVSGSGSGNFGEEGNPQGK+LYFCVDR+RDNQFDSPK+SQSFFAAAR+WFQPVANAADAEAVR	1	17.3	18	25	0.55	Insulin receptor substrate 4 OS=Homo sapiens GN=IRS4 PE=1 SV=1			Y	1	2	LYFCVDR	http://regis-web.systemsbiology.net/tpp/cgi-bin/peptidexml_html2.pl?PepMass=971.4535&StdPep=LYFCVDR&MassError=0.5&xslt=nice -19 /usr/bin/xsltproc&cgi-bin=/tpp/cgi-bin/&ratioType=-1&Ref=2_LYFCVDR&Infile=/home/sorcerer/output/7726/original/interact.pep.xml	0.2797	0.2797	2	6	1
2	1	sp|O14654|IRS4_HUMAN	http://regis-web.systemsbiology.net/tpp/cgi-bin/comet-fastadb.cgi?Ref=sp|O14654|IRS4_HUMAN&Db=/home/sorcerer/fasta/UPSP_human_Sep09_decoy.fasta&Pep=AAAAAAAAAASGAAIPPLIPPR+AAVSAFPTDSLER+AIGDGEDEMLFTR+ALCADEYR+ANPLSLDSAR+CGTLGAQPDGEPAALAAAAAAEPPFYK+DNQFDSPK+EADSSSDYVNMDFTK+EVSYNWDPK+FVTPSEPVAH+LCLTDEEVVFVR+LETADAPAR+LEYYENAR+LSSEVSGSGSGNFGEEGNPQGK+LYFCVDR+RDNQFDSPK+SQSFFAAAR+WFQPVANAADAEAVR	1	17.3	18	25	0.55	Insulin receptor substrate 4 OS=Homo sapiens GN=IRS4 PE=1 SV=1			Y	1	2	FVTPSEPVAH	http://regis-web.systemsbiology.net/tpp/cgi-bin/peptidexml_html2.pl?PepMass=1082.5397&StdPep=&MassError=0.5&xslt=nice -19 /usr/bin/xsltproc&cgi-bin=/tpp/cgi-bin/&ratioType=-1&Ref=2_FVTPSEPVAH&Infile=/home/sorcerer/output/7726/original/interact.pep.xml	0.0702	0.0702	1	6	1
3	1	sp|O14744|ANM5_HUMAN	http://regis-web.systemsbiology.net/tpp/cgi-bin/comet-fastadb.cgi?Ref=sp|O14744|ANM5_HUMAN&Db=/home/sorcerer/fasta/UPSP_human_Sep09_decoy.fasta&Pep=AAILPTSIFLTN+AAILPTSIFLTNK+ADIIVSELLGSFADNELSPECLDGAQHFLK+ALEIGADLPSNHVIDR+CLLDRVPEEEKDTNVQVLMVLGAGR+DDGVSIPGEYTSFLAPISSSK+DDIIENAPTTHTEEYSGEEK+DLNCVPEIADTLGAVAK+DPEAQFEMPYVVR+DPMIDNNR+DRDPEAQFEMPYVVR+DWNTLIVGK+EFIQEPAK+EGQTICVR+EKDRDPEAQFEMPYVVR+GPLV…	1	44.4	35	92	2.09	Protein arginine N-methyltransferase 5 OS=Homo sapiens GN=PRMT5 PE=1 SV=4			Y	1	2	DDGVSIPGEYTSFLAPISSSK	http://regis-web.systemsbiology.net/tpp/cgi-bin/peptidexml_html2.pl?PepMass=2169.0477&StdPep=&MassError=0.5&xslt=nice -19 /usr/bin/xsltproc&cgi-bin=/tpp/cgi-bin/&ratioType=-1&Ref=2_DDGVSIPGEYTSFLAPISSSK&Infile=/home/sorcerer/output/7726/original/interact.pep.xml	0.9998	0.999	2	7	5
3	1	sp|O14744|ANM5_HUMAN	http://regis-web.systemsbiology.net/tpp/cgi-bin/comet-fastadb.cgi?Ref=sp|O14744|ANM5_HUMAN&Db=/home/sorcerer/fasta/UPSP_human_Sep09_decoy.fasta&Pep=AAILPTSIFLTN+AAILPTSIFLTNK+ADIIVSELLGSFADNELSPECLDGAQHFLK+ALEIGADLPSNHVIDR+CLLDRVPEEEKDTNVQVLMVLGAGR+DDGVSIPGEYTSFLAPISSSK+DDIIENAPTTHTEEYSGEEK+DLNCVPEIADTLGAVAK+DPEAQFEMPYVVR+DPMIDNNR+DRDPEAQFEMPYVVR+DWNTLIVGK+EFIQEPAK+EGQTICVR+EKDRDPEAQFEMPYVVR+GPLV…	1	44.4	35	92	2.09	Protein arginine N-methyltransferase 5 OS=Homo sapiens GN=PRMT5 PE=1 SV=4			Y	1	2	DLNCVPEIADTLGAVAK	http://regis-web.systemsbiology.net/tpp/cgi-bin/peptidexml_html2.pl?PepMass=1784.8979&StdPep=DLNCVPEIADTLGAVAK&MassError=0.5&xslt=nice -19 /usr/bin/xsltproc&cgi-bin=/tpp/cgi-bin/&ratioType=-1&Ref=2_DLNCVPEIADTLGAVAK&Infile=/home/sorcerer/output/7726/original/interact.pep.xml	0.9998	0.999	2	7	7
3	1	sp|O14744|ANM5_HUMAN	http://regis-web.systemsbiology.net/tpp/cgi-bin/comet-fastadb.cgi?Ref=sp|O14744|ANM5_HUMAN&Db=/home/sorcerer/fasta/UPSP_human_Sep09_decoy.fasta&Pep=AAILPTSIFLTN+AAILPTSIFLTNK+ADIIVSELLGSFADNELSPECLDGAQHFLK+ALEIGADLPSNHVIDR+CLLDRVPEEEKDTNVQVLMVLGAGR+DDGVSIPGEYTSFLAPISSSK+DDIIENAPTTHTEEYSGEEK+DLNCVPEIADTLGAVAK+DPEAQFEMPYVVR+DPMIDNNR+DRDPEAQFEMPYVVR+DWNTLIVGK+EFIQEPAK+EGQTICVR+EKDRDPEAQFEMPYVVR+GPLV…	1	44.4	35	92	2.09	Protein arginine N-methyltransferase 5 OS=Homo sapiens GN=PRMT5 PE=1 SV=4			Y	1	2	IENAPTTHTEEYSGEEK	http://regis-web.systemsbiology.net/tpp/cgi-bin/peptidexml_html2.pl?PepMass=1933.8541&StdPep=&MassError=0.5&xslt=nice -19 /usr/bin/xsltproc&cgi-bin=/tpp/cgi-bin/&ratioType=-1&Ref=2_IENAPTTHTEEYSGEEK&Infile=/home/sorcerer/output/7726/original/interact.pep.xml	0.9998	0.999	1	7	1
3	1	sp|O14744|ANM5_HUMAN	http://regis-web.systemsbiology.net/tpp/cgi-bin/comet-fastadb.cgi?Ref=sp|O14744|ANM5_HUMAN&Db=/home/sorcerer/fasta/UPSP_human_Sep09_decoy.fasta&Pep=AAILPTSIFLTN+AAILPTSIFLTNK+ADIIVSELLGSFADNELSPECLDGAQHFLK+ALEIGADLPSNHVIDR+CLLDRVPEEEKDTNVQVLMVLGAGR+DDGVSIPGEYTSFLAPISSSK+DDIIENAPTTHTEEYSGEEK+DLNCVPEIADTLGAVAK+DPEAQFEMPYVVR+DPMIDNNR+DRDPEAQFEMPYVVR+DWNTLIVGK+EFIQEPAK+EGQTICVR+EKDRDPEAQFEMPYVVR+GPLV…	1	44.4	35	92	2.09	Protein arginine N-methyltransferase 5 OS=Homo sapiens GN=PRMT5 PE=1 SV=4			Y	1	2	LLPLNQEDNTNLAR	http://regis-web.systemsbiology.net/tpp/cgi-bin/peptidexml_html2.pl?PepMass=1609.8424&StdPep=&MassError=0.5&xslt=nice -19 /usr/bin/xsltproc&cgi-bin=/tpp/cgi-bin/&ratioType=-1&Ref=2_LLPLNQEDNTNLAR&Infile=/home/sorcerer/output/7726/original/interact.pep.xml	0.9998	0.999	1	7	2
3	1	sp|O14744|ANM5_HUMAN	http://regis-web.systemsbiology.net/tpp/cgi-bin/comet-fastadb.cgi?Ref=sp|O14744|ANM5_HUMAN&Db=/home/sorcerer/fasta/UPSP_human_Sep09_decoy.fasta&Pep=AAILPTSIFLTN+AAILPTSIFLTNK+ADIIVSELLGSFADNELSPECLDGAQHFLK+ALEIGADLPSNHVIDR+CLLDRVPEEEKDTNVQVLMVLGAGR+DDGVSIPGEYTSFLAPISSSK+DDIIENAPTTHTEEYSGEEK+DLNCVPEIADTLGAVAK+DPEAQFEMPYVVR+DPMIDNNR+DRDPEAQFEMPYVVR+DWNTLIVGK+EFIQEPAK+EGQTICVR+EKDRDPEAQFEMPYVVR+GPLV…	1	44.4	35	92	2.09	Protein arginine N-methyltransferase 5 OS=Homo sapiens GN=PRMT5 PE=1 SV=4			Y	1	2	YSQYQQAIYK	http://regis-web.systemsbiology.net/tpp/cgi-bin/peptidexml_html2.pl?PepMass=1290.6245&StdPep=&MassError=0.5&xslt=nice -19 /usr/bin/xsltproc&cgi-bin=/tpp/cgi-bin/&ratioType=-1&Ref=2_YSQYQQAIYK&Infile=/home/sorcerer/output/7726/original/interact.pep.xml	0.9998	0.999	2	7	4
3	1	sp|O14744|ANM5_HUMAN	http://regis-web.systemsbiology.net/tpp/cgi-bin/comet-fastadb.cgi?Ref=sp|O14744|ANM5_HUMAN&Db=/home/sorcerer/fasta/UPSP_human_Sep09_decoy.fasta&Pep=AAILPTSIFLTN+AAILPTSIFLTNK+ADIIVSELLGSFADNELSPECLDGAQHFLK+ALEIGADLPSNHVIDR+CLLDRVPEEEKDTNVQVLMVLGAGR+DDGVSIPGEYTSFLAPISSSK+DDIIENAPTTHTEEYSGEEK+DLNCVPEIADTLGAVAK+DPEAQFEMPYVVR+DPMIDNNR+DRDPEAQFEMPYVVR+DWNTLIVGK+EFIQEPAK+EGQTICVR+EKDRDPEAQFEMPYVVR+GPLV…	1	44.4	35	92	2.09	Protein arginine N-methyltransferase 5 OS=Homo sapiens GN=PRMT5 PE=1 SV=4			Y	1	3	ADIIVSELLGSFADNELSPECLDGAQHFLK	http://regis-web.systemsbiology.net/tpp/cgi-bin/peptidexml_html2.pl?PepMass=3287.6020&StdPep=ADIIVSELLGSFADNELSPECLDGAQHFLK&MassError=0.5&xslt=nice -19 /usr/bin/xsltproc&cgi-bin=/tpp/cgi-bin/&ratioType=-1&Ref=3_ADIIVSELLGSFADNELSPECLDGAQHFLK&Infile=/home/sorcerer/output/7726/original/interact.pep.xml	0.9998	0.999	2	7	1
3	1	sp|O14744|ANM5_HUMAN	http://regis-web.systemsbiology.net/tpp/cgi-bin/comet-fastadb.cgi?Ref=sp|O14744|ANM5_HUMAN&Db=/home/sorcerer/fasta/UPSP_human_Sep09_decoy.fasta&Pep=AAILPTSIFLTN+AAILPTSIFLTNK+ADIIVSELLGSFADNELSPECLDGAQHFLK+ALEIGADLPSNHVIDR+CLLDRVPEEEKDTNVQVLMVLGAGR+DDGVSIPGEYTSFLAPISSSK+DDIIENAPTTHTEEYSGEEK+DLNCVPEIADTLGAVAK+DPEAQFEMPYVVR+DPMIDNNR+DRDPEAQFEMPYVVR+DWNTLIVGK+EFIQEPAK+EGQTICVR+EKDRDPEAQFEMPYVVR+GPLV…	1	44.4	35	92	2.09	Protein arginine N-methyltransferase 5 OS=Homo sapiens GN=PRMT5 PE=1 SV=4			Y	1	3	DDGVSIPGEYTSFLAPISSSK	http://regis-web.systemsbiology.net/tpp/cgi-bin/peptidexml_html2.pl?PepMass=2169.0477&StdPep=&MassError=0.5&xslt=nice -19 /usr/bin/xsltproc&cgi-bin=/tpp/cgi-bin/&ratioType=-1&Ref=3_DDGVSIPGEYTSFLAPISSSK&Infile=/home/sorcerer/output/7726/original/interact.pep.xml	0.9998	0.9989	2	7	3
3	1	sp|O14744|ANM5_HUMAN	http://regis-web.systemsbiology.net/tpp/cgi-bin/comet-fastadb.cgi?Ref=sp|O14744|ANM5_HUMAN&Db=/home/sorcerer/fasta/UPSP_human_Sep09_decoy.fasta&Pep=AAILPTSIFLTN+AAILPTSIFLTNK+ADIIVSELLGSFADNELSPECLDGAQHFLK+ALEIGADLPSNHVIDR+CLLDRVPEEEKDTNVQVLMVLGAGR+DDGVSIPGEYTSFLAPISSSK+DDIIENAPTTHTEEYSGEEK+DLNCVPEIADTLGAVAK+DPEAQFEMPYVVR+DPMIDNNR+DRDPEAQFEMPYVVR+DWNTLIVGK+EFIQEPAK+EGQTICVR+EKDRDPEAQFEMPYVVR+GPLV…	1	44.4	35	92	2.09	Protein arginine N-methyltransferase 5 OS=Homo sapiens GN=PRMT5 PE=1 SV=4			Y	1	3	VPEEEKDTNVQVLMVLGAGR	http://regis-web.systemsbiology.net/tpp/cgi-bin/peptidexml_html2.pl?PepMass=2183.1256&StdPep=&MassError=0.5&xslt=nice -19 /usr/bin/xsltproc&cgi-bin=/tpp/cgi-bin/&ratioType=-1&Ref=3_VPEEEKDTNVQVLMVLGAGR&Infile=/home/sorcerer/output/7726/original/interact.pep.xml	0.9998	0.999	2	7	6
3	1	sp|O14744|ANM5_HUMAN	http://regis-web.systemsbiology.net/tpp/cgi-bin/comet-fastadb.cgi?Ref=sp|O14744|ANM5_HUMAN&Db=/home/sorcerer/fasta/UPSP_human_Sep09_decoy.fasta&Pep=AAILPTSIFLTN+AAILPTSIFLTNK+ADIIVSELLGSFADNELSPECLDGAQHFLK+ALEIGADLPSNHVIDR+CLLDRVPEEEKDTNVQVLMVLGAGR+DDGVSIPGEYTSFLAPISSSK+DDIIENAPTTHTEEYSGEEK+DLNCVPEIADTLGAVAK+DPEAQFEMPYVVR+DPMIDNNR+DRDPEAQFEMPYVVR+DWNTLIVGK+EFIQEPAK+EGQTICVR+EKDRDPEAQFEMPYVVR+GPLV…	1	44.4	35	92	2.09	Protein arginine N-methyltransferase 5 OS=Homo sapiens GN=PRMT5 PE=1 SV=4			Y	1	3	DDIIENAPTTHTEEYSGEEK	http://regis-web.systemsbiology.net/tpp/cgi-bin/peptidexml_html2.pl?PepMass=2276.9921&StdPep=&MassError=0.5&xslt=nice -19 /usr/bin/xsltproc&cgi-bin=/tpp/cgi-bin/&ratioType=-1&Ref=3_DDIIENAPTTHTEEYSGEEK&Infile=/home/sorcerer/output/7726/original/interact.pep.xml	0.9997	0.9984	2	7	2
3	1	sp|O14744|ANM5_HUMAN	http://regis-web.systemsbiology.net/tpp/cgi-bin/comet-fastadb.cgi?Ref=sp|O14744|ANM5_HUMAN&Db=/home/sorcerer/fasta/UPSP_human_Sep09_decoy.fasta&Pep=AAILPTSIFLTN+AAILPTSIFLTNK+ADIIVSELLGSFADNELSPECLDGAQHFLK+ALEIGADLPSNHVIDR+CLLDRVPEEEKDTNVQVLMVLGAGR+DDGVSIPGEYTSFLAPISSSK+DDIIENAPTTHTEEYSGEEK+DLNCVPEIADTLGAVAK+DPEAQFEMPYVVR+DPMIDNNR+DRDPEAQFEMPYVVR+DWNTLIVGK+EFIQEPAK+EGQTICVR+EKDRDPEAQFEMPYVVR+GPLV…	1	44.4	35	92	2.09	Protein arginine N-methyltransferase 5 OS=Homo sapiens GN=PRMT5 PE=1 SV=4			Y	1	3	IAVALEIGADLPSNHVIDR	http://regis-web.systemsbiology.net/tpp/cgi-bin/peptidexml_html2.pl?PepMass=2002.0847&StdPep=&MassError=0.5&xslt=nice -19 /usr/bin/xsltproc&cgi-bin=/tpp/cgi-bin/&ratioType=-1&Ref=3_IAVALEIGADLPSNHVIDR&Infile=/home/sorcerer/output/7726/original/interact.pep.xml	0.9997	0.9988	2	7	5
3	1	sp|O14744|ANM5_HUMAN	http://regis-web.systemsbiology.net/tpp/cgi-bin/comet-fastadb.cgi?Ref=sp|O14744|ANM5_HUMAN&Db=/home/sorcerer/fasta/UPSP_human_Sep09_decoy.fasta&Pep=AAILPTSIFLTN+AAILPTSIFLTNK+ADIIVSELLGSFADNELSPECLDGAQHFLK+ALEIGADLPSNHVIDR+CLLDRVPEEEKDTNVQVLMVLGAGR+DDGVSIPGEYTSFLAPISSSK+DDIIENAPTTHTEEYSGEEK+DLNCVPEIADTLGAVAK+DPEAQFEMPYVVR+DPMIDNNR+DRDPEAQFEMPYVVR+DWNTLIVGK+EFIQEPAK+EGQTICVR+EKDRDPEAQFEMPYVVR+GPLV…	1	44.4	35	92	2.09	Protein arginine N-methyltransferase 5 OS=Homo sapiens GN=PRMT5 PE=1 SV=4			Y	1	2	AAILPTSIFLTNK	http://regis-web.systemsbiology.net/tpp/cgi-bin/peptidexml_html2.pl?PepMass=1387.8075&StdPep=&MassError=0.5&xslt=nice -19 /usr/bin/xsltproc&cgi-bin=/tpp/cgi-bin/&ratioType=-1&Ref=2_AAILPTSIFLTNK&Infile=/home/sorcerer/output/7726/original/interact.pep.xml	0.9995	0.9977	2	7	4
3	1	sp|O14744|ANM5_HUMAN	http://regis-web.systemsbiology.net/tpp/cgi-bin/comet-fastadb.cgi?Ref=sp|O14744|ANM5_HUMAN&Db=/home/sorcerer/fasta/UPSP_human_Sep09_decoy.fasta&Pep=AAILPTSIFLTN+AAILPTSIFLTNK+ADIIVSELLGSFADNELSPECLDGAQHFLK+ALEIGADLPSNHVIDR+CLLDRVPEEEKDTNVQVLMVLGAGR+DDGVSIPGEYTSFLAPISSSK+DDIIENAPTTHTEEYSGEEK+DLNCVPEIADTLGAVAK+DPEAQFEMPYVVR+DPMIDNNR+DRDPEAQFEMPYVVR+DWNTLIVGK+EFIQEPAK+EGQTICVR+EKDRDPEAQFEMPYVVR+GPLV…	1	44.4	35	92	2.09	Protein arginine N-methyltransferase 5 OS=Homo sapiens GN=PRMT5 PE=1 SV=4			Y	1	2	DDIIENAPTTHTEEYSGEEK	http://regis-web.systemsbiology.net/tpp/cgi-bin/peptidexml_html2.pl?PepMass=2276.9921&StdPep=&MassError=0.5&xslt=nice -19 /usr/bin/xsltproc&cgi-bin=/tpp/cgi-bin/&ratioType=-1&Ref=2_DDIIENAPTTHTEEYSGEEK&Infile=/home/sorcerer/output/7726/original/interact.pep.xml	0.9994	0.9973	2	7	1
3	1	sp|O14744|ANM5_HUMAN	http://regis-web.systemsbiology.net/tpp/cgi-bin/comet-fastadb.cgi?Ref=sp|O14744|ANM5_HUMAN&Db=/home/sorcerer/fasta/UPSP_human_Sep09_decoy.fasta&Pep=AAILPTSIFLTN+AAILPTSIFLTNK+ADIIVSELLGSFADNELSPECLDGAQHFLK+ALEIGADLPSNHVIDR+CLLDRVPEEEKDTNVQVLMVLGAGR+DDGVSIPGEYTSFLAPISSSK+DDIIENAPTTHTEEYSGEEK+DLNCVPEIADTLGAVAK+DPEAQFEMPYVVR+DPMIDNNR+DRDPEAQFEMPYVVR+DWNTLIVGK+EFIQEPAK+EGQTICVR+EKDRDPEAQFEMPYVVR+GPLV…	1	44.4	35	92	2.09	Protein arginine N-methyltransferase 5 OS=Homo sapiens GN=PRMT5 PE=1 SV=4			Y	1	2	DPEAQFEMPYVVR	http://regis-web.systemsbiology.net/tpp/cgi-bin/peptidexml_html2.pl?PepMass=1579.7341&StdPep=&MassError=0.5&xslt=nice -19 /usr/bin/xsltproc&cgi-bin=/tpp/cgi-bin/&ratioType=-1&Ref=2_DPEAQFEMPYVVR&Infile=/home/sorcerer/output/7726/original/interact.pep.xml	0.9994	0.9973	2	7	1
3	1	sp|O14744|ANM5_HUMAN	http://regis-web.systemsbiology.net/tpp/cgi-bin/comet-fastadb.cgi?Ref=sp|O14744|ANM5_HUMAN&Db=/home/sorcerer/fasta/UPSP_human_Sep09_decoy.fasta&Pep=AAILPTSIFLTN+AAILPTSIFLTNK+ADIIVSELLGSFADNELSPECLDGAQHFLK+ALEIGADLPSNHVIDR+CLLDRVPEEEKDTNVQVLMVLGAGR+DDGVSIPGEYTSFLAPISSSK+DDIIENAPTTHTEEYSGEEK+DLNCVPEIADTLGAVAK+DPEAQFEMPYVVR+DPMIDNNR+DRDPEAQFEMPYVVR+DWNTLIVGK+EFIQEPAK+EGQTICVR+EKDRDPEAQFEMPYVVR+GPLV…	1	44.4	35	92	2.09	Protein arginine N-methyltransferase 5 OS=Homo sapiens GN=PRMT5 PE=1 SV=4			Y	1	3	VPEEEKDTNVQVLM[147]VLGAGR	http://regis-web.systemsbiology.net/tpp/cgi-bin/peptidexml_html2.pl?PepMass=2199.1205&StdPep=VPEEEKDTNVQVLM[147]VLGAGR&MassError=0.5&xslt=nice -19 /usr/bin/xsltproc&cgi-bin=/tpp/cgi-bin/&ratioType=-1&Ref=3_VPEEEKDTNVQVLMVLGAGR&Infile=/home/sorcerer/output/7726/original/interact.pep.xml	0.9994	0.997	2	7	3
3	1	sp|O14744|ANM5_HUMAN	http://regis-web.systemsbiology.net/tpp/cgi-bin/comet-fastadb.cgi?Ref=sp|O14744|ANM5_HUMAN&Db=/home/sorcerer/fasta/UPSP_human_Sep09_decoy.fasta&Pep=AAILPTSIFLTN+AAILPTSIFLTNK+ADIIVSELLGSFADNELSPECLDGAQHFLK+ALEIGADLPSNHVIDR+CLLDRVPEEEKDTNVQVLMVLGAGR+DDGVSIPGEYTSFLAPISSSK+DDIIENAPTTHTEEYSGEEK+DLNCVPEIADTLGAVAK+DPEAQFEMPYVVR+DPMIDNNR+DRDPEAQFEMPYVVR+DWNTLIVGK+EFIQEPAK+EGQTICVR+EKDRDPEAQFEMPYVVR+GPLV…	1	44.4	35	92	2.09	Protein arginine N-methyltransferase 5 OS=Homo sapiens GN=PRMT5 PE=1 SV=4			Y	1	2	VPLVAPEDLR	http://regis-web.systemsbiology.net/tpp/cgi-bin/peptidexml_html2.pl?PepMass=1107.6288&StdPep=&MassError=0.5&xslt=nice -19 /usr/bin/xsltproc&cgi-bin=/tpp/cgi-bin/&ratioType=-1&Ref=2_VPLVAPEDLR&Infile=/home/sorcerer/output/7726/original/interact.pep.xml	0.9992	0.9964	2	7	5
3	1	sp|O14744|ANM5_HUMAN	http://regis-web.systemsbiology.net/tpp/cgi-bin/comet-fastadb.cgi?Ref=sp|O14744|ANM5_HUMAN&Db=/home/sorcerer/fasta/UPSP_human_Sep09_decoy.fasta&Pep=AAILPTSIFLTN+AAILPTSIFLTNK+ADIIVSELLGSFADNELSPECLDGAQHFLK+ALEIGADLPSNHVIDR+CLLDRVPEEEKDTNVQVLMVLGAGR+DDGVSIPGEYTSFLAPISSSK+DDIIENAPTTHTEEYSGEEK+DLNCVPEIADTLGAVAK+DPEAQFEMPYVVR+DPMIDNNR+DRDPEAQFEMPYVVR+DWNTLIVGK+EFIQEPAK+EGQTICVR+EKDRDPEAQFEMPYVVR+GPLV…	1	44.4	35	92	2.09	Protein arginine N-methyltransferase 5 OS=Homo sapiens GN=PRMT5 PE=1 SV=4			Y	1	3	EKDRDPEAQFEMPYVVR	http://regis-web.systemsbiology.net/tpp/cgi-bin/peptidexml_html2.pl?PepMass=2107.9997&StdPep=&MassError=0.5&xslt=nice -19 /usr/bin/xsltproc&cgi-bin=/tpp/cgi-bin/&ratioType=-1&Ref=3_EKDRDPEAQFEMPYVVR&Infile=/home/sorcerer/output/7726/original/interact.pep.xml	0.999	0.9954	2	7	2
3	1	sp|O14744|ANM5_HUMAN	http://regis-web.systemsbiology.net/tpp/cgi-bin/comet-fastadb.cgi?Ref=sp|O14744|ANM5_HUMAN&Db=/home/sorcerer/fasta/UPSP_human_Sep09_decoy.fasta&Pep=AAILPTSIFLTN+AAILPTSIFLTNK+ADIIVSELLGSFADNELSPECLDGAQHFLK+ALEIGADLPSNHVIDR+CLLDRVPEEEKDTNVQVLMVLGAGR+DDGVSIPGEYTSFLAPISSSK+DDIIENAPTTHTEEYSGEEK+DLNCVPEIADTLGAVAK+DPEAQFEMPYVVR+DPMIDNNR+DRDPEAQFEMPYVVR+DWNTLIVGK+EFIQEPAK+EGQTICVR+EKDRDPEAQFEMPYVVR+GPLV…	1	44.4	35	92	2.09	Protein arginine N-methyltransferase 5 OS=Homo sapiens GN=PRMT5 PE=1 SV=4			Y	1	4	VPLVAPEDLRDDIIENAPTTHTEEYSGEEK	http://regis-web.systemsbiology.net/tpp/cgi-bin/peptidexml_html2.pl?PepMass=3366.6103&StdPep=&MassError=0.5&xslt=nice -19 /usr/bin/xsltproc&cgi-bin=/tpp/cgi-bin/&ratioType=-1&Ref=4_VPLVAPEDLRDDIIENAPTTHTEEYSGEEK&Infile=/home/sorcerer/output/7726/original/interact.pep.xml	0.999	0.9953	2	7	2
3	1	sp|O14744|ANM5_HUMAN	http://regis-web.systemsbiology.net/tpp/cgi-bin/comet-fastadb.cgi?Ref=sp|O14744|ANM5_HUMAN&Db=/home/sorcerer/fasta/UPSP_human_Sep09_decoy.fasta&Pep=AAILPTSIFLTN+AAILPTSIFLTNK+ADIIVSELLGSFADNELSPECLDGAQHFLK+ALEIGADLPSNHVIDR+CLLDRVPEEEKDTNVQVLMVLGAGR+DDGVSIPGEYTSFLAPISSSK+DDIIENAPTTHTEEYSGEEK+DLNCVPEIADTLGAVAK+DPEAQFEMPYVVR+DPMIDNNR+DRDPEAQFEMPYVVR+DWNTLIVGK+EFIQEPAK+EGQTICVR+EKDRDPEAQFEMPYVVR+GPLV…	1	44.4	35	92	2.09	Protein arginine N-methyltransferase 5 OS=Homo sapiens GN=PRMT5 PE=1 SV=4			Y	1	2	DPMIDNNR	http://regis-web.systemsbiology.net/tpp/cgi-bin/peptidexml_html2.pl?PepMass=973.4287&StdPep=&MassError=0.5&xslt=nice -19 /usr/bin/xsltproc&cgi-bin=/tpp/cgi-bin/&ratioType=-1&Ref=2_DPMIDNNR&Infile=/home/sorcerer/output/7726/original/interact.pep.xml	0.9984	0.9926	2	7	3
3	1	sp|O14744|ANM5_HUMAN	http://regis-web.systemsbiology.net/tpp/cgi-bin/comet-fastadb.cgi?Ref=sp|O14744|ANM5_HUMAN&Db=/home/sorcerer/fasta/UPSP_human_Sep09_decoy.fasta&Pep=AAILPTSIFLTN+AAILPTSIFLTNK+ADIIVSELLGSFADNELSPECLDGAQHFLK+ALEIGADLPSNHVIDR+CLLDRVPEEEKDTNVQVLMVLGAGR+DDGVSIPGEYTSFLAPISSSK+DDIIENAPTTHTEEYSGEEK+DLNCVPEIADTLGAVAK+DPEAQFEMPYVVR+DPMIDNNR+DRDPEAQFEMPYVVR+DWNTLIVGK+EFIQEPAK+EGQTICVR+EKDRDPEAQFEMPYVVR+GPLV…	1	44.4	35	92	2.09	Protein arginine N-methyltransferase 5 OS=Homo sapiens GN=PRMT5 PE=1 SV=4			Y	1	3	QGFDFLCMPVFHPR	http://regis-web.systemsbiology.net/tpp/cgi-bin/peptidexml_html2.pl?PepMass=1749.8120&StdPep=QGFDFLCMPVFHPR&MassError=0.5&xslt=nice -19 /usr/bin/xsltproc&cgi-bin=/tpp/cgi-bin/&ratioType=-1&Ref=3_QGFDFLCMPVFHPR&Infile=/home/sorcerer/output/7726/original/interact.pep.xml	0.9984	0.9925	2	7	1
3	1	sp|O14744|ANM5_HUMAN	http://regis-web.systemsbiology.net/tpp/cgi-bin/comet-fastadb.cgi?Ref=sp|O14744|ANM5_HUMAN&Db=/home/sorcerer/fasta/UPSP_human_Sep09_decoy.fasta&Pep=AAILPTSIFLTN+AAILPTSIFLTNK+ADIIVSELLGSFADNELSPECLDGAQHFLK+ALEIGADLPSNHVIDR+CLLDRVPEEEKDTNVQVLMVLGAGR+DDGVSIPGEYTSFLAPISSSK+DDIIENAPTTHTEEYSGEEK+DLNCVPEIADTLGAVAK+DPEAQFEMPYVVR+DPMIDNNR+DRDPEAQFEMPYVVR+DWNTLIVGK+EFIQEPAK+EGQTICVR+EKDRDPEAQFEMPYVVR+GPLV…	1	44.4	35	92	2.09	Protein arginine N-methyltransferase 5 OS=Homo sapiens GN=PRMT5 PE=1 SV=4			Y	1	2	GPLVNASLR	http://regis-web.systemsbiology.net/tpp/cgi-bin/peptidexml_html2.pl?PepMass=925.5345&StdPep=&MassError=0.5&xslt=nice -19 /usr/bin/xsltproc&cgi-bin=/tpp/cgi-bin/&ratioType=-1&Ref=2_GPLVNASLR&Infile=/home/sorcerer/output/7726/original/interact.pep.xml	0.9982	0.9918	2	7	5
3	1	sp|O14744|ANM5_HUMAN	http://regis-web.systemsbiology.net/tpp/cgi-bin/comet-fastadb.cgi?Ref=sp|O14744|ANM5_HUMAN&Db=/home/sorcerer/fasta/UPSP_human_Sep09_decoy.fasta&Pep=AAILPTSIFLTN+AAILPTSIFLTNK+ADIIVSELLGSFADNELSPECLDGAQHFLK+ALEIGADLPSNHVIDR+CLLDRVPEEEKDTNVQVLMVLGAGR+DDGVSIPGEYTSFLAPISSSK+DDIIENAPTTHTEEYSGEEK+DLNCVPEIADTLGAVAK+DPEAQFEMPYVVR+DPMIDNNR+DRDPEAQFEMPYVVR+DWNTLIVGK+EFIQEPAK+EGQTICVR+EKDRDPEAQFEMPYVVR+GPLV…	1	44.4	35	92	2.09	Protein arginine N-methyltransferase 5 OS=Homo sapiens GN=PRMT5 PE=1 SV=4			Y	1	3	DRDPEAQFEMPYVVR	http://regis-web.systemsbiology.net/tpp/cgi-bin/peptidexml_html2.pl?PepMass=1850.8621&StdPep=&MassError=0.5&xslt=nice -19 /usr/bin/xsltproc&cgi-bin=/tpp/cgi-bin/&ratioType=-1&Ref=3_DRDPEAQFEMPYVVR&Infile=/home/sorcerer/output/7726/original/interact.pep.xml	0.9982	0.9915	2	7	4
3	1	sp|O14744|ANM5_HUMAN	http://regis-web.systemsbiology.net/tpp/cgi-bin/comet-fastadb.cgi?Ref=sp|O14744|ANM5_HUMAN&Db=/home/sorcerer/fasta/UPSP_human_Sep09_decoy.fasta&Pep=AAILPTSIFLTN+AAILPTSIFLTNK+ADIIVSELLGSFADNELSPECLDGAQHFLK+ALEIGADLPSNHVIDR+CLLDRVPEEEKDTNVQVLMVLGAGR+DDGVSIPGEYTSFLAPISSSK+DDIIENAPTTHTEEYSGEEK+DLNCVPEIADTLGAVAK+DPEAQFEMPYVVR+DPMIDNNR+DRDPEAQFEMPYVVR+DWNTLIVGK+EFIQEPAK+EGQTICVR+EKDRDPEAQFEMPYVVR+GPLV…	1	44.4	35	92	2.09	Protein arginine N-methyltransferase 5 OS=Homo sapiens GN=PRMT5 PE=1 SV=4			Y	1	2	SDLLLSGR	http://regis-web.systemsbiology.net/tpp/cgi-bin/peptidexml_html2.pl?PepMass=859.4763&StdPep=&MassError=0.5&xslt=nice -19 /usr/bin/xsltproc&cgi-bin=/tpp/cgi-bin/&ratioType=-1&Ref=2_SDLLLSGR&Infile=/home/sorcerer/output/7726/original/interact.pep.xml	0.997	0.9864	2	7	4
3	1	sp|O14744|ANM5_HUMAN	http://regis-web.systemsbiology.net/tpp/cgi-bin/comet-fastadb.cgi?Ref=sp|O14744|ANM5_HUMAN&Db=/home/sorcerer/fasta/UPSP_human_Sep09_decoy.fasta&Pep=AAILPTSIFLTN+AAILPTSIFLTNK+ADIIVSELLGSFADNELSPECLDGAQHFLK+ALEIGADLPSNHVIDR+CLLDRVPEEEKDTNVQVLMVLGAGR+DDGVSIPGEYTSFLAPISSSK+DDIIENAPTTHTEEYSGEEK+DLNCVPEIADTLGAVAK+DPEAQFEMPYVVR+DPMIDNNR+DRDPEAQFEMPYVVR+DWNTLIVGK+EFIQEPAK+EGQTICVR+EKDRDPEAQFEMPYVVR+GPLV…	1	44.4	35	92	2.09	Protein arginine N-methyltransferase 5 OS=Homo sapiens GN=PRMT5 PE=1 SV=4			Y	1	2	TLCDYSK	http://regis-web.systemsbiology.net/tpp/cgi-bin/peptidexml_html2.pl?PepMass=885.3902&StdPep=TLCDYSK&MassError=0.5&xslt=nice -19 /usr/bin/xsltproc&cgi-bin=/tpp/cgi-bin/&ratioType=-1&Ref=2_TLCDYSK&Infile=/home/sorcerer/output/7726/original/interact.pep.xml	0.9951	0.9779	2	7	1
3	1	sp|O14744|ANM5_HUMAN	http://regis-web.systemsbiology.net/tpp/cgi-bin/comet-fastadb.cgi?Ref=sp|O14744|ANM5_HUMAN&Db=/home/sorcerer/fasta/UPSP_human_Sep09_decoy.fasta&Pep=AAILPTSIFLTN+AAILPTSIFLTNK+ADIIVSELLGSFADNELSPECLDGAQHFLK+ALEIGADLPSNHVIDR+CLLDRVPEEEKDTNVQVLMVLGAGR+DDGVSIPGEYTSFLAPISSSK+DDIIENAPTTHTEEYSGEEK+DLNCVPEIADTLGAVAK+DPEAQFEMPYVVR+DPMIDNNR+DRDPEAQFEMPYVVR+DWNTLIVGK+EFIQEPAK+EGQTICVR+EKDRDPEAQFEMPYVVR+GPLV…	1	44.4	35	92	2.09	Protein arginine N-methyltransferase 5 OS=Homo sapiens GN=PRMT5 PE=1 SV=4			Y	1	2	EGQTICVR	http://regis-web.systemsbiology.net/tpp/cgi-bin/peptidexml_html2.pl?PepMass=961.4651&StdPep=EGQTICVR&MassError=0.5&xslt=nice -19 /usr/bin/xsltproc&cgi-bin=/tpp/cgi-bin/&ratioType=-1&Ref=2_EGQTICVR&Infile=/home/sorcerer/output/7726/original/interact.pep.xml	0.9948	0.9762	2	7	1
3	1	sp|O14744|ANM5_HUMAN	http://regis-web.systemsbiology.net/tpp/cgi-bin/comet-fastadb.cgi?Ref=sp|O14744|ANM5_HUMAN&Db=/home/sorcerer/fasta/UPSP_human_Sep09_decoy.fasta&Pep=AAILPTSIFLTN+AAILPTSIFLTNK+ADIIVSELLGSFADNELSPECLDGAQHFLK+ALEIGADLPSNHVIDR+CLLDRVPEEEKDTNVQVLMVLGAGR+DDGVSIPGEYTSFLAPISSSK+DDIIENAPTTHTEEYSGEEK+DLNCVPEIADTLGAVAK+DPEAQFEMPYVVR+DPMIDNNR+DRDPEAQFEMPYVVR+DWNTLIVGK+EFIQEPAK+EGQTICVR+EKDRDPEAQFEMPYVVR+GPLV…	1	44.4	35	92	2.09	Protein arginine N-methyltransferase 5 OS=Homo sapiens GN=PRMT5 PE=1 SV=4			Y	1	2	DWNTLIVGK	http://regis-web.systemsbiology.net/tpp/cgi-bin/peptidexml_html2.pl?PepMass=1044.5604&StdPep=&MassError=0.5&xslt=nice -19 /usr/bin/xsltproc&cgi-bin=/tpp/cgi-bin/&ratioType=-1&Ref=2_DWNTLIVGK&Infile=/home/sorcerer/output/7726/original/interact.pep.xml	0.9934	0.9703	2	7	3
3	1	sp|O14744|ANM5_HUMAN	http://regis-web.systemsbiology.net/tpp/cgi-bin/comet-fastadb.cgi?Ref=sp|O14744|ANM5_HUMAN&Db=/home/sorcerer/fasta/UPSP_human_Sep09_decoy.fasta&Pep=AAILPTSIFLTN+AAILPTSIFLTNK+ADIIVSELLGSFADNELSPECLDGAQHFLK+ALEIGADLPSNHVIDR+CLLDRVPEEEKDTNVQVLMVLGAGR+DDGVSIPGEYTSFLAPISSSK+DDIIENAPTTHTEEYSGEEK+DLNCVPEIADTLGAVAK+DPEAQFEMPYVVR+DPMIDNNR+DRDPEAQFEMPYVVR+DWNTLIVGK+EFIQEPAK+EGQTICVR+EKDRDPEAQFEMPYVVR+GPLV…	1	44.4	35	92	2.09	Protein arginine N-methyltransferase 5 OS=Homo sapiens GN=PRMT5 PE=1 SV=4			Y	1	2	DPM[147]IDNNR	http://regis-web.systemsbiology.net/tpp/cgi-bin/peptidexml_html2.pl?PepMass=989.4237&StdPep=DPM[147]IDNNR&MassError=0.5&xslt=nice -19 /usr/bin/xsltproc&cgi-bin=/tpp/cgi-bin/&ratioType=-1&Ref=2_DPMIDNNR&Infile=/home/sorcerer/output/7726/original/interact.pep.xml	0.9931	0.9687	2	7	2
3	1	sp|O14744|ANM5_HUMAN	http://regis-web.systemsbiology.net/tpp/cgi-bin/comet-fastadb.cgi?Ref=sp|O14744|ANM5_HUMAN&Db=/home/sorcerer/fasta/UPSP_human_Sep09_decoy.fasta&Pep=AAILPTSIFLTN+AAILPTSIFLTNK+ADIIVSELLGSFADNELSPECLDGAQHFLK+ALEIGADLPSNHVIDR+CLLDRVPEEEKDTNVQVLMVLGAGR+DDGVSIPGEYTSFLAPISSSK+DDIIENAPTTHTEEYSGEEK+DLNCVPEIADTLGAVAK+DPEAQFEMPYVVR+DPMIDNNR+DRDPEAQFEMPYVVR+DWNTLIVGK+EFIQEPAK+EGQTICVR+EKDRDPEAQFEMPYVVR+GPLV…	1	44.4	35	92	2.09	Protein arginine N-methyltransferase 5 OS=Homo sapiens GN=PRMT5 PE=1 SV=4			Y	1	3	LGLPAFLLPLNQEDNTNLAR	http://regis-web.systemsbiology.net/tpp/cgi-bin/peptidexml_html2.pl?PepMass=2208.1903&StdPep=&MassError=0.5&xslt=nice -19 /usr/bin/xsltproc&cgi-bin=/tpp/cgi-bin/&ratioType=-1&Ref=3_LGLPAFLLPLNQEDNTNLAR&Infile=/home/sorcerer/output/7726/original/interact.pep.xml	0.9901	0.9557	1	7	2
3	1	sp|O14744|ANM5_HUMAN	http://regis-web.systemsbiology.net/tpp/cgi-bin/comet-fastadb.cgi?Ref=sp|O14744|ANM5_HUMAN&Db=/home/sorcerer/fasta/UPSP_human_Sep09_decoy.fasta&Pep=AAILPTSIFLTN+AAILPTSIFLTNK+ADIIVSELLGSFADNELSPECLDGAQHFLK+ALEIGADLPSNHVIDR+CLLDRVPEEEKDTNVQVLMVLGAGR+DDGVSIPGEYTSFLAPISSSK+DDIIENAPTTHTEEYSGEEK+DLNCVPEIADTLGAVAK+DPEAQFEMPYVVR+DPMIDNNR+DRDPEAQFEMPYVVR+DWNTLIVGK+EFIQEPAK+EGQTICVR+EKDRDPEAQFEMPYVVR+GPLV…	1	44.4	35	92	2.09	Protein arginine N-methyltransferase 5 OS=Homo sapiens GN=PRMT5 PE=1 SV=4			Y	1	2	LSPWIRPDSK	http://regis-web.systemsbiology.net/tpp/cgi-bin/peptidexml_html2.pl?PepMass=1197.6506&StdPep=&MassError=0.5&xslt=nice -19 /usr/bin/xsltproc&cgi-bin=/tpp/cgi-bin/&ratioType=-1&Ref=2_LSPWIRPDSK&Infile=/home/sorcerer/output/7726/original/interact.pep.xml	0.9863	0.9396	2	7	1
3	1	sp|O14744|ANM5_HUMAN	http://regis-web.systemsbiology.net/tpp/cgi-bin/comet-fastadb.cgi?Ref=sp|O14744|ANM5_HUMAN&Db=/home/sorcerer/fasta/UPSP_human_Sep09_decoy.fasta&Pep=AAILPTSIFLTN+AAILPTSIFLTNK+ADIIVSELLGSFADNELSPECLDGAQHFLK+ALEIGADLPSNHVIDR+CLLDRVPEEEKDTNVQVLMVLGAGR+DDGVSIPGEYTSFLAPISSSK+DDIIENAPTTHTEEYSGEEK+DLNCVPEIADTLGAVAK+DPEAQFEMPYVVR+DPMIDNNR+DRDPEAQFEMPYVVR+DWNTLIVGK+EFIQEPAK+EGQTICVR+EKDRDPEAQFEMPYVVR+GPLV…	1	44.4	35	92	2.09	Protein arginine N-methyltransferase 5 OS=Homo sapiens GN=PRMT5 PE=1 SV=4			Y	1	3	DRDPEAQFEM[147]PYVVR	http://regis-web.systemsbiology.net/tpp/cgi-bin/peptidexml_html2.pl?PepMass=1866.8571&StdPep=DRDPEAQFEM[147]PYVVR&MassError=0.5&xslt=nice -19 /usr/bin/xsltproc&cgi-bin=/tpp/cgi-bin/&ratioType=-1&Ref=3_DRDPEAQFEMPYVVR&Infile=/home/sorcerer/output/7726/original/interact.pep.xml	0.9831	0.9263	2	7	2
3	1	sp|O14744|ANM5_HUMAN	http://regis-web.systemsbiology.net/tpp/cgi-bin/comet-fastadb.cgi?Ref=sp|O14744|ANM5_HUMAN&Db=/home/sorcerer/fasta/UPSP_human_Sep09_decoy.fasta&Pep=AAILPTSIFLTN+AAILPTSIFLTNK+ADIIVSELLGSFADNELSPECLDGAQHFLK+ALEIGADLPSNHVIDR+CLLDRVPEEEKDTNVQVLMVLGAGR+DDGVSIPGEYTSFLAPISSSK+DDIIENAPTTHTEEYSGEEK+DLNCVPEIADTLGAVAK+DPEAQFEMPYVVR+DPMIDNNR+DRDPEAQFEMPYVVR+DWNTLIVGK+EFIQEPAK+EGQTICVR+EKDRDPEAQFEMPYVVR+GPLV…	1	44.4	35	92	2.09	Protein arginine N-methyltransferase 5 OS=Homo sapiens GN=PRMT5 PE=1 SV=4			Y	1	2	EFIQEPAK	http://regis-web.systemsbiology.net/tpp/cgi-bin/peptidexml_html2.pl?PepMass=960.4916&StdPep=&MassError=0.5&xslt=nice -19 /usr/bin/xsltproc&cgi-bin=/tpp/cgi-bin/&ratioType=-1&Ref=2_EFIQEPAK&Infile=/home/sorcerer/output/7726/original/interact.pep.xml	0.9181	0.7078	2	7	2
3	1	sp|O14744|ANM5_HUMAN	http://regis-web.systemsbiology.net/tpp/cgi-bin/comet-fastadb.cgi?Ref=sp|O14744|ANM5_HUMAN&Db=/home/sorcerer/fasta/UPSP_human_Sep09_decoy.fasta&Pep=AAILPTSIFLTN+AAILPTSIFLTNK+ADIIVSELLGSFADNELSPECLDGAQHFLK+ALEIGADLPSNHVIDR+CLLDRVPEEEKDTNVQVLMVLGAGR+DDGVSIPGEYTSFLAPISSSK+DDIIENAPTTHTEEYSGEEK+DLNCVPEIADTLGAVAK+DPEAQFEMPYVVR+DPMIDNNR+DRDPEAQFEMPYVVR+DWNTLIVGK+EFIQEPAK+EGQTICVR+EKDRDPEAQFEMPYVVR+GPLV…	1	44.4	35	92	2.09	Protein arginine N-methyltransferase 5 OS=Homo sapiens GN=PRMT5 PE=1 SV=4			Y	1	2	NQEDNTNLAR	http://regis-web.systemsbiology.net/tpp/cgi-bin/peptidexml_html2.pl?PepMass=1173.5374&StdPep=&MassError=0.5&xslt=nice -19 /usr/bin/xsltproc&cgi-bin=/tpp/cgi-bin/&ratioType=-1&Ref=2_NQEDNTNLAR&Infile=/home/sorcerer/output/7726/original/interact.pep.xml	0.4291	0.4291	1	7	2
3	1	sp|O14744|ANM5_HUMAN	http://regis-web.systemsbiology.net/tpp/cgi-bin/comet-fastadb.cgi?Ref=sp|O14744|ANM5_HUMAN&Db=/home/sorcerer/fasta/UPSP_human_Sep09_decoy.fasta&Pep=AAILPTSIFLTN+AAILPTSIFLTNK+ADIIVSELLGSFADNELSPECLDGAQHFLK+ALEIGADLPSNHVIDR+CLLDRVPEEEKDTNVQVLMVLGAGR+DDGVSIPGEYTSFLAPISSSK+DDIIENAPTTHTEEYSGEEK+DLNCVPEIADTLGAVAK+DPEAQFEMPYVVR+DPMIDNNR+DRDPEAQFEMPYVVR+DWNTLIVGK+EFIQEPAK+EGQTICVR+EKDRDPEAQFEMPYVVR+GPLV…	1	44.4	35	92	2.09	Protein arginine N-methyltransferase 5 OS=Homo sapiens GN=PRMT5 PE=1 SV=4			Y	1	2	AAILPTSIFLTN	http://regis-web.systemsbiology.net/tpp/cgi-bin/peptidexml_html2.pl?PepMass=1259.7125&StdPep=&MassError=0.5&xslt=nice -19 /usr/bin/xsltproc&cgi-bin=/tpp/cgi-bin/&ratioType=-1&Ref=2_AAILPTSIFLTN&Infile=/home/sorcerer/output/7726/original/interact.pep.xml	0.4149	0.4149	1	7	1
3	1	sp|O14744|ANM5_HUMAN	http://regis-web.systemsbiology.net/tpp/cgi-bin/comet-fastadb.cgi?Ref=sp|O14744|ANM5_HUMAN&Db=/home/sorcerer/fasta/UPSP_human_Sep09_decoy.fasta&Pep=AAILPTSIFLTN+AAILPTSIFLTNK+ADIIVSELLGSFADNELSPECLDGAQHFLK+ALEIGADLPSNHVIDR+CLLDRVPEEEKDTNVQVLMVLGAGR+DDGVSIPGEYTSFLAPISSSK+DDIIENAPTTHTEEYSGEEK+DLNCVPEIADTLGAVAK+DPEAQFEMPYVVR+DPMIDNNR+DRDPEAQFEMPYVVR+DWNTLIVGK+EFIQEPAK+EGQTICVR+EKDRDPEAQFEMPYVVR+GPLV…	1	44.4	35	92	2.09	Protein arginine N-methyltransferase 5 OS=Homo sapiens GN=PRMT5 PE=1 SV=4			Y	1	2	ALEIGADLPSNHVIDR	http://regis-web.systemsbiology.net/tpp/cgi-bin/peptidexml_html2.pl?PepMass=1718.8951&StdPep=&MassError=0.5&xslt=nice -19 /usr/bin/xsltproc&cgi-bin=/tpp/cgi-bin/&ratioType=-1&Ref=2_ALEIGADLPSNHVIDR&Infile=/home/sorcerer/output/7726/original/interact.pep.xml	0.2815	0.2815	1	7	1
3	1	sp|O14744|ANM5_HUMAN	http://regis-web.systemsbiology.net/tpp/cgi-bin/comet-fastadb.cgi?Ref=sp|O14744|ANM5_HUMAN&Db=/home/sorcerer/fasta/UPSP_human_Sep09_decoy.fasta&Pep=AAILPTSIFLTN+AAILPTSIFLTNK+ADIIVSELLGSFADNELSPECLDGAQHFLK+ALEIGADLPSNHVIDR+CLLDRVPEEEKDTNVQVLMVLGAGR+DDGVSIPGEYTSFLAPISSSK+DDIIENAPTTHTEEYSGEEK+DLNCVPEIADTLGAVAK+DPEAQFEMPYVVR+DPMIDNNR+DRDPEAQFEMPYVVR+DWNTLIVGK+EFIQEPAK+EGQTICVR+EKDRDPEAQFEMPYVVR+GPLV…	1	44.4	35	92	2.09	Protein arginine N-methyltransferase 5 OS=Homo sapiens GN=PRMT5 PE=1 SV=4			Y	1	4	EKDRDPEAQFEMPYVVR	http://regis-web.systemsbiology.net/tpp/cgi-bin/peptidexml_html2.pl?PepMass=2107.9997&StdPep=&MassError=0.5&xslt=nice -19 /usr/bin/xsltproc&cgi-bin=/tpp/cgi-bin/&ratioType=-1&Ref=4_EKDRDPEAQFEMPYVVR&Infile=/home/sorcerer/output/7726/original/interact.pep.xml	0.2687	0.2687	2	7	2
3	1	sp|O14744|ANM5_HUMAN	http://regis-web.systemsbiology.net/tpp/cgi-bin/comet-fastadb.cgi?Ref=sp|O14744|ANM5_HUMAN&Db=/home/sorcerer/fasta/UPSP_human_Sep09_decoy.fasta&Pep=AAILPTSIFLTN+AAILPTSIFLTNK+ADIIVSELLGSFADNELSPECLDGAQHFLK+ALEIGADLPSNHVIDR+CLLDRVPEEEKDTNVQVLMVLGAGR+DDGVSIPGEYTSFLAPISSSK+DDIIENAPTTHTEEYSGEEK+DLNCVPEIADTLGAVAK+DPEAQFEMPYVVR+DPMIDNNR+DRDPEAQFEMPYVVR+DWNTLIVGK+EFIQEPAK+EGQTICVR+EKDRDPEAQFEMPYVVR+GPLV…	1	44.4	35	92	2.09	Protein arginine N-methyltransferase 5 OS=Homo sapiens GN=PRMT5 PE=1 SV=4			Y	1	3	LKDDGVSIPGEYTSFLAPISSSK	http://regis-web.systemsbiology.net/tpp/cgi-bin/peptidexml_html2.pl?PepMass=2410.2268&StdPep=&MassError=0.5&xslt=nice -19 /usr/bin/xsltproc&cgi-bin=/tpp/cgi-bin/&ratioType=-1&Ref=3_LKDDGVSIPGEYTSFLAPISSSK&Infile=/home/sorcerer/output/7726/original/interact.pep.xml	0.2196	0.2196	1	7	1
3	1	sp|O14744|ANM5_HUMAN	http://regis-web.systemsbiology.net/tpp/cgi-bin/comet-fastadb.cgi?Ref=sp|O14744|ANM5_HUMAN&Db=/home/sorcerer/fasta/UPSP_human_Sep09_decoy.fasta&Pep=AAILPTSIFLTN+AAILPTSIFLTNK+ADIIVSELLGSFADNELSPECLDGAQHFLK+ALEIGADLPSNHVIDR+CLLDRVPEEEKDTNVQVLMVLGAGR+DDGVSIPGEYTSFLAPISSSK+DDIIENAPTTHTEEYSGEEK+DLNCVPEIADTLGAVAK+DPEAQFEMPYVVR+DPMIDNNR+DRDPEAQFEMPYVVR+DWNTLIVGK+EFIQEPAK+EGQTICVR+EKDRDPEAQFEMPYVVR+GPLV…	1	44.4	35	92	2.09	Protein arginine N-methyltransferase 5 OS=Homo sapiens GN=PRMT5 PE=1 SV=4			Y	1	4	CLLDRVPEEEKDTNVQVLMVLGAGR	http://regis-web.systemsbiology.net/tpp/cgi-bin/peptidexml_html2.pl?PepMass=2840.4525&StdPep=CLLDRVPEEEKDTNVQVLMVLGAGR&MassError=0.5&xslt=nice -19 /usr/bin/xsltproc&cgi-bin=/tpp/cgi-bin/&ratioType=-1&Ref=4_CLLDRVPEEEKDTNVQVLMVLGAGR&Infile=/home/sorcerer/output/7726/original/interact.pep.xml	0.1431	0.1431	2	7	1
3	1	sp|O14744|ANM5_HUMAN	http://regis-web.systemsbiology.net/tpp/cgi-bin/comet-fastadb.cgi?Ref=sp|O14744|ANM5_HUMAN&Db=/home/sorcerer/fasta/UPSP_human_Sep09_decoy.fasta&Pep=AAILPTSIFLTN+AAILPTSIFLTNK+ADIIVSELLGSFADNELSPECLDGAQHFLK+ALEIGADLPSNHVIDR+CLLDRVPEEEKDTNVQVLMVLGAGR+DDGVSIPGEYTSFLAPISSSK+DDIIENAPTTHTEEYSGEEK+DLNCVPEIADTLGAVAK+DPEAQFEMPYVVR+DPMIDNNR+DRDPEAQFEMPYVVR+DWNTLIVGK+EFIQEPAK+EGQTICVR+EKDRDPEAQFEMPYVVR+GPLV…	1	44.4	35	92	2.09	Protein arginine N-methyltransferase 5 OS=Homo sapiens GN=PRMT5 PE=1 SV=4			Y	1	2	LAPISSSK	http://regis-web.systemsbiology.net/tpp/cgi-bin/peptidexml_html2.pl?PepMass=801.4596&StdPep=&MassError=0.5&xslt=nice -19 /usr/bin/xsltproc&cgi-bin=/tpp/cgi-bin/&ratioType=-1&Ref=2_LAPISSSK&Infile=/home/sorcerer/output/7726/original/interact.pep.xml	0.0651	0.0651	1	7	1
3	1	sp|O14744|ANM5_HUMAN	http://regis-web.systemsbiology.net/tpp/cgi-bin/comet-fastadb.cgi?Ref=sp|O14744|ANM5_HUMAN&Db=/home/sorcerer/fasta/UPSP_human_Sep09_decoy.fasta&Pep=AAILPTSIFLTN+AAILPTSIFLTNK+ADIIVSELLGSFADNELSPECLDGAQHFLK+ALEIGADLPSNHVIDR+CLLDRVPEEEKDTNVQVLMVLGAGR+DDGVSIPGEYTSFLAPISSSK+DDIIENAPTTHTEEYSGEEK+DLNCVPEIADTLGAVAK+DPEAQFEMPYVVR+DPMIDNNR+DRDPEAQFEMPYVVR+DWNTLIVGK+EFIQEPAK+EGQTICVR+EKDRDPEAQFEMPYVVR+GPLV…	1	44.4	35	92	2.09	Protein arginine N-methyltransferase 5 OS=Homo sapiens GN=PRMT5 PE=1 SV=4			Y	1	2	DRDPEAQFEMPYVVR	http://regis-web.systemsbiology.net/tpp/cgi-bin/peptidexml_html2.pl?PepMass=1850.8621&StdPep=&MassError=0.5&xslt=nice -19 /usr/bin/xsltproc&cgi-bin=/tpp/cgi-bin/&ratioType=-1&Ref=2_DRDPEAQFEMPYVVR&Infile=/home/sorcerer/output/7726/original/interact.pep.xml	0.0512	0.0512	2	7	1
4	1	sp|O14787|TNPO2_HUMAN	http://regis-web.systemsbiology.net/tpp/cgi-bin/comet-fastadb.cgi?Ref=sp|O14787|TNPO2_HUMAN&Db=/home/sorcerer/fasta/UPSP_human_Sep09_decoy.fasta&Pep=ATIGILITTIASK+CSAAALDVLANVFR+GDVEEDEAVPDSEQDIKPR+ICEDSSELLDSDALNRPLNIMIPK+LKSEDEPTR+QECLNNIGDASSLIR+QSSFALLGDLTK+YSEIDIILLK	1	12.9	8	14	0.31	Transportin-2 OS=Homo sapiens GN=TNPO2 PE=1 SV=2			Y	1	2	CSAAALDVLANVFR	http://regis-web.systemsbiology.net/tpp/cgi-bin/peptidexml_html2.pl?PepMass=1505.7661&StdPep=CSAAALDVLANVFR&MassError=0.5&xslt=nice -19 /usr/bin/xsltproc&cgi-bin=/tpp/cgi-bin/&ratioType=-1&Ref=2_CSAAALDVLANVFR&Infile=/home/sorcerer/output/7726/original/interact.pep.xml	0.9997	0.999	2	5	2
4	1	sp|O14787|TNPO2_HUMAN	http://regis-web.systemsbiology.net/tpp/cgi-bin/comet-fastadb.cgi?Ref=sp|O14787|TNPO2_HUMAN&Db=/home/sorcerer/fasta/UPSP_human_Sep09_decoy.fasta&Pep=ATIGILITTIASK+CSAAALDVLANVFR+GDVEEDEAVPDSEQDIKPR+ICEDSSELLDSDALNRPLNIMIPK+LKSEDEPTR+QECLNNIGDASSLIR+QSSFALLGDLTK+YSEIDIILLK	1	12.9	8	14	0.31	Transportin-2 OS=Homo sapiens GN=TNPO2 PE=1 SV=2			Y	1	2	QECLNNIGDASSLIR	http://regis-web.systemsbiology.net/tpp/cgi-bin/peptidexml_html2.pl?PepMass=1688.8152&StdPep=QECLNNIGDASSLIR&MassError=0.5&xslt=nice -19 /usr/bin/xsltproc&cgi-bin=/tpp/cgi-bin/&ratioType=-1&Ref=2_QECLNNIGDASSLIR&Infile=/home/sorcerer/output/7726/original/interact.pep.xml	0.9997	0.999	2	5	2
4	1	sp|O14787|TNPO2_HUMAN	http://regis-web.systemsbiology.net/tpp/cgi-bin/comet-fastadb.cgi?Ref=sp|O14787|TNPO2_HUMAN&Db=/home/sorcerer/fasta/UPSP_human_Sep09_decoy.fasta&Pep=ATIGILITTIASK+CSAAALDVLANVFR+GDVEEDEAVPDSEQDIKPR+ICEDSSELLDSDALNRPLNIMIPK+LKSEDEPTR+QECLNNIGDASSLIR+QSSFALLGDLTK+YSEIDIILLK	1	12.9	8	14	0.31	Transportin-2 OS=Homo sapiens GN=TNPO2 PE=1 SV=2			Y	1	3	GDVEEDEAVPDSEQDIKPR	http://regis-web.systemsbiology.net/tpp/cgi-bin/peptidexml_html2.pl?PepMass=2126.9604&StdPep=&MassError=0.5&xslt=nice -19 /usr/bin/xsltproc&cgi-bin=/tpp/cgi-bin/&ratioType=-1&Ref=3_GDVEEDEAVPDSEQDIKPR&Infile=/home/sorcerer/output/7726/original/interact.pep.xml	0.9997	0.9988	2	5	1
4	1	sp|O14787|TNPO2_HUMAN	http://regis-web.systemsbiology.net/tpp/cgi-bin/comet-fastadb.cgi?Ref=sp|O14787|TNPO2_HUMAN&Db=/home/sorcerer/fasta/UPSP_human_Sep09_decoy.fasta&Pep=ATIGILITTIASK+CSAAALDVLANVFR+GDVEEDEAVPDSEQDIKPR+ICEDSSELLDSDALNRPLNIMIPK+LKSEDEPTR+QECLNNIGDASSLIR+QSSFALLGDLTK+YSEIDIILLK	1	12.9	8	14	0.31	Transportin-2 OS=Homo sapiens GN=TNPO2 PE=1 SV=2			N	0.5	2	QSSFALLGDLTK	http://regis-web.systemsbiology.net/tpp/cgi-bin/peptidexml_html2.pl?PepMass=1278.6820&StdPep=&MassError=0.5&xslt=nice -19 /usr/bin/xsltproc&cgi-bin=/tpp/cgi-bin/&ratioType=-1&Ref=2_QSSFALLGDLTK&Infile=/home/sorcerer/output/7726/original/interact.pep.xml	0.9994	0.9976	2	5	3
4	1	sp|O14787|TNPO2_HUMAN	http://regis-web.systemsbiology.net/tpp/cgi-bin/comet-fastadb.cgi?Ref=sp|O14787|TNPO2_HUMAN&Db=/home/sorcerer/fasta/UPSP_human_Sep09_decoy.fasta&Pep=ATIGILITTIASK+CSAAALDVLANVFR+GDVEEDEAVPDSEQDIKPR+ICEDSSELLDSDALNRPLNIMIPK+LKSEDEPTR+QECLNNIGDASSLIR+QSSFALLGDLTK+YSEIDIILLK	1	12.9	8	14	0.31	Transportin-2 OS=Homo sapiens GN=TNPO2 PE=1 SV=2			Y	1	2	YSEIDIILLK	http://regis-web.systemsbiology.net/tpp/cgi-bin/peptidexml_html2.pl?PepMass=1205.6907&StdPep=&MassError=0.5&xslt=nice -19 /usr/bin/xsltproc&cgi-bin=/tpp/cgi-bin/&ratioType=-1&Ref=2_YSEIDIILLK&Infile=/home/sorcerer/output/7726/original/interact.pep.xml	0.9994	0.9978	2	5	2
4	1	sp|O14787|TNPO2_HUMAN	http://regis-web.systemsbiology.net/tpp/cgi-bin/comet-fastadb.cgi?Ref=sp|O14787|TNPO2_HUMAN&Db=/home/sorcerer/fasta/UPSP_human_Sep09_decoy.fasta&Pep=ATIGILITTIASK+CSAAALDVLANVFR+GDVEEDEAVPDSEQDIKPR+ICEDSSELLDSDALNRPLNIMIPK+LKSEDEPTR+QECLNNIGDASSLIR+QSSFALLGDLTK+YSEIDIILLK	1	12.9	8	14	0.31	Transportin-2 OS=Homo sapiens GN=TNPO2 PE=1 SV=2			Y	1	2	ATIGILITTIASK	http://regis-web.systemsbiology.net/tpp/cgi-bin/peptidexml_html2.pl?PepMass=1300.7966&StdPep=&MassError=0.5&xslt=nice -19 /usr/bin/xsltproc&cgi-bin=/tpp/cgi-bin/&ratioType=-1&Ref=2_ATIGILITTIASK&Infile=/home/sorcerer/output/7726/original/interact.pep.xml	0.9993	0.9972	2	5	2
4	1	sp|O14787|TNPO2_HUMAN	http://regis-web.systemsbiology.net/tpp/cgi-bin/comet-fastadb.cgi?Ref=sp|O14787|TNPO2_HUMAN&Db=/home/sorcerer/fasta/UPSP_human_Sep09_decoy.fasta&Pep=ATIGILITTIASK+CSAAALDVLANVFR+GDVEEDEAVPDSEQDIKPR+ICEDSSELLDSDALNRPLNIMIPK+LKSEDEPTR+QECLNNIGDASSLIR+QSSFALLGDLTK+YSEIDIILLK	1	12.9	8	14	0.31	Transportin-2 OS=Homo sapiens GN=TNPO2 PE=1 SV=2			Y	1	3	ICEDSSELLDSDALNRPLNIMIPK	http://regis-web.systemsbiology.net/tpp/cgi-bin/peptidexml_html2.pl?PepMass=2742.3568&StdPep=ICEDSSELLDSDALNRPLNIMIPK&MassError=0.5&xslt=nice -19 /usr/bin/xsltproc&cgi-bin=/tpp/cgi-bin/&ratioType=-1&Ref=3_ICEDSSELLDSDALNRPLNIMIPK&Infile=/home/sorcerer/output/7726/original/interact.pep.xml	0.9979	0.9921	2	5	1
4	1	sp|O14787|TNPO2_HUMAN	http://regis-web.systemsbiology.net/tpp/cgi-bin/comet-fastadb.cgi?Ref=sp|O14787|TNPO2_HUMAN&Db=/home/sorcerer/fasta/UPSP_human_Sep09_decoy.fasta&Pep=ATIGILITTIASK+CSAAALDVLANVFR+GDVEEDEAVPDSEQDIKPR+ICEDSSELLDSDALNRPLNIMIPK+LKSEDEPTR+QECLNNIGDASSLIR+QSSFALLGDLTK+YSEIDIILLK	1	12.9	8	14	0.31	Transportin-2 OS=Homo sapiens GN=TNPO2 PE=1 SV=2			Y	1	3	ICEDSSELLDSDALNRPLNIM[147]IPK	http://regis-web.systemsbiology.net/tpp/cgi-bin/peptidexml_html2.pl?PepMass=2758.3517&StdPep=ICEDSSELLDSDALNRPLNIM[147]IPK&MassError=0.5&xslt=nice -19 /usr/bin/xsltproc&cgi-bin=/tpp/cgi-bin/&ratioType=-1&Ref=3_ICEDSSELLDSDALNRPLNIMIPK&Infile=/home/sorcerer/output/7726/original/interact.pep.xml	0.9972	0.9894	2	5	1
4	1	sp|O14787|TNPO2_HUMAN	http://regis-web.systemsbiology.net/tpp/cgi-bin/comet-fastadb.cgi?Ref=sp|O14787|TNPO2_HUMAN&Db=/home/sorcerer/fasta/UPSP_human_Sep09_decoy.fasta&Pep=ATIGILITTIASK+CSAAALDVLANVFR+GDVEEDEAVPDSEQDIKPR+ICEDSSELLDSDALNRPLNIMIPK+LKSEDEPTR+QECLNNIGDASSLIR+QSSFALLGDLTK+YSEIDIILLK	1	12.9	8	14	0.31	Transportin-2 OS=Homo sapiens GN=TNPO2 PE=1 SV=2			N	0.5	2	LKSEDEPTR	http://regis-web.systemsbiology.net/tpp/cgi-bin/peptidexml_html2.pl?PepMass=1073.5353&StdPep=&MassError=0.5&xslt=nice -19 /usr/bin/xsltproc&cgi-bin=/tpp/cgi-bin/&ratioType=-1&Ref=2_LKSEDEPTR&Infile=/home/sorcerer/output/7726/original/interact.pep.xml	0.1513	0.1513	2	5	1
5	1	sp|O14980|XPO1_HUMAN	http://regis-web.systemsbiology.net/tpp/cgi-bin/comet-fastadb.cgi?Ref=sp|O14980|XPO1_HUMAN&Db=/home/sorcerer/fasta/UPSP_human_Sep09_decoy.fasta&Pep=CLSENISAAIQANGEMVTK+DLLGLCEQK+DTDSINLYK+EFAGEDTSDLFLEER+EHDQLIEK+EHPDAWTR+EPEVLSTMAIIVNK+ESPFSTSASPLLSGSQHFDVPPR+ETLVYLTHLDYVDTER+IYLDMLNVYK+LDINLLDNVVNCLYHGEGAQQR+LFVTGLFSLNQDIPAFK+LISGWVSR+LLSEEVFDFSSGQITQVK+LVLDSIIWAFK+MAKPEEVLVVENDQGEVVR+QLLDFSQK+…	1	28.3	27	63	1.49	Exportin-1 OS=Homo sapiens GN=XPO1 PE=1 SV=1			Y	1	2	EFAGEDTSDLFLEER	http://regis-web.systemsbiology.net/tpp/cgi-bin/peptidexml_html2.pl?PepMass=1756.7792&StdPep=&MassError=0.5&xslt=nice -19 /usr/bin/xsltproc&cgi-bin=/tpp/cgi-bin/&ratioType=-1&Ref=2_EFAGEDTSDLFLEER&Infile=/home/sorcerer/output/7726/original/interact.pep.xml	0.9998	0.999	2	7	5
5	1	sp|O14980|XPO1_HUMAN	http://regis-web.systemsbiology.net/tpp/cgi-bin/comet-fastadb.cgi?Ref=sp|O14980|XPO1_HUMAN&Db=/home/sorcerer/fasta/UPSP_human_Sep09_decoy.fasta&Pep=CLSENISAAIQANGEMVTK+DLLGLCEQK+DTDSINLYK+EFAGEDTSDLFLEER+EHDQLIEK+EHPDAWTR+EPEVLSTMAIIVNK+ESPFSTSASPLLSGSQHFDVPPR+ETLVYLTHLDYVDTER+IYLDMLNVYK+LDINLLDNVVNCLYHGEGAQQR+LFVTGLFSLNQDIPAFK+LISGWVSR+LLSEEVFDFSSGQITQVK+LVLDSIIWAFK+MAKPEEVLVVENDQGEVVR+QLLDFSQK+…	1	28.3	27	63	1.49	Exportin-1 OS=Homo sapiens GN=XPO1 PE=1 SV=1			Y	1	2	EPEVLSTMAIIVNK	http://regis-web.systemsbiology.net/tpp/cgi-bin/peptidexml_html2.pl?PepMass=1542.8327&StdPep=&MassError=0.5&xslt=nice -19 /usr/bin/xsltproc&cgi-bin=/tpp/cgi-bin/&ratioType=-1&Ref=2_EPEVLSTMAIIVNK&Infile=/home/sorcerer/output/7726/original/interact.pep.xml	0.9998	0.999	2	7	6
5	1	sp|O14980|XPO1_HUMAN	http://regis-web.systemsbiology.net/tpp/cgi-bin/comet-fastadb.cgi?Ref=sp|O14980|XPO1_HUMAN&Db=/home/sorcerer/fasta/UPSP_human_Sep09_decoy.fasta&Pep=CLSENISAAIQANGEMVTK+DLLGLCEQK+DTDSINLYK+EFAGEDTSDLFLEER+EHDQLIEK+EHPDAWTR+EPEVLSTMAIIVNK+ESPFSTSASPLLSGSQHFDVPPR+ETLVYLTHLDYVDTER+IYLDMLNVYK+LDINLLDNVVNCLYHGEGAQQR+LFVTGLFSLNQDIPAFK+LISGWVSR+LLSEEVFDFSSGQITQVK+LVLDSIIWAFK+MAKPEEVLVVENDQGEVVR+QLLDFSQK+…	1	28.3	27	63	1.49	Exportin-1 OS=Homo sapiens GN=XPO1 PE=1 SV=1			Y	1	2	LFVTGLFSLNQDIPAFK	http://regis-web.systemsbiology.net/tpp/cgi-bin/peptidexml_html2.pl?PepMass=1909.0349&StdPep=&MassError=0.5&xslt=nice -19 /usr/bin/xsltproc&cgi-bin=/tpp/cgi-bin/&ratioType=-1&Ref=2_LFVTGLFSLNQDIPAFK&Infile=/home/sorcerer/output/7726/original/interact.pep.xml	0.9998	0.999	2	7	2
5	1	sp|O14980|XPO1_HUMAN	http://regis-web.systemsbiology.net/tpp/cgi-bin/comet-fastadb.cgi?Ref=sp|O14980|XPO1_HUMAN&Db=/home/sorcerer/fasta/UPSP_human_Sep09_decoy.fasta&Pep=CLSENISAAIQANGEMVTK+DLLGLCEQK+DTDSINLYK+EFAGEDTSDLFLEER+EHDQLIEK+EHPDAWTR+EPEVLSTMAIIVNK+ESPFSTSASPLLSGSQHFDVPPR+ETLVYLTHLDYVDTER+IYLDMLNVYK+LDINLLDNVVNCLYHGEGAQQR+LFVTGLFSLNQDIPAFK+LISGWVSR+LLSEEVFDFSSGQITQVK+LVLDSIIWAFK+MAKPEEVLVVENDQGEVVR+QLLDFSQK+…	1	28.3	27	63	1.49	Exportin-1 OS=Homo sapiens GN=XPO1 PE=1 SV=1			Y	1	2	LLSEEVFDFSSGQITQVK	http://regis-web.systemsbiology.net/tpp/cgi-bin/peptidexml_html2.pl?PepMass=2026.0259&StdPep=&MassError=0.5&xslt=nice -19 /usr/bin/xsltproc&cgi-bin=/tpp/cgi-bin/&ratioType=-1&Ref=2_LLSEEVFDFSSGQITQVK&Infile=/home/sorcerer/output/7726/original/interact.pep.xml	0.9998	0.999	2	7	1
5	1	sp|O14980|XPO1_HUMAN	http://regis-web.systemsbiology.net/tpp/cgi-bin/comet-fastadb.cgi?Ref=sp|O14980|XPO1_HUMAN&Db=/home/sorcerer/fasta/UPSP_human_Sep09_decoy.fasta&Pep=CLSENISAAIQANGEMVTK+DLLGLCEQK+DTDSINLYK+EFAGEDTSDLFLEER+EHDQLIEK+EHPDAWTR+EPEVLSTMAIIVNK+ESPFSTSASPLLSGSQHFDVPPR+ETLVYLTHLDYVDTER+IYLDMLNVYK+LDINLLDNVVNCLYHGEGAQQR+LFVTGLFSLNQDIPAFK+LISGWVSR+LLSEEVFDFSSGQITQVK+LVLDSIIWAFK+MAKPEEVLVVENDQGEVVR+QLLDFSQK+…	1	28.3	27	63	1.49	Exportin-1 OS=Homo sapiens GN=XPO1 PE=1 SV=1			Y	1	2	LVLDSIIWAFK	http://regis-web.systemsbiology.net/tpp/cgi-bin/peptidexml_html2.pl?PepMass=1303.7540&StdPep=&MassError=0.5&xslt=nice -19 /usr/bin/xsltproc&cgi-bin=/tpp/cgi-bin/&ratioType=-1&Ref=2_LVLDSIIWAFK&Infile=/home/sorcerer/output/7726/original/interact.pep.xml	0.9998	0.999	2	7	3
5	1	sp|O14980|XPO1_HUMAN	http://regis-web.systemsbiology.net/tpp/cgi-bin/comet-fastadb.cgi?Ref=sp|O14980|XPO1_HUMAN&Db=/home/sorcerer/fasta/UPSP_human_Sep09_decoy.fasta&Pep=CLSENISAAIQANGEMVTK+DLLGLCEQK+DTDSINLYK+EFAGEDTSDLFLEER+EHDQLIEK+EHPDAWTR+EPEVLSTMAIIVNK+ESPFSTSASPLLSGSQHFDVPPR+ETLVYLTHLDYVDTER+IYLDMLNVYK+LDINLLDNVVNCLYHGEGAQQR+LFVTGLFSLNQDIPAFK+LISGWVSR+LLSEEVFDFSSGQITQVK+LVLDSIIWAFK+MAKPEEVLVVENDQGEVVR+QLLDFSQK+…	1	28.3	27	63	1.49	Exportin-1 OS=Homo sapiens GN=XPO1 PE=1 SV=1			Y	1	2	TSESLCQNNMVILK	http://regis-web.systemsbiology.net/tpp/cgi-bin/peptidexml_html2.pl?PepMass=1635.7960&StdPep=TSESLCQNNMVILK&MassError=0.5&xslt=nice -19 /usr/bin/xsltproc&cgi-bin=/tpp/cgi-bin/&ratioType=-1&Ref=2_TSESLCQNNMVILK&Infile=/home/sorcerer/output/7726/original/interact.pep.xml	0.9998	0.999	2	7	1
5	1	sp|O14980|XPO1_HUMAN	http://regis-web.systemsbiology.net/tpp/cgi-bin/comet-fastadb.cgi?Ref=sp|O14980|XPO1_HUMAN&Db=/home/sorcerer/fasta/UPSP_human_Sep09_decoy.fasta&Pep=CLSENISAAIQANGEMVTK+DLLGLCEQK+DTDSINLYK+EFAGEDTSDLFLEER+EHDQLIEK+EHPDAWTR+EPEVLSTMAIIVNK+ESPFSTSASPLLSGSQHFDVPPR+ETLVYLTHLDYVDTER+IYLDMLNVYK+LDINLLDNVVNCLYHGEGAQQR+LFVTGLFSLNQDIPAFK+LISGWVSR+LLSEEVFDFSSGQITQVK+LVLDSIIWAFK+MAKPEEVLVVENDQGEVVR+QLLDFSQK+…	1	28.3	27	63	1.49	Exportin-1 OS=Homo sapiens GN=XPO1 PE=1 SV=1			Y	1	2	VDTILEFSQNMNTK	http://regis-web.systemsbiology.net/tpp/cgi-bin/peptidexml_html2.pl?PepMass=1638.7923&StdPep=&MassError=0.5&xslt=nice -19 /usr/bin/xsltproc&cgi-bin=/tpp/cgi-bin/&ratioType=-1&Ref=2_VDTILEFSQNMNTK&Infile=/home/sorcerer/output/7726/original/interact.pep.xml	0.9998	0.999	2	7	4
5	1	sp|O14980|XPO1_HUMAN	http://regis-web.systemsbiology.net/tpp/cgi-bin/comet-fastadb.cgi?Ref=sp|O14980|XPO1_HUMAN&Db=/home/sorcerer/fasta/UPSP_human_Sep09_decoy.fasta&Pep=CLSENISAAIQANGEMVTK+DLLGLCEQK+DTDSINLYK+EFAGEDTSDLFLEER+EHDQLIEK+EHPDAWTR+EPEVLSTMAIIVNK+ESPFSTSASPLLSGSQHFDVPPR+ETLVYLTHLDYVDTER+IYLDMLNVYK+LDINLLDNVVNCLYHGEGAQQR+LFVTGLFSLNQDIPAFK+LISGWVSR+LLSEEVFDFSSGQITQVK+LVLDSIIWAFK+MAKPEEVLVVENDQGEVVR+QLLDFSQK+…	1	28.3	27	63	1.49	Exportin-1 OS=Homo sapiens GN=XPO1 PE=1 SV=1			Y	1	2	YYGLQILENVIK	http://regis-web.systemsbiology.net/tpp/cgi-bin/peptidexml_html2.pl?PepMass=1451.8024&StdPep=&MassError=0.5&xslt=nice -19 /usr/bin/xsltproc&cgi-bin=/tpp/cgi-bin/&ratioType=-1&Ref=2_YYGLQILENVIK&Infile=/home/sorcerer/output/7726/original/interact.pep.xml	0.9998	0.999	2	7	2
5	1	sp|O14980|XPO1_HUMAN	http://regis-web.systemsbiology.net/tpp/cgi-bin/comet-fastadb.cgi?Ref=sp|O14980|XPO1_HUMAN&Db=/home/sorcerer/fasta/UPSP_human_Sep09_decoy.fasta&Pep=CLSENISAAIQANGEMVTK+DLLGLCEQK+DTDSINLYK+EFAGEDTSDLFLEER+EHDQLIEK+EHPDAWTR+EPEVLSTMAIIVNK+ESPFSTSASPLLSGSQHFDVPPR+ETLVYLTHLDYVDTER+IYLDMLNVYK+LDINLLDNVVNCLYHGEGAQQR+LFVTGLFSLNQDIPAFK+LISGWVSR+LLSEEVFDFSSGQITQVK+LVLDSIIWAFK+MAKPEEVLVVENDQGEVVR+QLLDFSQK+…	1	28.3	27	63	1.49	Exportin-1 OS=Homo sapiens GN=XPO1 PE=1 SV=1			Y	1	3	ESPFSTSASPLLSGSQHFDVPPR	http://regis-web.systemsbiology.net/tpp/cgi-bin/peptidexml_html2.pl?PepMass=2442.1816&StdPep=&MassError=0.5&xslt=nice -19 /usr/bin/xsltproc&cgi-bin=/tpp/cgi-bin/&ratioType=-1&Ref=3_ESPFSTSASPLLSGSQHFDVPPR&Infile=/home/sorcerer/output/7726/original/interact.pep.xml	0.9998	0.999	2	7	8
5	1	sp|O14980|XPO1_HUMAN	http://regis-web.systemsbiology.net/tpp/cgi-bin/comet-fastadb.cgi?Ref=sp|O14980|XPO1_HUMAN&Db=/home/sorcerer/fasta/UPSP_human_Sep09_decoy.fasta&Pep=CLSENISAAIQANGEMVTK+DLLGLCEQK+DTDSINLYK+EFAGEDTSDLFLEER+EHDQLIEK+EHPDAWTR+EPEVLSTMAIIVNK+ESPFSTSASPLLSGSQHFDVPPR+ETLVYLTHLDYVDTER+IYLDMLNVYK+LDINLLDNVVNCLYHGEGAQQR+LFVTGLFSLNQDIPAFK+LISGWVSR+LLSEEVFDFSSGQITQVK+LVLDSIIWAFK+MAKPEEVLVVENDQGEVVR+QLLDFSQK+…	1	28.3	27	63	1.49	Exportin-1 OS=Homo sapiens GN=XPO1 PE=1 SV=1			Y	1	3	LDINLLDNVVNCLYHGEGAQQR	http://regis-web.systemsbiology.net/tpp/cgi-bin/peptidexml_html2.pl?PepMass=2540.2442&StdPep=LDINLLDNVVNCLYHGEGAQQR&MassError=0.5&xslt=nice -19 /usr/bin/xsltproc&cgi-bin=/tpp/cgi-bin/&ratioType=-1&Ref=3_LDINLLDNVVNCLYHGEGAQQR&Infile=/home/sorcerer/output/7726/original/interact.pep.xml	0.9998	0.999	2	7	1
5	1	sp|O14980|XPO1_HUMAN	http://regis-web.systemsbiology.net/tpp/cgi-bin/comet-fastadb.cgi?Ref=sp|O14980|XPO1_HUMAN&Db=/home/sorcerer/fasta/UPSP_human_Sep09_decoy.fasta&Pep=CLSENISAAIQANGEMVTK+DLLGLCEQK+DTDSINLYK+EFAGEDTSDLFLEER+EHDQLIEK+EHPDAWTR+EPEVLSTMAIIVNK+ESPFSTSASPLLSGSQHFDVPPR+ETLVYLTHLDYVDTER+IYLDMLNVYK+LDINLLDNVVNCLYHGEGAQQR+LFVTGLFSLNQDIPAFK+LISGWVSR+LLSEEVFDFSSGQITQVK+LVLDSIIWAFK+MAKPEEVLVVENDQGEVVR+QLLDFSQK+…	1	28.3	27	63	1.49	Exportin-1 OS=Homo sapiens GN=XPO1 PE=1 SV=1			Y	1	3	ETLVYLTHLDYVDTER	http://regis-web.systemsbiology.net/tpp/cgi-bin/peptidexml_html2.pl?PepMass=1965.9684&StdPep=&MassError=0.5&xslt=nice -19 /usr/bin/xsltproc&cgi-bin=/tpp/cgi-bin/&ratioType=-1&Ref=3_ETLVYLTHLDYVDTER&Infile=/home/sorcerer/output/7726/original/interact.pep.xml	0.9997	0.9988	2	7	3
5	1	sp|O14980|XPO1_HUMAN	http://regis-web.systemsbiology.net/tpp/cgi-bin/comet-fastadb.cgi?Ref=sp|O14980|XPO1_HUMAN&Db=/home/sorcerer/fasta/UPSP_human_Sep09_decoy.fasta&Pep=CLSENISAAIQANGEMVTK+DLLGLCEQK+DTDSINLYK+EFAGEDTSDLFLEER+EHDQLIEK+EHPDAWTR+EPEVLSTMAIIVNK+ESPFSTSASPLLSGSQHFDVPPR+ETLVYLTHLDYVDTER+IYLDMLNVYK+LDINLLDNVVNCLYHGEGAQQR+LFVTGLFSLNQDIPAFK+LISGWVSR+LLSEEVFDFSSGQITQVK+LVLDSIIWAFK+MAKPEEVLVVENDQGEVVR+QLLDFSQK+…	1	28.3	27	63	1.49	Exportin-1 OS=Homo sapiens GN=XPO1 PE=1 SV=1			Y	1	3	LFVTGLFSLNQDIPAFK	http://regis-web.systemsbiology.net/tpp/cgi-bin/peptidexml_html2.pl?PepMass=1909.0349&StdPep=&MassError=0.5&xslt=nice -19 /usr/bin/xsltproc&cgi-bin=/tpp/cgi-bin/&ratioType=-1&Ref=3_LFVTGLFSLNQDIPAFK&Infile=/home/sorcerer/output/7726/original/interact.pep.xml	0.9997	0.9987	2	7	1
5	1	sp|O14980|XPO1_HUMAN	http://regis-web.systemsbiology.net/tpp/cgi-bin/comet-fastadb.cgi?Ref=sp|O14980|XPO1_HUMAN&Db=/home/sorcerer/fasta/UPSP_human_Sep09_decoy.fasta&Pep=CLSENISAAIQANGEMVTK+DLLGLCEQK+DTDSINLYK+EFAGEDTSDLFLEER+EHDQLIEK+EHPDAWTR+EPEVLSTMAIIVNK+ESPFSTSASPLLSGSQHFDVPPR+ETLVYLTHLDYVDTER+IYLDMLNVYK+LDINLLDNVVNCLYHGEGAQQR+LFVTGLFSLNQDIPAFK+LISGWVSR+LLSEEVFDFSSGQITQVK+LVLDSIIWAFK+MAKPEEVLVVENDQGEVVR+QLLDFSQK+…	1	28.3	27	63	1.49	Exportin-1 OS=Homo sapiens GN=XPO1 PE=1 SV=1			Y	1	3	LLSEEVFDFSSGQITQVK	http://regis-web.systemsbiology.net/tpp/cgi-bin/peptidexml_html2.pl?PepMass=2026.0259&StdPep=&MassError=0.5&xslt=nice -19 /usr/bin/xsltproc&cgi-bin=/tpp/cgi-bin/&ratioType=-1&Ref=3_LLSEEVFDFSSGQITQVK&Infile=/home/sorcerer/output/7726/original/interact.pep.xml	0.9997	0.9987	2	7	2
5	1	sp|O14980|XPO1_HUMAN	http://regis-web.systemsbiology.net/tpp/cgi-bin/comet-fastadb.cgi?Ref=sp|O14980|XPO1_HUMAN&Db=/home/sorcerer/fasta/UPSP_human_Sep09_decoy.fasta&Pep=CLSENISAAIQANGEMVTK+DLLGLCEQK+DTDSINLYK+EFAGEDTSDLFLEER+EHDQLIEK+EHPDAWTR+EPEVLSTMAIIVNK+ESPFSTSASPLLSGSQHFDVPPR+ETLVYLTHLDYVDTER+IYLDMLNVYK+LDINLLDNVVNCLYHGEGAQQR+LFVTGLFSLNQDIPAFK+LISGWVSR+LLSEEVFDFSSGQITQVK+LVLDSIIWAFK+MAKPEEVLVVENDQGEVVR+QLLDFSQK+…	1	28.3	27	63	1.49	Exportin-1 OS=Homo sapiens GN=XPO1 PE=1 SV=1			Y	1	3	MAKPEEVLVVENDQGEVVR	http://regis-web.systemsbiology.net/tpp/cgi-bin/peptidexml_html2.pl?PepMass=2140.0834&StdPep=&MassError=0.5&xslt=nice -19 /usr/bin/xsltproc&cgi-bin=/tpp/cgi-bin/&ratioType=-1&Ref=3_MAKPEEVLVVENDQGEVVR&Infile=/home/sorcerer/output/7726/original/interact.pep.xml	0.9997	0.9985	2	7	3
5	1	sp|O14980|XPO1_HUMAN	http://regis-web.systemsbiology.net/tpp/cgi-bin/comet-fastadb.cgi?Ref=sp|O14980|XPO1_HUMAN&Db=/home/sorcerer/fasta/UPSP_human_Sep09_decoy.fasta&Pep=CLSENISAAIQANGEMVTK+DLLGLCEQK+DTDSINLYK+EFAGEDTSDLFLEER+EHDQLIEK+EHPDAWTR+EPEVLSTMAIIVNK+ESPFSTSASPLLSGSQHFDVPPR+ETLVYLTHLDYVDTER+IYLDMLNVYK+LDINLLDNVVNCLYHGEGAQQR+LFVTGLFSLNQDIPAFK+LISGWVSR+LLSEEVFDFSSGQITQVK+LVLDSIIWAFK+MAKPEEVLVVENDQGEVVR+QLLDFSQK+…	1	28.3	27	63	1.49	Exportin-1 OS=Homo sapiens GN=XPO1 PE=1 SV=1			Y	1	2	IYLDMLNVYK	http://regis-web.systemsbiology.net/tpp/cgi-bin/peptidexml_html2.pl?PepMass=1270.6631&StdPep=&MassError=0.5&xslt=nice -19 /usr/bin/xsltproc&cgi-bin=/tpp/cgi-bin/&ratioType=-1&Ref=2_IYLDMLNVYK&Infile=/home/sorcerer/output/7726/original/interact.pep.xml	0.9993	0.9966	2	7	3
5	1	sp|O14980|XPO1_HUMAN	http://regis-web.systemsbiology.net/tpp/cgi-bin/comet-fastadb.cgi?Ref=sp|O14980|XPO1_HUMAN&Db=/home/sorcerer/fasta/UPSP_human_Sep09_decoy.fasta&Pep=CLSENISAAIQANGEMVTK+DLLGLCEQK+DTDSINLYK+EFAGEDTSDLFLEER+EHDQLIEK+EHPDAWTR+EPEVLSTMAIIVNK+ESPFSTSASPLLSGSQHFDVPPR+ETLVYLTHLDYVDTER+IYLDMLNVYK+LDINLLDNVVNCLYHGEGAQQR+LFVTGLFSLNQDIPAFK+LISGWVSR+LLSEEVFDFSSGQITQVK+LVLDSIIWAFK+MAKPEEVLVVENDQGEVVR+QLLDFSQK+…	1	28.3	27	63	1.49	Exportin-1 OS=Homo sapiens GN=XPO1 PE=1 SV=1			Y	1	3	M[147]AKPEEVLVVENDQGEVVR	http://regis-web.systemsbiology.net/tpp/cgi-bin/peptidexml_html2.pl?PepMass=2156.0783&StdPep=M[147]AKPEEVLVVENDQGEVVR&MassError=0.5&xslt=nice -19 /usr/bin/xsltproc&cgi-bin=/tpp/cgi-bin/&ratioType=-1&Ref=3_MAKPEEVLVVENDQGEVVR&Infile=/home/sorcerer/output/7726/original/interact.pep.xml	0.9991	0.9959	2	7	2
5	1	sp|O14980|XPO1_HUMAN	http://regis-web.systemsbiology.net/tpp/cgi-bin/comet-fastadb.cgi?Ref=sp|O14980|XPO1_HUMAN&Db=/home/sorcerer/fasta/UPSP_human_Sep09_decoy.fasta&Pep=CLSENISAAIQANGEMVTK+DLLGLCEQK+DTDSINLYK+EFAGEDTSDLFLEER+EHDQLIEK+EHPDAWTR+EPEVLSTMAIIVNK+ESPFSTSASPLLSGSQHFDVPPR+ETLVYLTHLDYVDTER+IYLDMLNVYK+LDINLLDNVVNCLYHGEGAQQR+LFVTGLFSLNQDIPAFK+LISGWVSR+LLSEEVFDFSSGQITQVK+LVLDSIIWAFK+MAKPEEVLVVENDQGEVVR+QLLDFSQK+…	1	28.3	27	63	1.49	Exportin-1 OS=Homo sapiens GN=XPO1 PE=1 SV=1			Y	1	2	DTDSINLYK	http://regis-web.systemsbiology.net/tpp/cgi-bin/peptidexml_html2.pl?PepMass=1067.5135&StdPep=&MassError=0.5&xslt=nice -19 /usr/bin/xsltproc&cgi-bin=/tpp/cgi-bin/&ratioType=-1&Ref=2_DTDSINLYK&Infile=/home/sorcerer/output/7726/original/interact.pep.xml	0.9977	0.9893	2	7	2
5	1	sp|O14980|XPO1_HUMAN	http://regis-web.systemsbiology.net/tpp/cgi-bin/comet-fastadb.cgi?Ref=sp|O14980|XPO1_HUMAN&Db=/home/sorcerer/fasta/UPSP_human_Sep09_decoy.fasta&Pep=CLSENISAAIQANGEMVTK+DLLGLCEQK+DTDSINLYK+EFAGEDTSDLFLEER+EHDQLIEK+EHPDAWTR+EPEVLSTMAIIVNK+ESPFSTSASPLLSGSQHFDVPPR+ETLVYLTHLDYVDTER+IYLDMLNVYK+LDINLLDNVVNCLYHGEGAQQR+LFVTGLFSLNQDIPAFK+LISGWVSR+LLSEEVFDFSSGQITQVK+LVLDSIIWAFK+MAKPEEVLVVENDQGEVVR+QLLDFSQK+…	1	28.3	27	63	1.49	Exportin-1 OS=Homo sapiens GN=XPO1 PE=1 SV=1			Y	1	2	EHDQLIEK	http://regis-web.systemsbiology.net/tpp/cgi-bin/peptidexml_html2.pl?PepMass=1010.5033&StdPep=&MassError=0.5&xslt=nice -19 /usr/bin/xsltproc&cgi-bin=/tpp/cgi-bin/&ratioType=-1&Ref=2_EHDQLIEK&Infile=/home/sorcerer/output/7726/original/interact.pep.xml	0.9975	0.9885	2	7	1
5	1	sp|O14980|XPO1_HUMAN	http://regis-web.systemsbiology.net/tpp/cgi-bin/comet-fastadb.cgi?Ref=sp|O14980|XPO1_HUMAN&Db=/home/sorcerer/fasta/UPSP_human_Sep09_decoy.fasta&Pep=CLSENISAAIQANGEMVTK+DLLGLCEQK+DTDSINLYK+EFAGEDTSDLFLEER+EHDQLIEK+EHPDAWTR+EPEVLSTMAIIVNK+ESPFSTSASPLLSGSQHFDVPPR+ETLVYLTHLDYVDTER+IYLDMLNVYK+LDINLLDNVVNCLYHGEGAQQR+LFVTGLFSLNQDIPAFK+LISGWVSR+LLSEEVFDFSSGQITQVK+LVLDSIIWAFK+MAKPEEVLVVENDQGEVVR+QLLDFSQK+…	1	28.3	27	63	1.49	Exportin-1 OS=Homo sapiens GN=XPO1 PE=1 SV=1			Y	1	2	TSSDPTCVEK	http://regis-web.systemsbiology.net/tpp/cgi-bin/peptidexml_html2.pl?PepMass=1122.4863&StdPep=TSSDPTCVEK&MassError=0.5&xslt=nice -19 /usr/bin/xsltproc&cgi-bin=/tpp/cgi-bin/&ratioType=-1&Ref=2_TSSDPTCVEK&Infile=/home/sorcerer/output/7726/original/interact.pep.xml	0.9969	0.986	2	7	2
5	1	sp|O14980|XPO1_HUMAN	http://regis-web.systemsbiology.net/tpp/cgi-bin/comet-fastadb.cgi?Ref=sp|O14980|XPO1_HUMAN&Db=/home/sorcerer/fasta/UPSP_human_Sep09_decoy.fasta&Pep=CLSENISAAIQANGEMVTK+DLLGLCEQK+DTDSINLYK+EFAGEDTSDLFLEER+EHDQLIEK+EHPDAWTR+EPEVLSTMAIIVNK+ESPFSTSASPLLSGSQHFDVPPR+ETLVYLTHLDYVDTER+IYLDMLNVYK+LDINLLDNVVNCLYHGEGAQQR+LFVTGLFSLNQDIPAFK+LISGWVSR+LLSEEVFDFSSGQITQVK+LVLDSIIWAFK+MAKPEEVLVVENDQGEVVR+QLLDFSQK+…	1	28.3	27	63	1.49	Exportin-1 OS=Homo sapiens GN=XPO1 PE=1 SV=1			Y	1	2	QLLDFSQK	http://regis-web.systemsbiology.net/tpp/cgi-bin/peptidexml_html2.pl?PepMass=977.5182&StdPep=&MassError=0.5&xslt=nice -19 /usr/bin/xsltproc&cgi-bin=/tpp/cgi-bin/&ratioType=-1&Ref=2_QLLDFSQK&Infile=/home/sorcerer/output/7726/original/interact.pep.xml	0.9955	0.9795	2	7	3
5	1	sp|O14980|XPO1_HUMAN	http://regis-web.systemsbiology.net/tpp/cgi-bin/comet-fastadb.cgi?Ref=sp|O14980|XPO1_HUMAN&Db=/home/sorcerer/fasta/UPSP_human_Sep09_decoy.fasta&Pep=CLSENISAAIQANGEMVTK+DLLGLCEQK+DTDSINLYK+EFAGEDTSDLFLEER+EHDQLIEK+EHPDAWTR+EPEVLSTMAIIVNK+ESPFSTSASPLLSGSQHFDVPPR+ETLVYLTHLDYVDTER+IYLDMLNVYK+LDINLLDNVVNCLYHGEGAQQR+LFVTGLFSLNQDIPAFK+LISGWVSR+LLSEEVFDFSSGQITQVK+LVLDSIIWAFK+MAKPEEVLVVENDQGEVVR+QLLDFSQK+…	1	28.3	27	63	1.49	Exportin-1 OS=Homo sapiens GN=XPO1 PE=1 SV=1			Y	1	2	TSESLCQNNM[147]VILK	http://regis-web.systemsbiology.net/tpp/cgi-bin/peptidexml_html2.pl?PepMass=1651.7909&StdPep=TSESLCQNNM[147]VILK&MassError=0.5&xslt=nice -19 /usr/bin/xsltproc&cgi-bin=/tpp/cgi-bin/&ratioType=-1&Ref=2_TSESLCQNNMVILK&Infile=/home/sorcerer/output/7726/original/interact.pep.xml	0.9953	0.9785	2	7	1
5	1	sp|O14980|XPO1_HUMAN	http://regis-web.systemsbiology.net/tpp/cgi-bin/comet-fastadb.cgi?Ref=sp|O14980|XPO1_HUMAN&Db=/home/sorcerer/fasta/UPSP_human_Sep09_decoy.fasta&Pep=CLSENISAAIQANGEMVTK+DLLGLCEQK+DTDSINLYK+EFAGEDTSDLFLEER+EHDQLIEK+EHPDAWTR+EPEVLSTMAIIVNK+ESPFSTSASPLLSGSQHFDVPPR+ETLVYLTHLDYVDTER+IYLDMLNVYK+LDINLLDNVVNCLYHGEGAQQR+LFVTGLFSLNQDIPAFK+LISGWVSR+LLSEEVFDFSSGQITQVK+LVLDSIIWAFK+MAKPEEVLVVENDQGEVVR+QLLDFSQK+…	1	28.3	27	63	1.49	Exportin-1 OS=Homo sapiens GN=XPO1 PE=1 SV=1			Y	1	2	QMSVPGIFNPHEIPEEMCD	http://regis-web.systemsbiology.net/tpp/cgi-bin/peptidexml_html2.pl?PepMass=2228.9541&StdPep=QMSVPGIFNPHEIPEEMCD&MassError=0.5&xslt=nice -19 /usr/bin/xsltproc&cgi-bin=/tpp/cgi-bin/&ratioType=-1&Ref=2_QMSVPGIFNPHEIPEEMCD&Infile=/home/sorcerer/output/7726/original/interact.pep.xml	0.9927	0.9671	2	7	1
5	1	sp|O14980|XPO1_HUMAN	http://regis-web.systemsbiology.net/tpp/cgi-bin/comet-fastadb.cgi?Ref=sp|O14980|XPO1_HUMAN&Db=/home/sorcerer/fasta/UPSP_human_Sep09_decoy.fasta&Pep=CLSENISAAIQANGEMVTK+DLLGLCEQK+DTDSINLYK+EFAGEDTSDLFLEER+EHDQLIEK+EHPDAWTR+EPEVLSTMAIIVNK+ESPFSTSASPLLSGSQHFDVPPR+ETLVYLTHLDYVDTER+IYLDMLNVYK+LDINLLDNVVNCLYHGEGAQQR+LFVTGLFSLNQDIPAFK+LISGWVSR+LLSEEVFDFSSGQITQVK+LVLDSIIWAFK+MAKPEEVLVVENDQGEVVR+QLLDFSQK+…	1	28.3	27	63	1.49	Exportin-1 OS=Homo sapiens GN=XPO1 PE=1 SV=1			Y	1	2	EHPDAWTR	http://regis-web.systemsbiology.net/tpp/cgi-bin/peptidexml_html2.pl?PepMass=1010.4570&StdPep=&MassError=0.5&xslt=nice -19 /usr/bin/xsltproc&cgi-bin=/tpp/cgi-bin/&ratioType=-1&Ref=2_EHPDAWTR&Infile=/home/sorcerer/output/7726/original/interact.pep.xml	0.9913	0.9611	2	7	1
5	1	sp|O14980|XPO1_HUMAN	http://regis-web.systemsbiology.net/tpp/cgi-bin/comet-fastadb.cgi?Ref=sp|O14980|XPO1_HUMAN&Db=/home/sorcerer/fasta/UPSP_human_Sep09_decoy.fasta&Pep=CLSENISAAIQANGEMVTK+DLLGLCEQK+DTDSINLYK+EFAGEDTSDLFLEER+EHDQLIEK+EHPDAWTR+EPEVLSTMAIIVNK+ESPFSTSASPLLSGSQHFDVPPR+ETLVYLTHLDYVDTER+IYLDMLNVYK+LDINLLDNVVNCLYHGEGAQQR+LFVTGLFSLNQDIPAFK+LISGWVSR+LLSEEVFDFSSGQITQVK+LVLDSIIWAFK+MAKPEEVLVVENDQGEVVR+QLLDFSQK+…	1	28.3	27	63	1.49	Exportin-1 OS=Homo sapiens GN=XPO1 PE=1 SV=1			Y	1	3	EPEVLSTMAIIVNK	http://regis-web.systemsbiology.net/tpp/cgi-bin/peptidexml_html2.pl?PepMass=1542.8327&StdPep=&MassError=0.5&xslt=nice -19 /usr/bin/xsltproc&cgi-bin=/tpp/cgi-bin/&ratioType=-1&Ref=3_EPEVLSTMAIIVNK&Infile=/home/sorcerer/output/7726/original/interact.pep.xml	0.9758	0.8969	2	7	1
5	1	sp|O14980|XPO1_HUMAN	http://regis-web.systemsbiology.net/tpp/cgi-bin/comet-fastadb.cgi?Ref=sp|O14980|XPO1_HUMAN&Db=/home/sorcerer/fasta/UPSP_human_Sep09_decoy.fasta&Pep=CLSENISAAIQANGEMVTK+DLLGLCEQK+DTDSINLYK+EFAGEDTSDLFLEER+EHDQLIEK+EHPDAWTR+EPEVLSTMAIIVNK+ESPFSTSASPLLSGSQHFDVPPR+ETLVYLTHLDYVDTER+IYLDMLNVYK+LDINLLDNVVNCLYHGEGAQQR+LFVTGLFSLNQDIPAFK+LISGWVSR+LLSEEVFDFSSGQITQVK+LVLDSIIWAFK+MAKPEEVLVVENDQGEVVR+QLLDFSQK+…	1	28.3	27	63	1.49	Exportin-1 OS=Homo sapiens GN=XPO1 PE=1 SV=1			Y	1	2	DLLGLCEQK	http://regis-web.systemsbiology.net/tpp/cgi-bin/peptidexml_html2.pl?PepMass=1074.5379&StdPep=DLLGLCEQK&MassError=0.5&xslt=nice -19 /usr/bin/xsltproc&cgi-bin=/tpp/cgi-bin/&ratioType=-1&Ref=2_DLLGLCEQK&Infile=/home/sorcerer/output/7726/original/interact.pep.xml	0.9564	0.826	2	7	1
5	1	sp|O14980|XPO1_HUMAN	http://regis-web.systemsbiology.net/tpp/cgi-bin/comet-fastadb.cgi?Ref=sp|O14980|XPO1_HUMAN&Db=/home/sorcerer/fasta/UPSP_human_Sep09_decoy.fasta&Pep=CLSENISAAIQANGEMVTK+DLLGLCEQK+DTDSINLYK+EFAGEDTSDLFLEER+EHDQLIEK+EHPDAWTR+EPEVLSTMAIIVNK+ESPFSTSASPLLSGSQHFDVPPR+ETLVYLTHLDYVDTER+IYLDMLNVYK+LDINLLDNVVNCLYHGEGAQQR+LFVTGLFSLNQDIPAFK+LISGWVSR+LLSEEVFDFSSGQITQVK+LVLDSIIWAFK+MAKPEEVLVVENDQGEVVR+QLLDFSQK+…	1	28.3	27	63	1.49	Exportin-1 OS=Homo sapiens GN=XPO1 PE=1 SV=1			Y	1	2	LISGWVSR	http://regis-web.systemsbiology.net/tpp/cgi-bin/peptidexml_html2.pl?PepMass=916.5131&StdPep=&MassError=0.5&xslt=nice -19 /usr/bin/xsltproc&cgi-bin=/tpp/cgi-bin/&ratioType=-1&Ref=2_LISGWVSR&Infile=/home/sorcerer/output/7726/original/interact.pep.xml	0.8692	0.5896	2	7	1
5	1	sp|O14980|XPO1_HUMAN	http://regis-web.systemsbiology.net/tpp/cgi-bin/comet-fastadb.cgi?Ref=sp|O14980|XPO1_HUMAN&Db=/home/sorcerer/fasta/UPSP_human_Sep09_decoy.fasta&Pep=CLSENISAAIQANGEMVTK+DLLGLCEQK+DTDSINLYK+EFAGEDTSDLFLEER+EHDQLIEK+EHPDAWTR+EPEVLSTMAIIVNK+ESPFSTSASPLLSGSQHFDVPPR+ETLVYLTHLDYVDTER+IYLDMLNVYK+LDINLLDNVVNCLYHGEGAQQR+LFVTGLFSLNQDIPAFK+LISGWVSR+LLSEEVFDFSSGQITQVK+LVLDSIIWAFK+MAKPEEVLVVENDQGEVVR+QLLDFSQK+…	1	28.3	27	63	1.49	Exportin-1 OS=Homo sapiens GN=XPO1 PE=1 SV=1			Y	1	3	CLSENISAAIQANGEMVTK	http://regis-web.systemsbiology.net/tpp/cgi-bin/peptidexml_html2.pl?PepMass=2034.9714&StdPep=CLSENISAAIQANGEMVTK&MassError=0.5&xslt=nice -19 /usr/bin/xsltproc&cgi-bin=/tpp/cgi-bin/&ratioType=-1&Ref=3_CLSENISAAIQANGEMVTK&Infile=/home/sorcerer/output/7726/original/interact.pep.xml	0.8576	0.5654	2	7	2
6	1	sp|O14981|BTAF1_HUMAN	http://regis-web.systemsbiology.net/tpp/cgi-bin/comet-fastadb.cgi?Ref=sp|O14981|BTAF1_HUMAN&Db=/home/sorcerer/fasta/UPSP_human_Sep09_decoy.fasta&Pep=FGDFVSDEVVAPVR+IIEGLQDLDDDVR	1	1.5	2	2	0.05	TATA-binding protein-associated factor 172 OS=Homo sapiens GN=BTAF1 PE=1 SV=2			Y	1	2	IIEGLQDLDDDVR	http://regis-web.systemsbiology.net/tpp/cgi-bin/peptidexml_html2.pl?PepMass=1499.7468&StdPep=&MassError=0.5&xslt=nice -19 /usr/bin/xsltproc&cgi-bin=/tpp/cgi-bin/&ratioType=-1&Ref=2_IIEGLQDLDDDVR&Infile=/home/sorcerer/output/7726/original/interact.pep.xml	0.9982	0.9973	2	2	1
6	1	sp|O14981|BTAF1_HUMAN	http://regis-web.systemsbiology.net/tpp/cgi-bin/comet-fastadb.cgi?Ref=sp|O14981|BTAF1_HUMAN&Db=/home/sorcerer/fasta/UPSP_human_Sep09_decoy.fasta&Pep=FGDFVSDEVVAPVR+IIEGLQDLDDDVR	1	1.5	2	2	0.05	TATA-binding protein-associated factor 172 OS=Homo sapiens GN=BTAF1 PE=1 SV=2			Y	1	2	FGDFVSDEVVAPVR	http://regis-web.systemsbiology.net/tpp/cgi-bin/peptidexml_html2.pl?PepMass=1535.7620&StdPep=&MassError=0.5&xslt=nice -19 /usr/bin/xsltproc&cgi-bin=/tpp/cgi-bin/&ratioType=-1&Ref=2_FGDFVSDEVVAPVR&Infile=/home/sorcerer/output/7726/original/interact.pep.xml	0.9928	0.989	2	2	1
7	1	sp|O15397|IPO8_HUMAN	http://regis-web.systemsbiology.net/tpp/cgi-bin/comet-fastadb.cgi?Ref=sp|O15397|IPO8_HUMAN&Db=/home/sorcerer/fasta/UPSP_human_Sep09_decoy.fasta&Pep=CYQILTDPNFDPR+DNIVEGIIR+ETENDDVTNVIQK+FDIFEDYASPTTAAQTLLYTAAK+GVLSAFNFGTVPSNN+IAAENELNQSYK+IEQQGGFTFENK+IINFAPSLLR+ISEDVIFSVMCYK+LLEVIILQCK+TALQEVYTLAEHR+TYAVGIQQVLLK+VEAALALQSLISNQIQAK+VLQSDEYEEVEDK	1	17.9	15	22	0.47	Importin-8 OS=Homo sapiens GN=IPO8 PE=1 SV=2			Y	1	2	ETENDDVTNVIQK	http://regis-web.systemsbiology.net/tpp/cgi-bin/peptidexml_html2.pl?PepMass=1503.7053&StdPep=&MassError=0.5&xslt=nice -19 /usr/bin/xsltproc&cgi-bin=/tpp/cgi-bin/&ratioType=-1&Ref=2_ETENDDVTNVIQK&Infile=/home/sorcerer/output/7726/original/interact.pep.xml	0.9998	0.999	2	6	2
7	1	sp|O15397|IPO8_HUMAN	http://regis-web.systemsbiology.net/tpp/cgi-bin/comet-fastadb.cgi?Ref=sp|O15397|IPO8_HUMAN&Db=/home/sorcerer/fasta/UPSP_human_Sep09_decoy.fasta&Pep=CYQILTDPNFDPR+DNIVEGIIR+ETENDDVTNVIQK+FDIFEDYASPTTAAQTLLYTAAK+GVLSAFNFGTVPSNN+IAAENELNQSYK+IEQQGGFTFENK+IINFAPSLLR+ISEDVIFSVMCYK+LLEVIILQCK+TALQEVYTLAEHR+TYAVGIQQVLLK+VEAALALQSLISNQIQAK+VLQSDEYEEVEDK	1	17.9	15	22	0.47	Importin-8 OS=Homo sapiens GN=IPO8 PE=1 SV=2			N	0.5	2	LLEVIILQCK	http://regis-web.systemsbiology.net/tpp/cgi-bin/peptidexml_html2.pl?PepMass=1227.7261&StdPep=LLEVIILQCK&MassError=0.5&xslt=nice -19 /usr/bin/xsltproc&cgi-bin=/tpp/cgi-bin/&ratioType=-1&Ref=2_LLEVIILQCK&Infile=/home/sorcerer/output/7726/original/interact.pep.xml	0.9998	0.999	2	6	2
7	1	sp|O15397|IPO8_HUMAN	http://regis-web.systemsbiology.net/tpp/cgi-bin/comet-fastadb.cgi?Ref=sp|O15397|IPO8_HUMAN&Db=/home/sorcerer/fasta/UPSP_human_Sep09_decoy.fasta&Pep=CYQILTDPNFDPR+DNIVEGIIR+ETENDDVTNVIQK+FDIFEDYASPTTAAQTLLYTAAK+GVLSAFNFGTVPSNN+IAAENELNQSYK+IEQQGGFTFENK+IINFAPSLLR+ISEDVIFSVMCYK+LLEVIILQCK+TALQEVYTLAEHR+TYAVGIQQVLLK+VEAALALQSLISNQIQAK+VLQSDEYEEVEDK	1	17.9	15	22	0.47	Importin-8 OS=Homo sapiens GN=IPO8 PE=1 SV=2			Y	1	2	VEAALALQSLISNQIQAK	http://regis-web.systemsbiology.net/tpp/cgi-bin/peptidexml_html2.pl?PepMass=1896.0680&StdPep=&MassError=0.5&xslt=nice -19 /usr/bin/xsltproc&cgi-bin=/tpp/cgi-bin/&ratioType=-1&Ref=2_VEAALALQSLISNQIQAK&Infile=/home/sorcerer/output/7726/original/interact.pep.xml	0.9998	0.999	2	6	2
7	1	sp|O15397|IPO8_HUMAN	http://regis-web.systemsbiology.net/tpp/cgi-bin/comet-fastadb.cgi?Ref=sp|O15397|IPO8_HUMAN&Db=/home/sorcerer/fasta/UPSP_human_Sep09_decoy.fasta&Pep=CYQILTDPNFDPR+DNIVEGIIR+ETENDDVTNVIQK+FDIFEDYASPTTAAQTLLYTAAK+GVLSAFNFGTVPSNN+IAAENELNQSYK+IEQQGGFTFENK+IINFAPSLLR+ISEDVIFSVMCYK+LLEVIILQCK+TALQEVYTLAEHR+TYAVGIQQVLLK+VEAALALQSLISNQIQAK+VLQSDEYEEVEDK	1	17.9	15	22	0.47	Importin-8 OS=Homo sapiens GN=IPO8 PE=1 SV=2			Y	1	2	VLQSDEYEEVEDK	http://regis-web.systemsbiology.net/tpp/cgi-bin/peptidexml_html2.pl?PepMass=1581.7046&StdPep=&MassError=0.5&xslt=nice -19 /usr/bin/xsltproc&cgi-bin=/tpp/cgi-bin/&ratioType=-1&Ref=2_VLQSDEYEEVEDK&Infile=/home/sorcerer/output/7726/original/interact.pep.xml	0.9998	0.999	2	6	1
7	1	sp|O15397|IPO8_HUMAN	http://regis-web.systemsbiology.net/tpp/cgi-bin/comet-fastadb.cgi?Ref=sp|O15397|IPO8_HUMAN&Db=/home/sorcerer/fasta/UPSP_human_Sep09_decoy.fasta&Pep=CYQILTDPNFDPR+DNIVEGIIR+ETENDDVTNVIQK+FDIFEDYASPTTAAQTLLYTAAK+GVLSAFNFGTVPSNN+IAAENELNQSYK+IEQQGGFTFENK+IINFAPSLLR+ISEDVIFSVMCYK+LLEVIILQCK+TALQEVYTLAEHR+TYAVGIQQVLLK+VEAALALQSLISNQIQAK+VLQSDEYEEVEDK	1	17.9	15	22	0.47	Importin-8 OS=Homo sapiens GN=IPO8 PE=1 SV=2			Y	1	3	FDIFEDYASPTTAAQTLLYTAAK	http://regis-web.systemsbiology.net/tpp/cgi-bin/peptidexml_html2.pl?PepMass=2536.2373&StdPep=&MassError=0.5&xslt=nice -19 /usr/bin/xsltproc&cgi-bin=/tpp/cgi-bin/&ratioType=-1&Ref=3_FDIFEDYASPTTAAQTLLYTAAK&Infile=/home/sorcerer/output/7726/original/interact.pep.xml	0.9997	0.9984	2	6	1
7	1	sp|O15397|IPO8_HUMAN	http://regis-web.systemsbiology.net/tpp/cgi-bin/comet-fastadb.cgi?Ref=sp|O15397|IPO8_HUMAN&Db=/home/sorcerer/fasta/UPSP_human_Sep09_decoy.fasta&Pep=CYQILTDPNFDPR+DNIVEGIIR+ETENDDVTNVIQK+FDIFEDYASPTTAAQTLLYTAAK+GVLSAFNFGTVPSNN+IAAENELNQSYK+IEQQGGFTFENK+IINFAPSLLR+ISEDVIFSVMCYK+LLEVIILQCK+TALQEVYTLAEHR+TYAVGIQQVLLK+VEAALALQSLISNQIQAK+VLQSDEYEEVEDK	1	17.9	15	22	0.47	Importin-8 OS=Homo sapiens GN=IPO8 PE=1 SV=2			Y	1	3	VEAALALQSLISNQIQAK	http://regis-web.systemsbiology.net/tpp/cgi-bin/peptidexml_html2.pl?PepMass=1896.0680&StdPep=&MassError=0.5&xslt=nice -19 /usr/bin/xsltproc&cgi-bin=/tpp/cgi-bin/&ratioType=-1&Ref=3_VEAALALQSLISNQIQAK&Infile=/home/sorcerer/output/7726/original/interact.pep.xml	0.9996	0.9983	2	6	1
7	1	sp|O15397|IPO8_HUMAN	http://regis-web.systemsbiology.net/tpp/cgi-bin/comet-fastadb.cgi?Ref=sp|O15397|IPO8_HUMAN&Db=/home/sorcerer/fasta/UPSP_human_Sep09_decoy.fasta&Pep=CYQILTDPNFDPR+DNIVEGIIR+ETENDDVTNVIQK+FDIFEDYASPTTAAQTLLYTAAK+GVLSAFNFGTVPSNN+IAAENELNQSYK+IEQQGGFTFENK+IINFAPSLLR+ISEDVIFSVMCYK+LLEVIILQCK+TALQEVYTLAEHR+TYAVGIQQVLLK+VEAALALQSLISNQIQAK+VLQSDEYEEVEDK	1	17.9	15	22	0.47	Importin-8 OS=Homo sapiens GN=IPO8 PE=1 SV=2			Y	1	2	IAAENELNQSYK	http://regis-web.systemsbiology.net/tpp/cgi-bin/peptidexml_html2.pl?PepMass=1378.6729&StdPep=&MassError=0.5&xslt=nice -19 /usr/bin/xsltproc&cgi-bin=/tpp/cgi-bin/&ratioType=-1&Ref=2_IAAENELNQSYK&Infile=/home/sorcerer/output/7726/original/interact.pep.xml	0.9995	0.9979	2	6	3
7	1	sp|O15397|IPO8_HUMAN	http://regis-web.systemsbiology.net/tpp/cgi-bin/comet-fastadb.cgi?Ref=sp|O15397|IPO8_HUMAN&Db=/home/sorcerer/fasta/UPSP_human_Sep09_decoy.fasta&Pep=CYQILTDPNFDPR+DNIVEGIIR+ETENDDVTNVIQK+FDIFEDYASPTTAAQTLLYTAAK+GVLSAFNFGTVPSNN+IAAENELNQSYK+IEQQGGFTFENK+IINFAPSLLR+ISEDVIFSVMCYK+LLEVIILQCK+TALQEVYTLAEHR+TYAVGIQQVLLK+VEAALALQSLISNQIQAK+VLQSDEYEEVEDK	1	17.9	15	22	0.47	Importin-8 OS=Homo sapiens GN=IPO8 PE=1 SV=2			Y	1	2	IEQQGGFTFENK	http://regis-web.systemsbiology.net/tpp/cgi-bin/peptidexml_html2.pl?PepMass=1396.6623&StdPep=&MassError=0.5&xslt=nice -19 /usr/bin/xsltproc&cgi-bin=/tpp/cgi-bin/&ratioType=-1&Ref=2_IEQQGGFTFENK&Infile=/home/sorcerer/output/7726/original/interact.pep.xml	0.9995	0.9975	2	6	2
7	1	sp|O15397|IPO8_HUMAN	http://regis-web.systemsbiology.net/tpp/cgi-bin/comet-fastadb.cgi?Ref=sp|O15397|IPO8_HUMAN&Db=/home/sorcerer/fasta/UPSP_human_Sep09_decoy.fasta&Pep=CYQILTDPNFDPR+DNIVEGIIR+ETENDDVTNVIQK+FDIFEDYASPTTAAQTLLYTAAK+GVLSAFNFGTVPSNN+IAAENELNQSYK+IEQQGGFTFENK+IINFAPSLLR+ISEDVIFSVMCYK+LLEVIILQCK+TALQEVYTLAEHR+TYAVGIQQVLLK+VEAALALQSLISNQIQAK+VLQSDEYEEVEDK	1	17.9	15	22	0.47	Importin-8 OS=Homo sapiens GN=IPO8 PE=1 SV=2			Y	1	2	GVLSAFNFGTVPSNN	http://regis-web.systemsbiology.net/tpp/cgi-bin/peptidexml_html2.pl?PepMass=1522.7416&StdPep=&MassError=0.5&xslt=nice -19 /usr/bin/xsltproc&cgi-bin=/tpp/cgi-bin/&ratioType=-1&Ref=2_GVLSAFNFGTVPSNN&Infile=/home/sorcerer/output/7726/original/interact.pep.xml	0.9987	0.994	2	6	2
7	1	sp|O15397|IPO8_HUMAN	http://regis-web.systemsbiology.net/tpp/cgi-bin/comet-fastadb.cgi?Ref=sp|O15397|IPO8_HUMAN&Db=/home/sorcerer/fasta/UPSP_human_Sep09_decoy.fasta&Pep=CYQILTDPNFDPR+DNIVEGIIR+ETENDDVTNVIQK+FDIFEDYASPTTAAQTLLYTAAK+GVLSAFNFGTVPSNN+IAAENELNQSYK+IEQQGGFTFENK+IINFAPSLLR+ISEDVIFSVMCYK+LLEVIILQCK+TALQEVYTLAEHR+TYAVGIQQVLLK+VEAALALQSLISNQIQAK+VLQSDEYEEVEDK	1	17.9	15	22	0.47	Importin-8 OS=Homo sapiens GN=IPO8 PE=1 SV=2			Y	1	2	IINFAPSLLR	http://regis-web.systemsbiology.net/tpp/cgi-bin/peptidexml_html2.pl?PepMass=1142.6812&StdPep=&MassError=0.5&xslt=nice -19 /usr/bin/xsltproc&cgi-bin=/tpp/cgi-bin/&ratioType=-1&Ref=2_IINFAPSLLR&Infile=/home/sorcerer/output/7726/original/interact.pep.xml	0.9978	0.9898	2	6	1
7	1	sp|O15397|IPO8_HUMAN	http://regis-web.systemsbiology.net/tpp/cgi-bin/comet-fastadb.cgi?Ref=sp|O15397|IPO8_HUMAN&Db=/home/sorcerer/fasta/UPSP_human_Sep09_decoy.fasta&Pep=CYQILTDPNFDPR+DNIVEGIIR+ETENDDVTNVIQK+FDIFEDYASPTTAAQTLLYTAAK+GVLSAFNFGTVPSNN+IAAENELNQSYK+IEQQGGFTFENK+IINFAPSLLR+ISEDVIFSVMCYK+LLEVIILQCK+TALQEVYTLAEHR+TYAVGIQQVLLK+VEAALALQSLISNQIQAK+VLQSDEYEEVEDK	1	17.9	15	22	0.47	Importin-8 OS=Homo sapiens GN=IPO8 PE=1 SV=2			Y	1	2	DNIVEGIIR	http://regis-web.systemsbiology.net/tpp/cgi-bin/peptidexml_html2.pl?PepMass=1027.5662&StdPep=&MassError=0.5&xslt=nice -19 /usr/bin/xsltproc&cgi-bin=/tpp/cgi-bin/&ratioType=-1&Ref=2_DNIVEGIIR&Infile=/home/sorcerer/output/7726/original/interact.pep.xml	0.9902	0.9562	2	6	1
7	1	sp|O15397|IPO8_HUMAN	http://regis-web.systemsbiology.net/tpp/cgi-bin/comet-fastadb.cgi?Ref=sp|O15397|IPO8_HUMAN&Db=/home/sorcerer/fasta/UPSP_human_Sep09_decoy.fasta&Pep=CYQILTDPNFDPR+DNIVEGIIR+ETENDDVTNVIQK+FDIFEDYASPTTAAQTLLYTAAK+GVLSAFNFGTVPSNN+IAAENELNQSYK+IEQQGGFTFENK+IINFAPSLLR+ISEDVIFSVMCYK+LLEVIILQCK+TALQEVYTLAEHR+TYAVGIQQVLLK+VEAALALQSLISNQIQAK+VLQSDEYEEVEDK	1	17.9	15	22	0.47	Importin-8 OS=Homo sapiens GN=IPO8 PE=1 SV=2			Y	1	2	CYQILTDPNFDPR	http://regis-web.systemsbiology.net/tpp/cgi-bin/peptidexml_html2.pl?PepMass=1637.7508&StdPep=CYQILTDPNFDPR&MassError=0.5&xslt=nice -19 /usr/bin/xsltproc&cgi-bin=/tpp/cgi-bin/&ratioType=-1&Ref=2_CYQILTDPNFDPR&Infile=/home/sorcerer/output/7726/original/interact.pep.xml	0.9419	0.7779	1	6	1
7	1	sp|O15397|IPO8_HUMAN	http://regis-web.systemsbiology.net/tpp/cgi-bin/comet-fastadb.cgi?Ref=sp|O15397|IPO8_HUMAN&Db=/home/sorcerer/fasta/UPSP_human_Sep09_decoy.fasta&Pep=CYQILTDPNFDPR+DNIVEGIIR+ETENDDVTNVIQK+FDIFEDYASPTTAAQTLLYTAAK+GVLSAFNFGTVPSNN+IAAENELNQSYK+IEQQGGFTFENK+IINFAPSLLR+ISEDVIFSVMCYK+LLEVIILQCK+TALQEVYTLAEHR+TYAVGIQQVLLK+VEAALALQSLISNQIQAK+VLQSDEYEEVEDK	1	17.9	15	22	0.47	Importin-8 OS=Homo sapiens GN=IPO8 PE=1 SV=2			Y	1	2	TYAVGIQQVLLK	http://regis-web.systemsbiology.net/tpp/cgi-bin/peptidexml_html2.pl?PepMass=1331.7813&StdPep=&MassError=0.5&xslt=nice -19 /usr/bin/xsltproc&cgi-bin=/tpp/cgi-bin/&ratioType=-1&Ref=2_TYAVGIQQVLLK&Infile=/home/sorcerer/output/7726/original/interact.pep.xml	0.9034	0.6689	2	6	1
7	1	sp|O15397|IPO8_HUMAN	http://regis-web.systemsbiology.net/tpp/cgi-bin/comet-fastadb.cgi?Ref=sp|O15397|IPO8_HUMAN&Db=/home/sorcerer/fasta/UPSP_human_Sep09_decoy.fasta&Pep=CYQILTDPNFDPR+DNIVEGIIR+ETENDDVTNVIQK+FDIFEDYASPTTAAQTLLYTAAK+GVLSAFNFGTVPSNN+IAAENELNQSYK+IEQQGGFTFENK+IINFAPSLLR+ISEDVIFSVMCYK+LLEVIILQCK+TALQEVYTLAEHR+TYAVGIQQVLLK+VEAALALQSLISNQIQAK+VLQSDEYEEVEDK	1	17.9	15	22	0.47	Importin-8 OS=Homo sapiens GN=IPO8 PE=1 SV=2			Y	1	2	ISEDVIFSVMCYK	http://regis-web.systemsbiology.net/tpp/cgi-bin/peptidexml_html2.pl?PepMass=1589.7470&StdPep=ISEDVIFSVMCYK&MassError=0.5&xslt=nice -19 /usr/bin/xsltproc&cgi-bin=/tpp/cgi-bin/&ratioType=-1&Ref=2_ISEDVIFSVMCYK&Infile=/home/sorcerer/output/7726/original/interact.pep.xml	0.7813	0.4813	1	6	1
7	1	sp|O15397|IPO8_HUMAN	http://regis-web.systemsbiology.net/tpp/cgi-bin/comet-fastadb.cgi?Ref=sp|O15397|IPO8_HUMAN&Db=/home/sorcerer/fasta/UPSP_human_Sep09_decoy.fasta&Pep=CYQILTDPNFDPR+DNIVEGIIR+ETENDDVTNVIQK+FDIFEDYASPTTAAQTLLYTAAK+GVLSAFNFGTVPSNN+IAAENELNQSYK+IEQQGGFTFENK+IINFAPSLLR+ISEDVIFSVMCYK+LLEVIILQCK+TALQEVYTLAEHR+TYAVGIQQVLLK+VEAALALQSLISNQIQAK+VLQSDEYEEVEDK	1	17.9	15	22	0.47	Importin-8 OS=Homo sapiens GN=IPO8 PE=1 SV=2			Y	1	3	TALQEVYTLAEHR	http://regis-web.systemsbiology.net/tpp/cgi-bin/peptidexml_html2.pl?PepMass=1529.7838&StdPep=&MassError=0.5&xslt=nice -19 /usr/bin/xsltproc&cgi-bin=/tpp/cgi-bin/&ratioType=-1&Ref=3_TALQEVYTLAEHR&Infile=/home/sorcerer/output/7726/original/interact.pep.xml	0.3604	0.3604	2	6	1
8	1	sp|O43175|SERA_HUMAN	http://regis-web.systemsbiology.net/tpp/cgi-bin/comet-fastadb.cgi?Ref=sp|O43175|SERA_HUMAN&Db=/home/sorcerer/fasta/UPSP_human_Sep09_decoy.fasta&Pep=AGTGVDNVDLEAATR+DLPLLLFR+GGIVDEGALLR+ILQDGGLQVVEK+VTADVINAAEK	1	10.7	5	8	0.17	D-3-phosphoglycerate dehydrogenase OS=Homo sapiens GN=PHGDH PE=1 SV=4			Y	1	2	AGTGVDNVDLEAATR	http://regis-web.systemsbiology.net/tpp/cgi-bin/peptidexml_html2.pl?PepMass=1487.7216&StdPep=&MassError=0.5&xslt=nice -19 /usr/bin/xsltproc&cgi-bin=/tpp/cgi-bin/&ratioType=-1&Ref=2_AGTGVDNVDLEAATR&Infile=/home/sorcerer/output/7726/original/interact.pep.xml	0.9997	0.999	2	4	3
8	1	sp|O43175|SERA_HUMAN	http://regis-web.systemsbiology.net/tpp/cgi-bin/comet-fastadb.cgi?Ref=sp|O43175|SERA_HUMAN&Db=/home/sorcerer/fasta/UPSP_human_Sep09_decoy.fasta&Pep=AGTGVDNVDLEAATR+DLPLLLFR+GGIVDEGALLR+ILQDGGLQVVEK+VTADVINAAEK	1	10.7	5	8	0.17	D-3-phosphoglycerate dehydrogenase OS=Homo sapiens GN=PHGDH PE=1 SV=4			Y	1	2	ILQDGGLQVVEK	http://regis-web.systemsbiology.net/tpp/cgi-bin/peptidexml_html2.pl?PepMass=1297.7242&StdPep=&MassError=0.5&xslt=nice -19 /usr/bin/xsltproc&cgi-bin=/tpp/cgi-bin/&ratioType=-1&Ref=2_ILQDGGLQVVEK&Infile=/home/sorcerer/output/7726/original/interact.pep.xml	0.9977	0.9917	2	4	2
8	1	sp|O43175|SERA_HUMAN	http://regis-web.systemsbiology.net/tpp/cgi-bin/comet-fastadb.cgi?Ref=sp|O43175|SERA_HUMAN&Db=/home/sorcerer/fasta/UPSP_human_Sep09_decoy.fasta&Pep=AGTGVDNVDLEAATR+DLPLLLFR+GGIVDEGALLR+ILQDGGLQVVEK+VTADVINAAEK	1	10.7	5	8	0.17	D-3-phosphoglycerate dehydrogenase OS=Homo sapiens GN=PHGDH PE=1 SV=4			Y	1	2	DLPLLLFR	http://regis-web.systemsbiology.net/tpp/cgi-bin/peptidexml_html2.pl?PepMass=985.5961&StdPep=&MassError=0.5&xslt=nice -19 /usr/bin/xsltproc&cgi-bin=/tpp/cgi-bin/&ratioType=-1&Ref=2_DLPLLLFR&Infile=/home/sorcerer/output/7726/original/interact.pep.xml	0.9957	0.9844	2	4	1
8	1	sp|O43175|SERA_HUMAN	http://regis-web.systemsbiology.net/tpp/cgi-bin/comet-fastadb.cgi?Ref=sp|O43175|SERA_HUMAN&Db=/home/sorcerer/fasta/UPSP_human_Sep09_decoy.fasta&Pep=AGTGVDNVDLEAATR+DLPLLLFR+GGIVDEGALLR+ILQDGGLQVVEK+VTADVINAAEK	1	10.7	5	8	0.17	D-3-phosphoglycerate dehydrogenase OS=Homo sapiens GN=PHGDH PE=1 SV=4			Y	1	2	GGIVDEGALLR	http://regis-web.systemsbiology.net/tpp/cgi-bin/peptidexml_html2.pl?PepMass=1098.6033&StdPep=&MassError=0.5&xslt=nice -19 /usr/bin/xsltproc&cgi-bin=/tpp/cgi-bin/&ratioType=-1&Ref=2_GGIVDEGALLR&Infile=/home/sorcerer/output/7726/original/interact.pep.xml	0.9753	0.9144	2	4	1
8	1	sp|O43175|SERA_HUMAN	http://regis-web.systemsbiology.net/tpp/cgi-bin/comet-fastadb.cgi?Ref=sp|O43175|SERA_HUMAN&Db=/home/sorcerer/fasta/UPSP_human_Sep09_decoy.fasta&Pep=AGTGVDNVDLEAATR+DLPLLLFR+GGIVDEGALLR+ILQDGGLQVVEK+VTADVINAAEK	1	10.7	5	8	0.17	D-3-phosphoglycerate dehydrogenase OS=Homo sapiens GN=PHGDH PE=1 SV=4			Y	1	2	VTADVINAAEK	http://regis-web.systemsbiology.net/tpp/cgi-bin/peptidexml_html2.pl?PepMass=1129.5979&StdPep=&MassError=0.5&xslt=nice -19 /usr/bin/xsltproc&cgi-bin=/tpp/cgi-bin/&ratioType=-1&Ref=2_VTADVINAAEK&Infile=/home/sorcerer/output/7726/original/interact.pep.xml	0.9748	0.9126	2	4	1
9	1	sp|O43592|XPOT_HUMAN	http://regis-web.systemsbiology.net/tpp/cgi-bin/comet-fastadb.cgi?Ref=sp|O43592|XPOT_HUMAN&Db=/home/sorcerer/fasta/UPSP_human_Sep09_decoy.fasta&Pep=ALAYFEQLK+ANVEAIMLAVMK+ASALQDMMR+DGPVGFADFVYK+DLQEFIPLINQITAK+EEACDCLFEVVNK+ILMAIDSELVDR+ISPDAWQVCAEALAQR+LAQVSPELLLASVR+LMLAQDEER+LVELWGGK+NAQEALQAIETK+QLTVLSDQQK+QMNPFIEDILNR+QTFDLADAQTVLALSECAVTLK+TAYLFSR+VFSSTLQNWQTTR+VLVTVIQGAVEYPDPIAQK+YSELTTVQQ…	1	24.6	21	43	1.02	Exportin-T OS=Homo sapiens GN=XPOT PE=1 SV=2			Y	1	2	EEACDCLFEVVNK	http://regis-web.systemsbiology.net/tpp/cgi-bin/peptidexml_html2.pl?PepMass=1611.6909&StdPep=EEACDCLFEVVNK&MassError=0.5&xslt=nice -19 /usr/bin/xsltproc&cgi-bin=/tpp/cgi-bin/&ratioType=-1&Ref=2_EEACDCLFEVVNK&Infile=/home/sorcerer/output/7726/original/interact.pep.xml	0.9998	0.999	2	6	2
9	1	sp|O43592|XPOT_HUMAN	http://regis-web.systemsbiology.net/tpp/cgi-bin/comet-fastadb.cgi?Ref=sp|O43592|XPOT_HUMAN&Db=/home/sorcerer/fasta/UPSP_human_Sep09_decoy.fasta&Pep=ALAYFEQLK+ANVEAIMLAVMK+ASALQDMMR+DGPVGFADFVYK+DLQEFIPLINQITAK+EEACDCLFEVVNK+ILMAIDSELVDR+ISPDAWQVCAEALAQR+LAQVSPELLLASVR+LMLAQDEER+LVELWGGK+NAQEALQAIETK+QLTVLSDQQK+QMNPFIEDILNR+QTFDLADAQTVLALSECAVTLK+TAYLFSR+VFSSTLQNWQTTR+VLVTVIQGAVEYPDPIAQK+YSELTTVQQ…	1	24.6	21	43	1.02	Exportin-T OS=Homo sapiens GN=XPOT PE=1 SV=2			Y	1	2	LAQVSPELLLASVR	http://regis-web.systemsbiology.net/tpp/cgi-bin/peptidexml_html2.pl?PepMass=1494.8770&StdPep=&MassError=0.5&xslt=nice -19 /usr/bin/xsltproc&cgi-bin=/tpp/cgi-bin/&ratioType=-1&Ref=2_LAQVSPELLLASVR&Infile=/home/sorcerer/output/7726/original/interact.pep.xml	0.9998	0.999	2	6	4
9	1	sp|O43592|XPOT_HUMAN	http://regis-web.systemsbiology.net/tpp/cgi-bin/comet-fastadb.cgi?Ref=sp|O43592|XPOT_HUMAN&Db=/home/sorcerer/fasta/UPSP_human_Sep09_decoy.fasta&Pep=ALAYFEQLK+ANVEAIMLAVMK+ASALQDMMR+DGPVGFADFVYK+DLQEFIPLINQITAK+EEACDCLFEVVNK+ILMAIDSELVDR+ISPDAWQVCAEALAQR+LAQVSPELLLASVR+LMLAQDEER+LVELWGGK+NAQEALQAIETK+QLTVLSDQQK+QMNPFIEDILNR+QTFDLADAQTVLALSECAVTLK+TAYLFSR+VFSSTLQNWQTTR+VLVTVIQGAVEYPDPIAQK+YSELTTVQQ…	1	24.6	21	43	1.02	Exportin-T OS=Homo sapiens GN=XPOT PE=1 SV=2			Y	1	2	ISPDAWQVCAEALAQR	http://regis-web.systemsbiology.net/tpp/cgi-bin/peptidexml_html2.pl?PepMass=1813.8781&StdPep=ISPDAWQVCAEALAQR&MassError=0.5&xslt=nice -19 /usr/bin/xsltproc&cgi-bin=/tpp/cgi-bin/&ratioType=-1&Ref=2_ISPDAWQVCAEALAQR&Infile=/home/sorcerer/output/7726/original/interact.pep.xml	0.9998	0.999	2	6	2
9	1	sp|O43592|XPOT_HUMAN	http://regis-web.systemsbiology.net/tpp/cgi-bin/comet-fastadb.cgi?Ref=sp|O43592|XPOT_HUMAN&Db=/home/sorcerer/fasta/UPSP_human_Sep09_decoy.fasta&Pep=ALAYFEQLK+ANVEAIMLAVMK+ASALQDMMR+DGPVGFADFVYK+DLQEFIPLINQITAK+EEACDCLFEVVNK+ILMAIDSELVDR+ISPDAWQVCAEALAQR+LAQVSPELLLASVR+LMLAQDEER+LVELWGGK+NAQEALQAIETK+QLTVLSDQQK+QMNPFIEDILNR+QTFDLADAQTVLALSECAVTLK+TAYLFSR+VFSSTLQNWQTTR+VLVTVIQGAVEYPDPIAQK+YSELTTVQQ…	1	24.6	21	43	1.02	Exportin-T OS=Homo sapiens GN=XPOT PE=1 SV=2			Y	1	2	NAQEALQAIETK	http://regis-web.systemsbiology.net/tpp/cgi-bin/peptidexml_html2.pl?PepMass=1314.6779&StdPep=&MassError=0.5&xslt=nice -19 /usr/bin/xsltproc&cgi-bin=/tpp/cgi-bin/&ratioType=-1&Ref=2_NAQEALQAIETK&Infile=/home/sorcerer/output/7726/original/interact.pep.xml	0.9998	0.999	2	6	3
9	1	sp|O43592|XPOT_HUMAN	http://regis-web.systemsbiology.net/tpp/cgi-bin/comet-fastadb.cgi?Ref=sp|O43592|XPOT_HUMAN&Db=/home/sorcerer/fasta/UPSP_human_Sep09_decoy.fasta&Pep=ALAYFEQLK+ANVEAIMLAVMK+ASALQDMMR+DGPVGFADFVYK+DLQEFIPLINQITAK+EEACDCLFEVVNK+ILMAIDSELVDR+ISPDAWQVCAEALAQR+LAQVSPELLLASVR+LMLAQDEER+LVELWGGK+NAQEALQAIETK+QLTVLSDQQK+QMNPFIEDILNR+QTFDLADAQTVLALSECAVTLK+TAYLFSR+VFSSTLQNWQTTR+VLVTVIQGAVEYPDPIAQK+YSELTTVQQ…	1	24.6	21	43	1.02	Exportin-T OS=Homo sapiens GN=XPOT PE=1 SV=2			Y	1	2	VFSSTLQNWQTTR	http://regis-web.systemsbiology.net/tpp/cgi-bin/peptidexml_html2.pl?PepMass=1566.7791&StdPep=&MassError=0.5&xslt=nice -19 /usr/bin/xsltproc&cgi-bin=/tpp/cgi-bin/&ratioType=-1&Ref=2_VFSSTLQNWQTTR&Infile=/home/sorcerer/output/7726/original/interact.pep.xml	0.9998	0.999	2	6	1
9	1	sp|O43592|XPOT_HUMAN	http://regis-web.systemsbiology.net/tpp/cgi-bin/comet-fastadb.cgi?Ref=sp|O43592|XPOT_HUMAN&Db=/home/sorcerer/fasta/UPSP_human_Sep09_decoy.fasta&Pep=ALAYFEQLK+ANVEAIMLAVMK+ASALQDMMR+DGPVGFADFVYK+DLQEFIPLINQITAK+EEACDCLFEVVNK+ILMAIDSELVDR+ISPDAWQVCAEALAQR+LAQVSPELLLASVR+LMLAQDEER+LVELWGGK+NAQEALQAIETK+QLTVLSDQQK+QMNPFIEDILNR+QTFDLADAQTVLALSECAVTLK+TAYLFSR+VFSSTLQNWQTTR+VLVTVIQGAVEYPDPIAQK+YSELTTVQQ…	1	24.6	21	43	1.02	Exportin-T OS=Homo sapiens GN=XPOT PE=1 SV=2			Y	1	2	YSELTTVQQQLIR	http://regis-web.systemsbiology.net/tpp/cgi-bin/peptidexml_html2.pl?PepMass=1577.8413&StdPep=&MassError=0.5&xslt=nice -19 /usr/bin/xsltproc&cgi-bin=/tpp/cgi-bin/&ratioType=-1&Ref=2_YSELTTVQQQLIR&Infile=/home/sorcerer/output/7726/original/interact.pep.xml	0.9998	0.999	2	6	3
9	1	sp|O43592|XPOT_HUMAN	http://regis-web.systemsbiology.net/tpp/cgi-bin/comet-fastadb.cgi?Ref=sp|O43592|XPOT_HUMAN&Db=/home/sorcerer/fasta/UPSP_human_Sep09_decoy.fasta&Pep=ALAYFEQLK+ANVEAIMLAVMK+ASALQDMMR+DGPVGFADFVYK+DLQEFIPLINQITAK+EEACDCLFEVVNK+ILMAIDSELVDR+ISPDAWQVCAEALAQR+LAQVSPELLLASVR+LMLAQDEER+LVELWGGK+NAQEALQAIETK+QLTVLSDQQK+QMNPFIEDILNR+QTFDLADAQTVLALSECAVTLK+TAYLFSR+VFSSTLQNWQTTR+VLVTVIQGAVEYPDPIAQK+YSELTTVQQ…	1	24.6	21	43	1.02	Exportin-T OS=Homo sapiens GN=XPOT PE=1 SV=2			Y	1	3	QTFDLADAQTVLALSECAVTLK	http://regis-web.systemsbiology.net/tpp/cgi-bin/peptidexml_html2.pl?PepMass=2393.2148&StdPep=QTFDLADAQTVLALSECAVTLK&MassError=0.5&xslt=nice -19 /usr/bin/xsltproc&cgi-bin=/tpp/cgi-bin/&ratioType=-1&Ref=3_QTFDLADAQTVLALSECAVTLK&Infile=/home/sorcerer/output/7726/original/interact.pep.xml	0.9997	0.9987	2	6	1
9	1	sp|O43592|XPOT_HUMAN	http://regis-web.systemsbiology.net/tpp/cgi-bin/comet-fastadb.cgi?Ref=sp|O43592|XPOT_HUMAN&Db=/home/sorcerer/fasta/UPSP_human_Sep09_decoy.fasta&Pep=ALAYFEQLK+ANVEAIMLAVMK+ASALQDMMR+DGPVGFADFVYK+DLQEFIPLINQITAK+EEACDCLFEVVNK+ILMAIDSELVDR+ISPDAWQVCAEALAQR+LAQVSPELLLASVR+LMLAQDEER+LVELWGGK+NAQEALQAIETK+QLTVLSDQQK+QMNPFIEDILNR+QTFDLADAQTVLALSECAVTLK+TAYLFSR+VFSSTLQNWQTTR+VLVTVIQGAVEYPDPIAQK+YSELTTVQQ…	1	24.6	21	43	1.02	Exportin-T OS=Homo sapiens GN=XPOT PE=1 SV=2			Y	1	3	VLVTVIQGAVEYPDPIAQK	http://regis-web.systemsbiology.net/tpp/cgi-bin/peptidexml_html2.pl?PepMass=2039.1303&StdPep=&MassError=0.5&xslt=nice -19 /usr/bin/xsltproc&cgi-bin=/tpp/cgi-bin/&ratioType=-1&Ref=3_VLVTVIQGAVEYPDPIAQK&Infile=/home/sorcerer/output/7726/original/interact.pep.xml	0.9997	0.9984	2	6	2
9	1	sp|O43592|XPOT_HUMAN	http://regis-web.systemsbiology.net/tpp/cgi-bin/comet-fastadb.cgi?Ref=sp|O43592|XPOT_HUMAN&Db=/home/sorcerer/fasta/UPSP_human_Sep09_decoy.fasta&Pep=ALAYFEQLK+ANVEAIMLAVMK+ASALQDMMR+DGPVGFADFVYK+DLQEFIPLINQITAK+EEACDCLFEVVNK+ILMAIDSELVDR+ISPDAWQVCAEALAQR+LAQVSPELLLASVR+LMLAQDEER+LVELWGGK+NAQEALQAIETK+QLTVLSDQQK+QMNPFIEDILNR+QTFDLADAQTVLALSECAVTLK+TAYLFSR+VFSSTLQNWQTTR+VLVTVIQGAVEYPDPIAQK+YSELTTVQQ…	1	24.6	21	43	1.02	Exportin-T OS=Homo sapiens GN=XPOT PE=1 SV=2			Y	1	2	ANVEAIMLAVMK	http://regis-web.systemsbiology.net/tpp/cgi-bin/peptidexml_html2.pl?PepMass=1288.6883&StdPep=&MassError=0.5&xslt=nice -19 /usr/bin/xsltproc&cgi-bin=/tpp/cgi-bin/&ratioType=-1&Ref=2_ANVEAIMLAVMK&Infile=/home/sorcerer/output/7726/original/interact.pep.xml	0.9995	0.9975	2	6	2
9	1	sp|O43592|XPOT_HUMAN	http://regis-web.systemsbiology.net/tpp/cgi-bin/comet-fastadb.cgi?Ref=sp|O43592|XPOT_HUMAN&Db=/home/sorcerer/fasta/UPSP_human_Sep09_decoy.fasta&Pep=ALAYFEQLK+ANVEAIMLAVMK+ASALQDMMR+DGPVGFADFVYK+DLQEFIPLINQITAK+EEACDCLFEVVNK+ILMAIDSELVDR+ISPDAWQVCAEALAQR+LAQVSPELLLASVR+LMLAQDEER+LVELWGGK+NAQEALQAIETK+QLTVLSDQQK+QMNPFIEDILNR+QTFDLADAQTVLALSECAVTLK+TAYLFSR+VFSSTLQNWQTTR+VLVTVIQGAVEYPDPIAQK+YSELTTVQQ…	1	24.6	21	43	1.02	Exportin-T OS=Homo sapiens GN=XPOT PE=1 SV=2			Y	1	2	DLQEFIPLINQITAK	http://regis-web.systemsbiology.net/tpp/cgi-bin/peptidexml_html2.pl?PepMass=1741.9614&StdPep=&MassError=0.5&xslt=nice -19 /usr/bin/xsltproc&cgi-bin=/tpp/cgi-bin/&ratioType=-1&Ref=2_DLQEFIPLINQITAK&Infile=/home/sorcerer/output/7726/original/interact.pep.xml	0.9995	0.9975	2	6	2
9	1	sp|O43592|XPOT_HUMAN	http://regis-web.systemsbiology.net/tpp/cgi-bin/comet-fastadb.cgi?Ref=sp|O43592|XPOT_HUMAN&Db=/home/sorcerer/fasta/UPSP_human_Sep09_decoy.fasta&Pep=ALAYFEQLK+ANVEAIMLAVMK+ASALQDMMR+DGPVGFADFVYK+DLQEFIPLINQITAK+EEACDCLFEVVNK+ILMAIDSELVDR+ISPDAWQVCAEALAQR+LAQVSPELLLASVR+LMLAQDEER+LVELWGGK+NAQEALQAIETK+QLTVLSDQQK+QMNPFIEDILNR+QTFDLADAQTVLALSECAVTLK+TAYLFSR+VFSSTLQNWQTTR+VLVTVIQGAVEYPDPIAQK+YSELTTVQQ…	1	24.6	21	43	1.02	Exportin-T OS=Homo sapiens GN=XPOT PE=1 SV=2			Y	1	2	DGPVGFADFVYK	http://regis-web.systemsbiology.net/tpp/cgi-bin/peptidexml_html2.pl?PepMass=1313.6292&StdPep=&MassError=0.5&xslt=nice -19 /usr/bin/xsltproc&cgi-bin=/tpp/cgi-bin/&ratioType=-1&Ref=2_DGPVGFADFVYK&Infile=/home/sorcerer/output/7726/original/interact.pep.xml	0.9992	0.9962	2	6	1
9	1	sp|O43592|XPOT_HUMAN	http://regis-web.systemsbiology.net/tpp/cgi-bin/comet-fastadb.cgi?Ref=sp|O43592|XPOT_HUMAN&Db=/home/sorcerer/fasta/UPSP_human_Sep09_decoy.fasta&Pep=ALAYFEQLK+ANVEAIMLAVMK+ASALQDMMR+DGPVGFADFVYK+DLQEFIPLINQITAK+EEACDCLFEVVNK+ILMAIDSELVDR+ISPDAWQVCAEALAQR+LAQVSPELLLASVR+LMLAQDEER+LVELWGGK+NAQEALQAIETK+QLTVLSDQQK+QMNPFIEDILNR+QTFDLADAQTVLALSECAVTLK+TAYLFSR+VFSSTLQNWQTTR+VLVTVIQGAVEYPDPIAQK+YSELTTVQQ…	1	24.6	21	43	1.02	Exportin-T OS=Homo sapiens GN=XPOT PE=1 SV=2			Y	1	2	ILMAIDSELVDR	http://regis-web.systemsbiology.net/tpp/cgi-bin/peptidexml_html2.pl?PepMass=1373.7225&StdPep=&MassError=0.5&xslt=nice -19 /usr/bin/xsltproc&cgi-bin=/tpp/cgi-bin/&ratioType=-1&Ref=2_ILMAIDSELVDR&Infile=/home/sorcerer/output/7726/original/interact.pep.xml	0.9992	0.9965	2	6	3
9	1	sp|O43592|XPOT_HUMAN	http://regis-web.systemsbiology.net/tpp/cgi-bin/comet-fastadb.cgi?Ref=sp|O43592|XPOT_HUMAN&Db=/home/sorcerer/fasta/UPSP_human_Sep09_decoy.fasta&Pep=ALAYFEQLK+ANVEAIMLAVMK+ASALQDMMR+DGPVGFADFVYK+DLQEFIPLINQITAK+EEACDCLFEVVNK+ILMAIDSELVDR+ISPDAWQVCAEALAQR+LAQVSPELLLASVR+LMLAQDEER+LVELWGGK+NAQEALQAIETK+QLTVLSDQQK+QMNPFIEDILNR+QTFDLADAQTVLALSECAVTLK+TAYLFSR+VFSSTLQNWQTTR+VLVTVIQGAVEYPDPIAQK+YSELTTVQQ…	1	24.6	21	43	1.02	Exportin-T OS=Homo sapiens GN=XPOT PE=1 SV=2			Y	1	2	QMNPFIEDILNR	http://regis-web.systemsbiology.net/tpp/cgi-bin/peptidexml_html2.pl?PepMass=1488.7395&StdPep=&MassError=0.5&xslt=nice -19 /usr/bin/xsltproc&cgi-bin=/tpp/cgi-bin/&ratioType=-1&Ref=2_QMNPFIEDILNR&Infile=/home/sorcerer/output/7726/original/interact.pep.xml	0.9992	0.9963	2	6	1
9	1	sp|O43592|XPOT_HUMAN	http://regis-web.systemsbiology.net/tpp/cgi-bin/comet-fastadb.cgi?Ref=sp|O43592|XPOT_HUMAN&Db=/home/sorcerer/fasta/UPSP_human_Sep09_decoy.fasta&Pep=ALAYFEQLK+ANVEAIMLAVMK+ASALQDMMR+DGPVGFADFVYK+DLQEFIPLINQITAK+EEACDCLFEVVNK+ILMAIDSELVDR+ISPDAWQVCAEALAQR+LAQVSPELLLASVR+LMLAQDEER+LVELWGGK+NAQEALQAIETK+QLTVLSDQQK+QMNPFIEDILNR+QTFDLADAQTVLALSECAVTLK+TAYLFSR+VFSSTLQNWQTTR+VLVTVIQGAVEYPDPIAQK+YSELTTVQQ…	1	24.6	21	43	1.02	Exportin-T OS=Homo sapiens GN=XPOT PE=1 SV=2			Y	1	2	LMLAQDEER	http://regis-web.systemsbiology.net/tpp/cgi-bin/peptidexml_html2.pl?PepMass=1103.5281&StdPep=&MassError=0.5&xslt=nice -19 /usr/bin/xsltproc&cgi-bin=/tpp/cgi-bin/&ratioType=-1&Ref=2_LMLAQDEER&Infile=/home/sorcerer/output/7726/original/interact.pep.xml	0.9991	0.9958	2	6	3
9	1	sp|O43592|XPOT_HUMAN	http://regis-web.systemsbiology.net/tpp/cgi-bin/comet-fastadb.cgi?Ref=sp|O43592|XPOT_HUMAN&Db=/home/sorcerer/fasta/UPSP_human_Sep09_decoy.fasta&Pep=ALAYFEQLK+ANVEAIMLAVMK+ASALQDMMR+DGPVGFADFVYK+DLQEFIPLINQITAK+EEACDCLFEVVNK+ILMAIDSELVDR+ISPDAWQVCAEALAQR+LAQVSPELLLASVR+LMLAQDEER+LVELWGGK+NAQEALQAIETK+QLTVLSDQQK+QMNPFIEDILNR+QTFDLADAQTVLALSECAVTLK+TAYLFSR+VFSSTLQNWQTTR+VLVTVIQGAVEYPDPIAQK+YSELTTVQQ…	1	24.6	21	43	1.02	Exportin-T OS=Homo sapiens GN=XPOT PE=1 SV=2			Y	1	2	ASALQDMMR	http://regis-web.systemsbiology.net/tpp/cgi-bin/peptidexml_html2.pl?PepMass=1021.4685&StdPep=&MassError=0.5&xslt=nice -19 /usr/bin/xsltproc&cgi-bin=/tpp/cgi-bin/&ratioType=-1&Ref=2_ASALQDMMR&Infile=/home/sorcerer/output/7726/original/interact.pep.xml	0.9981	0.9914	2	6	2
9	1	sp|O43592|XPOT_HUMAN	http://regis-web.systemsbiology.net/tpp/cgi-bin/comet-fastadb.cgi?Ref=sp|O43592|XPOT_HUMAN&Db=/home/sorcerer/fasta/UPSP_human_Sep09_decoy.fasta&Pep=ALAYFEQLK+ANVEAIMLAVMK+ASALQDMMR+DGPVGFADFVYK+DLQEFIPLINQITAK+EEACDCLFEVVNK+ILMAIDSELVDR+ISPDAWQVCAEALAQR+LAQVSPELLLASVR+LMLAQDEER+LVELWGGK+NAQEALQAIETK+QLTVLSDQQK+QMNPFIEDILNR+QTFDLADAQTVLALSECAVTLK+TAYLFSR+VFSSTLQNWQTTR+VLVTVIQGAVEYPDPIAQK+YSELTTVQQ…	1	24.6	21	43	1.02	Exportin-T OS=Homo sapiens GN=XPOT PE=1 SV=2			Y	1	2	ALAYFEQLK	http://regis-web.systemsbiology.net/tpp/cgi-bin/peptidexml_html2.pl?PepMass=1081.5808&StdPep=&MassError=0.5&xslt=nice -19 /usr/bin/xsltproc&cgi-bin=/tpp/cgi-bin/&ratioType=-1&Ref=2_ALAYFEQLK&Infile=/home/sorcerer/output/7726/original/interact.pep.xml	0.9959	0.9812	2	6	2
9	1	sp|O43592|XPOT_HUMAN	http://regis-web.systemsbiology.net/tpp/cgi-bin/comet-fastadb.cgi?Ref=sp|O43592|XPOT_HUMAN&Db=/home/sorcerer/fasta/UPSP_human_Sep09_decoy.fasta&Pep=ALAYFEQLK+ANVEAIMLAVMK+ASALQDMMR+DGPVGFADFVYK+DLQEFIPLINQITAK+EEACDCLFEVVNK+ILMAIDSELVDR+ISPDAWQVCAEALAQR+LAQVSPELLLASVR+LMLAQDEER+LVELWGGK+NAQEALQAIETK+QLTVLSDQQK+QMNPFIEDILNR+QTFDLADAQTVLALSECAVTLK+TAYLFSR+VFSSTLQNWQTTR+VLVTVIQGAVEYPDPIAQK+YSELTTVQQ…	1	24.6	21	43	1.02	Exportin-T OS=Homo sapiens GN=XPOT PE=1 SV=2			Y	1	2	ILM[147]AIDSELVDR	http://regis-web.systemsbiology.net/tpp/cgi-bin/peptidexml_html2.pl?PepMass=1389.7174&StdPep=ILM[147]AIDSELVDR&MassError=0.5&xslt=nice -19 /usr/bin/xsltproc&cgi-bin=/tpp/cgi-bin/&ratioType=-1&Ref=2_ILMAIDSELVDR&Infile=/home/sorcerer/output/7726/original/interact.pep.xml	0.9887	0.9499	2	6	2
9	1	sp|O43592|XPOT_HUMAN	http://regis-web.systemsbiology.net/tpp/cgi-bin/comet-fastadb.cgi?Ref=sp|O43592|XPOT_HUMAN&Db=/home/sorcerer/fasta/UPSP_human_Sep09_decoy.fasta&Pep=ALAYFEQLK+ANVEAIMLAVMK+ASALQDMMR+DGPVGFADFVYK+DLQEFIPLINQITAK+EEACDCLFEVVNK+ILMAIDSELVDR+ISPDAWQVCAEALAQR+LAQVSPELLLASVR+LMLAQDEER+LVELWGGK+NAQEALQAIETK+QLTVLSDQQK+QMNPFIEDILNR+QTFDLADAQTVLALSECAVTLK+TAYLFSR+VFSSTLQNWQTTR+VLVTVIQGAVEYPDPIAQK+YSELTTVQQ…	1	24.6	21	43	1.02	Exportin-T OS=Homo sapiens GN=XPOT PE=1 SV=2			Y	1	2	QLTVLSDQQK	http://regis-web.systemsbiology.net/tpp/cgi-bin/peptidexml_html2.pl?PepMass=1158.6245&StdPep=&MassError=0.5&xslt=nice -19 /usr/bin/xsltproc&cgi-bin=/tpp/cgi-bin/&ratioType=-1&Ref=2_QLTVLSDQQK&Infile=/home/sorcerer/output/7726/original/interact.pep.xml	0.9879	0.9465	2	6	3
9	1	sp|O43592|XPOT_HUMAN	http://regis-web.systemsbiology.net/tpp/cgi-bin/comet-fastadb.cgi?Ref=sp|O43592|XPOT_HUMAN&Db=/home/sorcerer/fasta/UPSP_human_Sep09_decoy.fasta&Pep=ALAYFEQLK+ANVEAIMLAVMK+ASALQDMMR+DGPVGFADFVYK+DLQEFIPLINQITAK+EEACDCLFEVVNK+ILMAIDSELVDR+ISPDAWQVCAEALAQR+LAQVSPELLLASVR+LMLAQDEER+LVELWGGK+NAQEALQAIETK+QLTVLSDQQK+QMNPFIEDILNR+QTFDLADAQTVLALSECAVTLK+TAYLFSR+VFSSTLQNWQTTR+VLVTVIQGAVEYPDPIAQK+YSELTTVQQ…	1	24.6	21	43	1.02	Exportin-T OS=Homo sapiens GN=XPOT PE=1 SV=2			Y	1	2	TAYLFSR	http://regis-web.systemsbiology.net/tpp/cgi-bin/peptidexml_html2.pl?PepMass=856.4443&StdPep=&MassError=0.5&xslt=nice -19 /usr/bin/xsltproc&cgi-bin=/tpp/cgi-bin/&ratioType=-1&Ref=2_TAYLFSR&Infile=/home/sorcerer/output/7726/original/interact.pep.xml	0.9823	0.9232	2	6	2
9	1	sp|O43592|XPOT_HUMAN	http://regis-web.systemsbiology.net/tpp/cgi-bin/comet-fastadb.cgi?Ref=sp|O43592|XPOT_HUMAN&Db=/home/sorcerer/fasta/UPSP_human_Sep09_decoy.fasta&Pep=ALAYFEQLK+ANVEAIMLAVMK+ASALQDMMR+DGPVGFADFVYK+DLQEFIPLINQITAK+EEACDCLFEVVNK+ILMAIDSELVDR+ISPDAWQVCAEALAQR+LAQVSPELLLASVR+LMLAQDEER+LVELWGGK+NAQEALQAIETK+QLTVLSDQQK+QMNPFIEDILNR+QTFDLADAQTVLALSECAVTLK+TAYLFSR+VFSSTLQNWQTTR+VLVTVIQGAVEYPDPIAQK+YSELTTVQQ…	1	24.6	21	43	1.02	Exportin-T OS=Homo sapiens GN=XPOT PE=1 SV=2			Y	1	2	QM[147]NPFIEDILNR	http://regis-web.systemsbiology.net/tpp/cgi-bin/peptidexml_html2.pl?PepMass=1504.7344&StdPep=QM[147]NPFIEDILNR&MassError=0.5&xslt=nice -19 /usr/bin/xsltproc&cgi-bin=/tpp/cgi-bin/&ratioType=-1&Ref=2_QMNPFIEDILNR&Infile=/home/sorcerer/output/7726/original/interact.pep.xml	0.9666	0.8621	2	6	1
9	1	sp|O43592|XPOT_HUMAN	http://regis-web.systemsbiology.net/tpp/cgi-bin/comet-fastadb.cgi?Ref=sp|O43592|XPOT_HUMAN&Db=/home/sorcerer/fasta/UPSP_human_Sep09_decoy.fasta&Pep=ALAYFEQLK+ANVEAIMLAVMK+ASALQDMMR+DGPVGFADFVYK+DLQEFIPLINQITAK+EEACDCLFEVVNK+ILMAIDSELVDR+ISPDAWQVCAEALAQR+LAQVSPELLLASVR+LMLAQDEER+LVELWGGK+NAQEALQAIETK+QLTVLSDQQK+QMNPFIEDILNR+QTFDLADAQTVLALSECAVTLK+TAYLFSR+VFSSTLQNWQTTR+VLVTVIQGAVEYPDPIAQK+YSELTTVQQ…	1	24.6	21	43	1.02	Exportin-T OS=Homo sapiens GN=XPOT PE=1 SV=2			Y	1	2	LVELWGGK	http://regis-web.systemsbiology.net/tpp/cgi-bin/peptidexml_html2.pl?PepMass=900.5069&StdPep=&MassError=0.5&xslt=nice -19 /usr/bin/xsltproc&cgi-bin=/tpp/cgi-bin/&ratioType=-1&Ref=2_LVELWGGK&Infile=/home/sorcerer/output/7726/original/interact.pep.xml	0.9664	0.8614	2	6	1
10	1	sp|O43852|CALU_HUMAN	http://regis-web.systemsbiology.net/tpp/cgi-bin/comet-fastadb.cgi?Ref=sp|O43852|CALU_HUMAN&Db=/home/sorcerer/fasta/UPSP_human_Sep09_decoy.fasta&Pep=EQFVEFR+HLVYESDQNKDGK+TFDQLTPEESK+VHNDAQSFDYDHDAFLGAEEAK+WIYEDVER	1	19.4	5	7	0.16	Calumenin OS=Homo sapiens GN=CALU PE=1 SV=2			Y	1	2	TFDQLTPEESK	http://regis-web.systemsbiology.net/tpp/cgi-bin/peptidexml_html2.pl?PepMass=1293.6089&StdPep=&MassError=0.5&xslt=nice -19 /usr/bin/xsltproc&cgi-bin=/tpp/cgi-bin/&ratioType=-1&Ref=2_TFDQLTPEESK&Infile=/home/sorcerer/output/7726/original/interact.pep.xml	0.996	0.9854	2	4	1
10	1	sp|O43852|CALU_HUMAN	http://regis-web.systemsbiology.net/tpp/cgi-bin/comet-fastadb.cgi?Ref=sp|O43852|CALU_HUMAN&Db=/home/sorcerer/fasta/UPSP_human_Sep09_decoy.fasta&Pep=EQFVEFR+HLVYESDQNKDGK+TFDQLTPEESK+VHNDAQSFDYDHDAFLGAEEAK+WIYEDVER	1	19.4	5	7	0.16	Calumenin OS=Homo sapiens GN=CALU PE=1 SV=2			Y	1	3	HLVYESDQNKDGK	http://regis-web.systemsbiology.net/tpp/cgi-bin/peptidexml_html2.pl?PepMass=1531.7267&StdPep=&MassError=0.5&xslt=nice -19 /usr/bin/xsltproc&cgi-bin=/tpp/cgi-bin/&ratioType=-1&Ref=3_HLVYESDQNKDGK&Infile=/home/sorcerer/output/7726/original/interact.pep.xml	0.9933	0.9755	2	4	2
10	1	sp|O43852|CALU_HUMAN	http://regis-web.systemsbiology.net/tpp/cgi-bin/comet-fastadb.cgi?Ref=sp|O43852|CALU_HUMAN&Db=/home/sorcerer/fasta/UPSP_human_Sep09_decoy.fasta&Pep=EQFVEFR+HLVYESDQNKDGK+TFDQLTPEESK+VHNDAQSFDYDHDAFLGAEEAK+WIYEDVER	1	19.4	5	7	0.16	Calumenin OS=Homo sapiens GN=CALU PE=1 SV=2			Y	1	2	WIYEDVER	http://regis-web.systemsbiology.net/tpp/cgi-bin/peptidexml_html2.pl?PepMass=1108.5189&StdPep=&MassError=0.5&xslt=nice -19 /usr/bin/xsltproc&cgi-bin=/tpp/cgi-bin/&ratioType=-1&Ref=2_WIYEDVER&Infile=/home/sorcerer/output/7726/original/interact.pep.xml	0.993	0.9746	2	4	1
10	1	sp|O43852|CALU_HUMAN	http://regis-web.systemsbiology.net/tpp/cgi-bin/comet-fastadb.cgi?Ref=sp|O43852|CALU_HUMAN&Db=/home/sorcerer/fasta/UPSP_human_Sep09_decoy.fasta&Pep=EQFVEFR+HLVYESDQNKDGK+TFDQLTPEESK+VHNDAQSFDYDHDAFLGAEEAK+WIYEDVER	1	19.4	5	7	0.16	Calumenin OS=Homo sapiens GN=CALU PE=1 SV=2			Y	1	4	VHNDAQSFDYDHDAFLGAEEAK	http://regis-web.systemsbiology.net/tpp/cgi-bin/peptidexml_html2.pl?PepMass=2478.0724&StdPep=&MassError=0.5&xslt=nice -19 /usr/bin/xsltproc&cgi-bin=/tpp/cgi-bin/&ratioType=-1&Ref=4_VHNDAQSFDYDHDAFLGAEEAK&Infile=/home/sorcerer/output/7726/original/interact.pep.xml	0.97	0.8973	2	4	1
10	1	sp|O43852|CALU_HUMAN	http://regis-web.systemsbiology.net/tpp/cgi-bin/comet-fastadb.cgi?Ref=sp|O43852|CALU_HUMAN&Db=/home/sorcerer/fasta/UPSP_human_Sep09_decoy.fasta&Pep=EQFVEFR+HLVYESDQNKDGK+TFDQLTPEESK+VHNDAQSFDYDHDAFLGAEEAK+WIYEDVER	1	19.4	5	7	0.16	Calumenin OS=Homo sapiens GN=CALU PE=1 SV=2			Y	1	2	EQFVEFR	http://regis-web.systemsbiology.net/tpp/cgi-bin/peptidexml_html2.pl?PepMass=953.4607&StdPep=&MassError=0.5&xslt=nice -19 /usr/bin/xsltproc&cgi-bin=/tpp/cgi-bin/&ratioType=-1&Ref=2_EQFVEFR&Infile=/home/sorcerer/output/7726/original/interact.pep.xml	0.969	0.8941	2	4	2
11	1	sp|O60256|KPRB_HUMAN	http://regis-web.systemsbiology.net/tpp/cgi-bin/comet-fastadb.cgi?Ref=sp|O60256|KPRB_HUMAN&Db=/home/sorcerer/fasta/UPSP_human_Sep09_decoy.fasta&Pep=EIQGFFNIPVDNLR+SIIGVIPYFPYSK+TVDISMILSEAIR	1	10.8	5	6	0.14	Phosphoribosyl pyrophosphate synthetase-associated protein 2 OS=Homo sapiens GN=PRPSAP2 PE=1 SV=1			Y	1	2	EIQGFFNIPVDNLR	http://regis-web.systemsbiology.net/tpp/cgi-bin/peptidexml_html2.pl?PepMass=1660.8573&StdPep=&MassError=0.5&xslt=nice -19 /usr/bin/xsltproc&cgi-bin=/tpp/cgi-bin/&ratioType=-1&Ref=2_EIQGFFNIPVDNLR&Infile=/home/sorcerer/output/7726/original/interact.pep.xml	0.9996	0.999	2	3	2
11	1	sp|O60256|KPRB_HUMAN	http://regis-web.systemsbiology.net/tpp/cgi-bin/comet-fastadb.cgi?Ref=sp|O60256|KPRB_HUMAN&Db=/home/sorcerer/fasta/UPSP_human_Sep09_decoy.fasta&Pep=EIQGFFNIPVDNLR+SIIGVIPYFPYSK+TVDISMILSEAIR	1	10.8	5	6	0.14	Phosphoribosyl pyrophosphate synthetase-associated protein 2 OS=Homo sapiens GN=PRPSAP2 PE=1 SV=1			Y	1	2	TVDISMILSEAIR	http://regis-web.systemsbiology.net/tpp/cgi-bin/peptidexml_html2.pl?PepMass=1446.7752&StdPep=&MassError=0.5&xslt=nice -19 /usr/bin/xsltproc&cgi-bin=/tpp/cgi-bin/&ratioType=-1&Ref=2_TVDISMILSEAIR&Infile=/home/sorcerer/output/7726/original/interact.pep.xml	0.9991	0.9979	2	3	1
11	1	sp|O60256|KPRB_HUMAN	http://regis-web.systemsbiology.net/tpp/cgi-bin/comet-fastadb.cgi?Ref=sp|O60256|KPRB_HUMAN&Db=/home/sorcerer/fasta/UPSP_human_Sep09_decoy.fasta&Pep=EIQGFFNIPVDNLR+SIIGVIPYFPYSK+TVDISMILSEAIR	1	10.8	5	6	0.14	Phosphoribosyl pyrophosphate synthetase-associated protein 2 OS=Homo sapiens GN=PRPSAP2 PE=1 SV=1			Y	1	2	SIIGVIPYFPYSK	http://regis-web.systemsbiology.net/tpp/cgi-bin/peptidexml_html2.pl?PepMass=1482.8123&StdPep=&MassError=0.5&xslt=nice -19 /usr/bin/xsltproc&cgi-bin=/tpp/cgi-bin/&ratioType=-1&Ref=2_SIIGVIPYFPYSK&Infile=/home/sorcerer/output/7726/original/interact.pep.xml	0.9983	0.9937	2	4	1
11	1	sp|O60256|KPRB_HUMAN	http://regis-web.systemsbiology.net/tpp/cgi-bin/comet-fastadb.cgi?Ref=sp|O60256|KPRB_HUMAN&Db=/home/sorcerer/fasta/UPSP_human_Sep09_decoy.fasta&Pep=EIQGFFNIPVDNLR+SIIGVIPYFPYSK+TVDISMILSEAIR	1	10.8	5	6	0.14	Phosphoribosyl pyrophosphate synthetase-associated protein 2 OS=Homo sapiens GN=PRPSAP2 PE=1 SV=1			Y	1	2	TVDISM[147]ILSEAIR	http://regis-web.systemsbiology.net/tpp/cgi-bin/peptidexml_html2.pl?PepMass=1462.7701&StdPep=TVDISM[147]ILSEAIR&MassError=0.5&xslt=nice -19 /usr/bin/xsltproc&cgi-bin=/tpp/cgi-bin/&ratioType=-1&Ref=2_TVDISMILSEAIR&Infile=/home/sorcerer/output/7726/original/interact.pep.xml	0.9952	0.9825	2	4	1
11	1	sp|O60256|KPRB_HUMAN	http://regis-web.systemsbiology.net/tpp/cgi-bin/comet-fastadb.cgi?Ref=sp|O60256|KPRB_HUMAN&Db=/home/sorcerer/fasta/UPSP_human_Sep09_decoy.fasta&Pep=EIQGFFNIPVDNLR+SIIGVIPYFPYSK+TVDISMILSEAIR	1	10.8	5	6	0.14	Phosphoribosyl pyrophosphate synthetase-associated protein 2 OS=Homo sapiens GN=PRPSAP2 PE=1 SV=1			Y	1	3	EIQGFFNIPVDNLR	http://regis-web.systemsbiology.net/tpp/cgi-bin/peptidexml_html2.pl?PepMass=1660.8573&StdPep=&MassError=0.5&xslt=nice -19 /usr/bin/xsltproc&cgi-bin=/tpp/cgi-bin/&ratioType=-1&Ref=3_EIQGFFNIPVDNLR&Infile=/home/sorcerer/output/7726/original/interact.pep.xml	0.8596	0.6233	2	4	1
12	1	sp|O60518|RNBP6_HUMAN	http://regis-web.systemsbiology.net/tpp/cgi-bin/comet-fastadb.cgi?Ref=sp|O60518|RNBP6_HUMAN&Db=/home/sorcerer/fasta/UPSP_human_Sep09_decoy.fasta&Pep=EGFVEYTEQVVK+FLIDSIYSK+FVPYYDIFMPSLK+INETINYEDPCAK+IQDQEHPAIR+SLVEIADTVPK+TTFLLDAVR	1	7	5	7	0.17	Ran-binding protein 6 OS=Homo sapiens GN=RANBP6 PE=1 SV=2			N	0.5	2	EGFVEYTEQVVK	http://regis-web.systemsbiology.net/tpp/cgi-bin/peptidexml_html2.pl?PepMass=1426.6980&StdPep=&MassError=0.5&xslt=nice -19 /usr/bin/xsltproc&cgi-bin=/tpp/cgi-bin/&ratioType=-1&Ref=2_EGFVEYTEQVVK&Infile=/home/sorcerer/output/7726/original/interact.pep.xml	0.9993	0.9974	2	4	2
12	1	sp|O60518|RNBP6_HUMAN	http://regis-web.systemsbiology.net/tpp/cgi-bin/comet-fastadb.cgi?Ref=sp|O60518|RNBP6_HUMAN&Db=/home/sorcerer/fasta/UPSP_human_Sep09_decoy.fasta&Pep=EGFVEYTEQVVK+FLIDSIYSK+FVPYYDIFMPSLK+INETINYEDPCAK+IQDQEHPAIR+SLVEIADTVPK+TTFLLDAVR	1	7	5	7	0.17	Ran-binding protein 6 OS=Homo sapiens GN=RANBP6 PE=1 SV=2			Y	1	2	INETINYEDPCAK	http://regis-web.systemsbiology.net/tpp/cgi-bin/peptidexml_html2.pl?PepMass=1565.7032&StdPep=INETINYEDPCAK&MassError=0.5&xslt=nice -19 /usr/bin/xsltproc&cgi-bin=/tpp/cgi-bin/&ratioType=-1&Ref=2_INETINYEDPCAK&Infile=/home/sorcerer/output/7726/original/interact.pep.xml	0.9973	0.9935	2	3	1
12	1	sp|O60518|RNBP6_HUMAN	http://regis-web.systemsbiology.net/tpp/cgi-bin/comet-fastadb.cgi?Ref=sp|O60518|RNBP6_HUMAN&Db=/home/sorcerer/fasta/UPSP_human_Sep09_decoy.fasta&Pep=EGFVEYTEQVVK+FLIDSIYSK+FVPYYDIFMPSLK+INETINYEDPCAK+IQDQEHPAIR+SLVEIADTVPK+TTFLLDAVR	1	7	5	7	0.17	Ran-binding protein 6 OS=Homo sapiens GN=RANBP6 PE=1 SV=2			Y	1	2	FVPYYDIFM[147]PSLK	http://regis-web.systemsbiology.net/tpp/cgi-bin/peptidexml_html2.pl?PepMass=1634.8055&StdPep=FVPYYDIFM[147]PSLK&MassError=0.5&xslt=nice -19 /usr/bin/xsltproc&cgi-bin=/tpp/cgi-bin/&ratioType=-1&Ref=2_FVPYYDIFMPSLK&Infile=/home/sorcerer/output/7726/original/interact.pep.xml	0.9926	0.9821	2	3	1
12	1	sp|O60518|RNBP6_HUMAN	http://regis-web.systemsbiology.net/tpp/cgi-bin/comet-fastadb.cgi?Ref=sp|O60518|RNBP6_HUMAN&Db=/home/sorcerer/fasta/UPSP_human_Sep09_decoy.fasta&Pep=EGFVEYTEQVVK+FLIDSIYSK+FVPYYDIFMPSLK+INETINYEDPCAK+IQDQEHPAIR+SLVEIADTVPK+TTFLLDAVR	1	7	5	7	0.17	Ran-binding protein 6 OS=Homo sapiens GN=RANBP6 PE=1 SV=2			Y	1	2	FVPYYDIFMPSLK	http://regis-web.systemsbiology.net/tpp/cgi-bin/peptidexml_html2.pl?PepMass=1618.8105&StdPep=&MassError=0.5&xslt=nice -19 /usr/bin/xsltproc&cgi-bin=/tpp/cgi-bin/&ratioType=-1&Ref=2_FVPYYDIFMPSLK&Infile=/home/sorcerer/output/7726/original/interact.pep.xml	0.9912	0.9786	2	3	2
12	1	sp|O60518|RNBP6_HUMAN	http://regis-web.systemsbiology.net/tpp/cgi-bin/comet-fastadb.cgi?Ref=sp|O60518|RNBP6_HUMAN&Db=/home/sorcerer/fasta/UPSP_human_Sep09_decoy.fasta&Pep=EGFVEYTEQVVK+FLIDSIYSK+FVPYYDIFMPSLK+INETINYEDPCAK+IQDQEHPAIR+SLVEIADTVPK+TTFLLDAVR	1	7	5	7	0.17	Ran-binding protein 6 OS=Homo sapiens GN=RANBP6 PE=1 SV=2			N	0.5	2	SLVEIADTVPK	http://regis-web.systemsbiology.net/tpp/cgi-bin/peptidexml_html2.pl?PepMass=1170.6496&StdPep=&MassError=0.5&xslt=nice -19 /usr/bin/xsltproc&cgi-bin=/tpp/cgi-bin/&ratioType=-1&Ref=2_SLVEIADTVPK&Infile=/home/sorcerer/output/7726/original/interact.pep.xml	0.4151	0.4151	1	4	2
12	1	sp|O60518|RNBP6_HUMAN	http://regis-web.systemsbiology.net/tpp/cgi-bin/comet-fastadb.cgi?Ref=sp|O60518|RNBP6_HUMAN&Db=/home/sorcerer/fasta/UPSP_human_Sep09_decoy.fasta&Pep=EGFVEYTEQVVK+FLIDSIYSK+FVPYYDIFMPSLK+INETINYEDPCAK+IQDQEHPAIR+SLVEIADTVPK+TTFLLDAVR	1	7	5	7	0.17	Ran-binding protein 6 OS=Homo sapiens GN=RANBP6 PE=1 SV=2			Y	1	2	TTFLLDAVR	http://regis-web.systemsbiology.net/tpp/cgi-bin/peptidexml_html2.pl?PepMass=1034.5760&StdPep=&MassError=0.5&xslt=nice -19 /usr/bin/xsltproc&cgi-bin=/tpp/cgi-bin/&ratioType=-1&Ref=2_TTFLLDAVR&Infile=/home/sorcerer/output/7726/original/interact.pep.xml	0.3981	0.3981	2	4	2
12	1	sp|O60518|RNBP6_HUMAN	http://regis-web.systemsbiology.net/tpp/cgi-bin/comet-fastadb.cgi?Ref=sp|O60518|RNBP6_HUMAN&Db=/home/sorcerer/fasta/UPSP_human_Sep09_decoy.fasta&Pep=EGFVEYTEQVVK+FLIDSIYSK+FVPYYDIFMPSLK+INETINYEDPCAK+IQDQEHPAIR+SLVEIADTVPK+TTFLLDAVR	1	7	5	7	0.17	Ran-binding protein 6 OS=Homo sapiens GN=RANBP6 PE=1 SV=2			Y	1	2	FLIDSIYSK	http://regis-web.systemsbiology.net/tpp/cgi-bin/peptidexml_html2.pl?PepMass=1084.5805&StdPep=&MassError=0.5&xslt=nice -19 /usr/bin/xsltproc&cgi-bin=/tpp/cgi-bin/&ratioType=-1&Ref=2_FLIDSIYSK&Infile=/home/sorcerer/output/7726/original/interact.pep.xml	0.3659	0.3659	2	4	1
12	1	sp|O60518|RNBP6_HUMAN	http://regis-web.systemsbiology.net/tpp/cgi-bin/comet-fastadb.cgi?Ref=sp|O60518|RNBP6_HUMAN&Db=/home/sorcerer/fasta/UPSP_human_Sep09_decoy.fasta&Pep=EGFVEYTEQVVK+FLIDSIYSK+FVPYYDIFMPSLK+INETINYEDPCAK+IQDQEHPAIR+SLVEIADTVPK+TTFLLDAVR	1	7	5	7	0.17	Ran-binding protein 6 OS=Homo sapiens GN=RANBP6 PE=1 SV=2			Y	1	2	IQDQEHPAIR	http://regis-web.systemsbiology.net/tpp/cgi-bin/peptidexml_html2.pl?PepMass=1205.6153&StdPep=&MassError=0.5&xslt=nice -19 /usr/bin/xsltproc&cgi-bin=/tpp/cgi-bin/&ratioType=-1&Ref=2_IQDQEHPAIR&Infile=/home/sorcerer/output/7726/original/interact.pep.xml	0.0982	0.0982	1	4	1
13	1	sp|O60884|DNJA2_HUMAN	http://regis-web.systemsbiology.net/tpp/cgi-bin/comet-fastadb.cgi?Ref=sp|O60884|DNJA2_HUMAN&Db=/home/sorcerer/fasta/UPSP_human_Sep09_decoy.fasta&Pep=EISFAYEVLSNPEK+EYHPDKNPNAGDK+FDVQFPENNWINPDK	1	10.2	3	3	0.07	DnaJ homolog subfamily A member 2 OS=Homo sapiens GN=DNAJA2 PE=1 SV=1			Y	1	2	EISFAYEVLSNPEK	http://regis-web.systemsbiology.net/tpp/cgi-bin/peptidexml_html2.pl?PepMass=1624.7985&StdPep=&MassError=0.5&xslt=nice -19 /usr/bin/xsltproc&cgi-bin=/tpp/cgi-bin/&ratioType=-1&Ref=2_EISFAYEVLSNPEK&Infile=/home/sorcerer/output/7726/original/interact.pep.xml	0.9996	0.999	2	3	1
13	1	sp|O60884|DNJA2_HUMAN	http://regis-web.systemsbiology.net/tpp/cgi-bin/comet-fastadb.cgi?Ref=sp|O60884|DNJA2_HUMAN&Db=/home/sorcerer/fasta/UPSP_human_Sep09_decoy.fasta&Pep=EISFAYEVLSNPEK+EYHPDKNPNAGDK+FDVQFPENNWINPDK	1	10.2	3	3	0.07	DnaJ homolog subfamily A member 2 OS=Homo sapiens GN=DNAJA2 PE=1 SV=1			Y	1	2	FDVQFPENNWINPDK	http://regis-web.systemsbiology.net/tpp/cgi-bin/peptidexml_html2.pl?PepMass=1861.8635&StdPep=&MassError=0.5&xslt=nice -19 /usr/bin/xsltproc&cgi-bin=/tpp/cgi-bin/&ratioType=-1&Ref=2_FDVQFPENNWINPDK&Infile=/home/sorcerer/output/7726/original/interact.pep.xml	0.996	0.9903	2	3	1
13	1	sp|O60884|DNJA2_HUMAN	http://regis-web.systemsbiology.net/tpp/cgi-bin/comet-fastadb.cgi?Ref=sp|O60884|DNJA2_HUMAN&Db=/home/sorcerer/fasta/UPSP_human_Sep09_decoy.fasta&Pep=EISFAYEVLSNPEK+EYHPDKNPNAGDK+FDVQFPENNWINPDK	1	10.2	3	3	0.07	DnaJ homolog subfamily A member 2 OS=Homo sapiens GN=DNAJA2 PE=1 SV=1			Y	1	3	EYHPDKNPNAGDK	http://regis-web.systemsbiology.net/tpp/cgi-bin/peptidexml_html2.pl?PepMass=1483.6692&StdPep=&MassError=0.5&xslt=nice -19 /usr/bin/xsltproc&cgi-bin=/tpp/cgi-bin/&ratioType=-1&Ref=3_EYHPDKNPNAGDK&Infile=/home/sorcerer/output/7726/original/interact.pep.xml	0.9503	0.8864	2	3	1
14	1	sp|O75688|PPM1B_HUMAN	http://regis-web.systemsbiology.net/tpp/cgi-bin/comet-fastadb.cgi?Ref=sp|O75688|PPM1B_HUMAN&Db=/home/sorcerer/fasta/UPSP_human_Sep09_decoy.fasta&Pep=GPTEQLVSPEPEVYEILR+IQNAGGSVMIQR+QLLEEMLTSYR+SGSALELSVENVK	1	11.3	4	5	0.11	Protein phosphatase 1B OS=Homo sapiens GN=PPM1B PE=1 SV=1			Y	1	2	GPTEQLVSPEPEVYEILR	http://regis-web.systemsbiology.net/tpp/cgi-bin/peptidexml_html2.pl?PepMass=2055.0524&StdPep=&MassError=0.5&xslt=nice -19 /usr/bin/xsltproc&cgi-bin=/tpp/cgi-bin/&ratioType=-1&Ref=2_GPTEQLVSPEPEVYEILR&Infile=/home/sorcerer/output/7726/original/interact.pep.xml	0.9956	0.9893	2	3	2
14	1	sp|O75688|PPM1B_HUMAN	http://regis-web.systemsbiology.net/tpp/cgi-bin/comet-fastadb.cgi?Ref=sp|O75688|PPM1B_HUMAN&Db=/home/sorcerer/fasta/UPSP_human_Sep09_decoy.fasta&Pep=GPTEQLVSPEPEVYEILR+IQNAGGSVMIQR+QLLEEMLTSYR+SGSALELSVENVK	1	11.3	4	5	0.11	Protein phosphatase 1B OS=Homo sapiens GN=PPM1B PE=1 SV=1			N	1	2	IQNAGGSVMIQR	http://regis-web.systemsbiology.net/tpp/cgi-bin/peptidexml_html2.pl?PepMass=1272.6609&StdPep=&MassError=0.5&xslt=nice -19 /usr/bin/xsltproc&cgi-bin=/tpp/cgi-bin/&ratioType=-1&Ref=2_IQNAGGSVMIQR&Infile=/home/sorcerer/output/7726/original/interact.pep.xml	0.974	0.9388	2	3	1
14	1	sp|O75688|PPM1B_HUMAN	http://regis-web.systemsbiology.net/tpp/cgi-bin/comet-fastadb.cgi?Ref=sp|O75688|PPM1B_HUMAN&Db=/home/sorcerer/fasta/UPSP_human_Sep09_decoy.fasta&Pep=GPTEQLVSPEPEVYEILR+IQNAGGSVMIQR+QLLEEMLTSYR+SGSALELSVENVK	1	11.3	4	5	0.11	Protein phosphatase 1B OS=Homo sapiens GN=PPM1B PE=1 SV=1			Y	1	2	QLLEEMLTSYR	http://regis-web.systemsbiology.net/tpp/cgi-bin/peptidexml_html2.pl?PepMass=1381.6912&StdPep=&MassError=0.5&xslt=nice -19 /usr/bin/xsltproc&cgi-bin=/tpp/cgi-bin/&ratioType=-1&Ref=2_QLLEEMLTSYR&Infile=/home/sorcerer/output/7726/original/interact.pep.xml	0.9629	0.9139	2	3	1
14	1	sp|O75688|PPM1B_HUMAN	http://regis-web.systemsbiology.net/tpp/cgi-bin/comet-fastadb.cgi?Ref=sp|O75688|PPM1B_HUMAN&Db=/home/sorcerer/fasta/UPSP_human_Sep09_decoy.fasta&Pep=GPTEQLVSPEPEVYEILR+IQNAGGSVMIQR+QLLEEMLTSYR+SGSALELSVENVK	1	11.3	4	5	0.11	Protein phosphatase 1B OS=Homo sapiens GN=PPM1B PE=1 SV=1			Y	1	2	SGSALELSVENVK	http://regis-web.systemsbiology.net/tpp/cgi-bin/peptidexml_html2.pl?PepMass=1331.6933&StdPep=&MassError=0.5&xslt=nice -19 /usr/bin/xsltproc&cgi-bin=/tpp/cgi-bin/&ratioType=-1&Ref=2_SGSALELSVENVK&Infile=/home/sorcerer/output/7726/original/interact.pep.xml	0.7468	0.5464	2	3	1
15	1	sp|O94822|RN160_HUMAN	http://regis-web.systemsbiology.net/tpp/cgi-bin/comet-fastadb.cgi?Ref=sp|O94822|RN160_HUMAN&Db=/home/sorcerer/fasta/UPSP_human_Sep09_decoy.fasta&Pep=ETVLENNELEK+FLSTLLDSFSSSR+LLCLLPDNELDSLEEK+LVNLADCLCNEDLESR+MNITYDNLR	1	3.7	5	6	0.13	RING finger protein 160 OS=Homo sapiens GN=RNF160 PE=1 SV=5			Y	1	2	LVNLADCLCNEDLESR	http://regis-web.systemsbiology.net/tpp/cgi-bin/peptidexml_html2.pl?PepMass=1919.8717&StdPep=LVNLADCLCNEDLESR&MassError=0.5&xslt=nice -19 /usr/bin/xsltproc&cgi-bin=/tpp/cgi-bin/&ratioType=-1&Ref=2_LVNLADCLCNEDLESR&Infile=/home/sorcerer/output/7726/original/interact.pep.xml	0.9991	0.9978	2	3	1
15	1	sp|O94822|RN160_HUMAN	http://regis-web.systemsbiology.net/tpp/cgi-bin/comet-fastadb.cgi?Ref=sp|O94822|RN160_HUMAN&Db=/home/sorcerer/fasta/UPSP_human_Sep09_decoy.fasta&Pep=ETVLENNELEK+FLSTLLDSFSSSR+LLCLLPDNELDSLEEK+LVNLADCLCNEDLESR+MNITYDNLR	1	3.7	5	6	0.13	RING finger protein 160 OS=Homo sapiens GN=RNF160 PE=1 SV=5			Y	1	2	FLSTLLDSFSSSR	http://regis-web.systemsbiology.net/tpp/cgi-bin/peptidexml_html2.pl?PepMass=1458.7355&StdPep=&MassError=0.5&xslt=nice -19 /usr/bin/xsltproc&cgi-bin=/tpp/cgi-bin/&ratioType=-1&Ref=2_FLSTLLDSFSSSR&Infile=/home/sorcerer/output/7726/original/interact.pep.xml	0.999	0.9975	2	3	2
15	1	sp|O94822|RN160_HUMAN	http://regis-web.systemsbiology.net/tpp/cgi-bin/comet-fastadb.cgi?Ref=sp|O94822|RN160_HUMAN&Db=/home/sorcerer/fasta/UPSP_human_Sep09_decoy.fasta&Pep=ETVLENNELEK+FLSTLLDSFSSSR+LLCLLPDNELDSLEEK+LVNLADCLCNEDLESR+MNITYDNLR	1	3.7	5	6	0.13	RING finger protein 160 OS=Homo sapiens GN=RNF160 PE=1 SV=5			Y	1	2	LLCLLPDNELDSLEEK	http://regis-web.systemsbiology.net/tpp/cgi-bin/peptidexml_html2.pl?PepMass=1899.9499&StdPep=LLCLLPDNELDSLEEK&MassError=0.5&xslt=nice -19 /usr/bin/xsltproc&cgi-bin=/tpp/cgi-bin/&ratioType=-1&Ref=2_LLCLLPDNELDSLEEK&Infile=/home/sorcerer/output/7726/original/interact.pep.xml	0.9988	0.9971	2	3	1
15	1	sp|O94822|RN160_HUMAN	http://regis-web.systemsbiology.net/tpp/cgi-bin/comet-fastadb.cgi?Ref=sp|O94822|RN160_HUMAN&Db=/home/sorcerer/fasta/UPSP_human_Sep09_decoy.fasta&Pep=ETVLENNELEK+FLSTLLDSFSSSR+LLCLLPDNELDSLEEK+LVNLADCLCNEDLESR+MNITYDNLR	1	3.7	5	6	0.13	RING finger protein 160 OS=Homo sapiens GN=RNF160 PE=1 SV=5			Y	1	2	MNITYDNLR	http://regis-web.systemsbiology.net/tpp/cgi-bin/peptidexml_html2.pl?PepMass=1138.5441&StdPep=&MassError=0.5&xslt=nice -19 /usr/bin/xsltproc&cgi-bin=/tpp/cgi-bin/&ratioType=-1&Ref=2_MNITYDNLR&Infile=/home/sorcerer/output/7726/original/interact.pep.xml	0.8917	0.7707	2	3	1
15	1	sp|O94822|RN160_HUMAN	http://regis-web.systemsbiology.net/tpp/cgi-bin/comet-fastadb.cgi?Ref=sp|O94822|RN160_HUMAN&Db=/home/sorcerer/fasta/UPSP_human_Sep09_decoy.fasta&Pep=ETVLENNELEK+FLSTLLDSFSSSR+LLCLLPDNELDSLEEK+LVNLADCLCNEDLESR+MNITYDNLR	1	3.7	5	6	0.13	RING finger protein 160 OS=Homo sapiens GN=RNF160 PE=1 SV=5			Y	1	2	ETVLENNELEK	http://regis-web.systemsbiology.net/tpp/cgi-bin/peptidexml_html2.pl?PepMass=1316.6460&StdPep=&MassError=0.5&xslt=nice -19 /usr/bin/xsltproc&cgi-bin=/tpp/cgi-bin/&ratioType=-1&Ref=2_ETVLENNELEK&Infile=/home/sorcerer/output/7726/original/interact.pep.xml	0.8457	0.5969	2	4	1
16	1	sp|O95373|IPO7_HUMAN	http://regis-web.systemsbiology.net/tpp/cgi-bin/comet-fastadb.cgi?Ref=sp|O95373|IPO7_HUMAN&Db=/home/sorcerer/fasta/UPSP_human_Sep09_decoy.fasta&Pep=AFAVGVQQVLLK+AIFQTIQNR+DVPNETLQVEEDDRPELPWWK+ENIVEAIIHSPELIR+ETAPGDISPYTIPEEDR+ETAPGDISPYTIPEEDRH+ETENDDLTNVIQK+EYNEFAEVFLK+FIQLLSDQSDQSVLIQK+FKSDQNLQTALELTR+FSAPVVPSSFNFGGPAPGMN+GIDQCIPLFVEAALER+GTMDPALR+KQLQDIATLADQR+LLEVIILQCK+NMITQYWPDR+NPVWYQALTH…	1	29.7	32	59	1.3	Importin-7 OS=Homo sapiens GN=IPO7 PE=1 SV=1			Y	1	2	ETENDDLTNVIQK	http://regis-web.systemsbiology.net/tpp/cgi-bin/peptidexml_html2.pl?PepMass=1517.7209&StdPep=&MassError=0.5&xslt=nice -19 /usr/bin/xsltproc&cgi-bin=/tpp/cgi-bin/&ratioType=-1&Ref=2_ETENDDLTNVIQK&Infile=/home/sorcerer/output/7726/original/interact.pep.xml	0.9998	0.999	2	7	3
16	1	sp|O95373|IPO7_HUMAN	http://regis-web.systemsbiology.net/tpp/cgi-bin/comet-fastadb.cgi?Ref=sp|O95373|IPO7_HUMAN&Db=/home/sorcerer/fasta/UPSP_human_Sep09_decoy.fasta&Pep=AFAVGVQQVLLK+AIFQTIQNR+DVPNETLQVEEDDRPELPWWK+ENIVEAIIHSPELIR+ETAPGDISPYTIPEEDR+ETAPGDISPYTIPEEDRH+ETENDDLTNVIQK+EYNEFAEVFLK+FIQLLSDQSDQSVLIQK+FKSDQNLQTALELTR+FSAPVVPSSFNFGGPAPGMN+GIDQCIPLFVEAALER+GTMDPALR+KQLQDIATLADQR+LLEVIILQCK+NMITQYWPDR+NPVWYQALTH…	1	29.7	32	59	1.3	Importin-7 OS=Homo sapiens GN=IPO7 PE=1 SV=1			Y	1	2	FIQLLSDQSDQSVLIQK	http://regis-web.systemsbiology.net/tpp/cgi-bin/peptidexml_html2.pl?PepMass=1961.0470&StdPep=&MassError=0.5&xslt=nice -19 /usr/bin/xsltproc&cgi-bin=/tpp/cgi-bin/&ratioType=-1&Ref=2_FIQLLSDQSDQSVLIQK&Infile=/home/sorcerer/output/7726/original/interact.pep.xml	0.9998	0.999	2	7	2
16	1	sp|O95373|IPO7_HUMAN	http://regis-web.systemsbiology.net/tpp/cgi-bin/comet-fastadb.cgi?Ref=sp|O95373|IPO7_HUMAN&Db=/home/sorcerer/fasta/UPSP_human_Sep09_decoy.fasta&Pep=AFAVGVQQVLLK+AIFQTIQNR+DVPNETLQVEEDDRPELPWWK+ENIVEAIIHSPELIR+ETAPGDISPYTIPEEDR+ETAPGDISPYTIPEEDRH+ETENDDLTNVIQK+EYNEFAEVFLK+FIQLLSDQSDQSVLIQK+FKSDQNLQTALELTR+FSAPVVPSSFNFGGPAPGMN+GIDQCIPLFVEAALER+GTMDPALR+KQLQDIATLADQR+LLEVIILQCK+NMITQYWPDR+NPVWYQALTH…	1	29.7	32	59	1.3	Importin-7 OS=Homo sapiens GN=IPO7 PE=1 SV=1			Y	1	2	FSAPVVPSSFNFGGPAPGMN	http://regis-web.systemsbiology.net/tpp/cgi-bin/peptidexml_html2.pl?PepMass=1978.9247&StdPep=&MassError=0.5&xslt=nice -19 /usr/bin/xsltproc&cgi-bin=/tpp/cgi-bin/&ratioType=-1&Ref=2_FSAPVVPSSFNFGGPAPGMN&Infile=/home/sorcerer/output/7726/original/interact.pep.xml	0.9998	0.999	2	7	2
16	1	sp|O95373|IPO7_HUMAN	http://regis-web.systemsbiology.net/tpp/cgi-bin/comet-fastadb.cgi?Ref=sp|O95373|IPO7_HUMAN&Db=/home/sorcerer/fasta/UPSP_human_Sep09_decoy.fasta&Pep=AFAVGVQQVLLK+AIFQTIQNR+DVPNETLQVEEDDRPELPWWK+ENIVEAIIHSPELIR+ETAPGDISPYTIPEEDR+ETAPGDISPYTIPEEDRH+ETENDDLTNVIQK+EYNEFAEVFLK+FIQLLSDQSDQSVLIQK+FKSDQNLQTALELTR+FSAPVVPSSFNFGGPAPGMN+GIDQCIPLFVEAALER+GTMDPALR+KQLQDIATLADQR+LLEVIILQCK+NMITQYWPDR+NPVWYQALTH…	1	29.7	32	59	1.3	Importin-7 OS=Homo sapiens GN=IPO7 PE=1 SV=1			Y	1	2	FSAPVVPSSFNFGGPAPGM[147]N	http://regis-web.systemsbiology.net/tpp/cgi-bin/peptidexml_html2.pl?PepMass=1994.9197&StdPep=FSAPVVPSSFNFGGPAPGM[147]N&MassError=0.5&xslt=nice -19 /usr/bin/xsltproc&cgi-bin=/tpp/cgi-bin/&ratioType=-1&Ref=2_FSAPVVPSSFNFGGPAPGMN&Infile=/home/sorcerer/output/7726/original/interact.pep.xml	0.9998	0.999	2	7	2
16	1	sp|O95373|IPO7_HUMAN	http://regis-web.systemsbiology.net/tpp/cgi-bin/comet-fastadb.cgi?Ref=sp|O95373|IPO7_HUMAN&Db=/home/sorcerer/fasta/UPSP_human_Sep09_decoy.fasta&Pep=AFAVGVQQVLLK+AIFQTIQNR+DVPNETLQVEEDDRPELPWWK+ENIVEAIIHSPELIR+ETAPGDISPYTIPEEDR+ETAPGDISPYTIPEEDRH+ETENDDLTNVIQK+EYNEFAEVFLK+FIQLLSDQSDQSVLIQK+FKSDQNLQTALELTR+FSAPVVPSSFNFGGPAPGMN+GIDQCIPLFVEAALER+GTMDPALR+KQLQDIATLADQR+LLEVIILQCK+NMITQYWPDR+NPVWYQALTH…	1	29.7	32	59	1.3	Importin-7 OS=Homo sapiens GN=IPO7 PE=1 SV=1			N	0.5	2	LLEVIILQCK	http://regis-web.systemsbiology.net/tpp/cgi-bin/peptidexml_html2.pl?PepMass=1227.7261&StdPep=LLEVIILQCK&MassError=0.5&xslt=nice -19 /usr/bin/xsltproc&cgi-bin=/tpp/cgi-bin/&ratioType=-1&Ref=2_LLEVIILQCK&Infile=/home/sorcerer/output/7726/original/interact.pep.xml	0.9998	0.999	2	7	2
16	1	sp|O95373|IPO7_HUMAN	http://regis-web.systemsbiology.net/tpp/cgi-bin/comet-fastadb.cgi?Ref=sp|O95373|IPO7_HUMAN&Db=/home/sorcerer/fasta/UPSP_human_Sep09_decoy.fasta&Pep=AFAVGVQQVLLK+AIFQTIQNR+DVPNETLQVEEDDRPELPWWK+ENIVEAIIHSPELIR+ETAPGDISPYTIPEEDR+ETAPGDISPYTIPEEDRH+ETENDDLTNVIQK+EYNEFAEVFLK+FIQLLSDQSDQSVLIQK+FKSDQNLQTALELTR+FSAPVVPSSFNFGGPAPGMN+GIDQCIPLFVEAALER+GTMDPALR+KQLQDIATLADQR+LLEVIILQCK+NMITQYWPDR+NPVWYQALTH…	1	29.7	32	59	1.3	Importin-7 OS=Homo sapiens GN=IPO7 PE=1 SV=1			Y	1	2	SDQNLQTALELTR	http://regis-web.systemsbiology.net/tpp/cgi-bin/peptidexml_html2.pl?PepMass=1487.7580&StdPep=&MassError=0.5&xslt=nice -19 /usr/bin/xsltproc&cgi-bin=/tpp/cgi-bin/&ratioType=-1&Ref=2_SDQNLQTALELTR&Infile=/home/sorcerer/output/7726/original/interact.pep.xml	0.9998	0.999	2	7	2
16	1	sp|O95373|IPO7_HUMAN	http://regis-web.systemsbiology.net/tpp/cgi-bin/comet-fastadb.cgi?Ref=sp|O95373|IPO7_HUMAN&Db=/home/sorcerer/fasta/UPSP_human_Sep09_decoy.fasta&Pep=AFAVGVQQVLLK+AIFQTIQNR+DVPNETLQVEEDDRPELPWWK+ENIVEAIIHSPELIR+ETAPGDISPYTIPEEDR+ETAPGDISPYTIPEEDRH+ETENDDLTNVIQK+EYNEFAEVFLK+FIQLLSDQSDQSVLIQK+FKSDQNLQTALELTR+FSAPVVPSSFNFGGPAPGMN+GIDQCIPLFVEAALER+GTMDPALR+KQLQDIATLADQR+LLEVIILQCK+NMITQYWPDR+NPVWYQALTH…	1	29.7	32	59	1.3	Importin-7 OS=Homo sapiens GN=IPO7 PE=1 SV=1			Y	1	2	TMGFCYQILTEPNADPR	http://regis-web.systemsbiology.net/tpp/cgi-bin/peptidexml_html2.pl?PepMass=2011.9132&StdPep=TMGFCYQILTEPNADPR&MassError=0.5&xslt=nice -19 /usr/bin/xsltproc&cgi-bin=/tpp/cgi-bin/&ratioType=-1&Ref=2_TMGFCYQILTEPNADPR&Infile=/home/sorcerer/output/7726/original/interact.pep.xml	0.9998	0.999	2	7	2
16	1	sp|O95373|IPO7_HUMAN	http://regis-web.systemsbiology.net/tpp/cgi-bin/comet-fastadb.cgi?Ref=sp|O95373|IPO7_HUMAN&Db=/home/sorcerer/fasta/UPSP_human_Sep09_decoy.fasta&Pep=AFAVGVQQVLLK+AIFQTIQNR+DVPNETLQVEEDDRPELPWWK+ENIVEAIIHSPELIR+ETAPGDISPYTIPEEDR+ETAPGDISPYTIPEEDRH+ETENDDLTNVIQK+EYNEFAEVFLK+FIQLLSDQSDQSVLIQK+FKSDQNLQTALELTR+FSAPVVPSSFNFGGPAPGMN+GIDQCIPLFVEAALER+GTMDPALR+KQLQDIATLADQR+LLEVIILQCK+NMITQYWPDR+NPVWYQALTH…	1	29.7	32	59	1.3	Importin-7 OS=Homo sapiens GN=IPO7 PE=1 SV=1			Y	1	3	DVPNETLQVEEDDRPELPWWK	http://regis-web.systemsbiology.net/tpp/cgi-bin/peptidexml_html2.pl?PepMass=2594.2289&StdPep=&MassError=0.5&xslt=nice -19 /usr/bin/xsltproc&cgi-bin=/tpp/cgi-bin/&ratioType=-1&Ref=3_DVPNETLQVEEDDRPELPWWK&Infile=/home/sorcerer/output/7726/original/interact.pep.xml	0.9997	0.9986	2	7	3
16	1	sp|O95373|IPO7_HUMAN	http://regis-web.systemsbiology.net/tpp/cgi-bin/comet-fastadb.cgi?Ref=sp|O95373|IPO7_HUMAN&Db=/home/sorcerer/fasta/UPSP_human_Sep09_decoy.fasta&Pep=AFAVGVQQVLLK+AIFQTIQNR+DVPNETLQVEEDDRPELPWWK+ENIVEAIIHSPELIR+ETAPGDISPYTIPEEDR+ETAPGDISPYTIPEEDRH+ETENDDLTNVIQK+EYNEFAEVFLK+FIQLLSDQSDQSVLIQK+FKSDQNLQTALELTR+FSAPVVPSSFNFGGPAPGMN+GIDQCIPLFVEAALER+GTMDPALR+KQLQDIATLADQR+LLEVIILQCK+NMITQYWPDR+NPVWYQALTH…	1	29.7	32	59	1.3	Importin-7 OS=Homo sapiens GN=IPO7 PE=1 SV=1			Y	1	3	ENIVEAIIHSPELIR	http://regis-web.systemsbiology.net/tpp/cgi-bin/peptidexml_html2.pl?PepMass=1731.9519&StdPep=&MassError=0.5&xslt=nice -19 /usr/bin/xsltproc&cgi-bin=/tpp/cgi-bin/&ratioType=-1&Ref=3_ENIVEAIIHSPELIR&Infile=/home/sorcerer/output/7726/original/interact.pep.xml	0.9997	0.9985	2	7	3
16	1	sp|O95373|IPO7_HUMAN	http://regis-web.systemsbiology.net/tpp/cgi-bin/comet-fastadb.cgi?Ref=sp|O95373|IPO7_HUMAN&Db=/home/sorcerer/fasta/UPSP_human_Sep09_decoy.fasta&Pep=AFAVGVQQVLLK+AIFQTIQNR+DVPNETLQVEEDDRPELPWWK+ENIVEAIIHSPELIR+ETAPGDISPYTIPEEDR+ETAPGDISPYTIPEEDRH+ETENDDLTNVIQK+EYNEFAEVFLK+FIQLLSDQSDQSVLIQK+FKSDQNLQTALELTR+FSAPVVPSSFNFGGPAPGMN+GIDQCIPLFVEAALER+GTMDPALR+KQLQDIATLADQR+LLEVIILQCK+NMITQYWPDR+NPVWYQALTH…	1	29.7	32	59	1.3	Importin-7 OS=Homo sapiens GN=IPO7 PE=1 SV=1			Y	1	3	NPVWYQALTHGLNEEQR	http://regis-web.systemsbiology.net/tpp/cgi-bin/peptidexml_html2.pl?PepMass=2053.9970&StdPep=&MassError=0.5&xslt=nice -19 /usr/bin/xsltproc&cgi-bin=/tpp/cgi-bin/&ratioType=-1&Ref=3_NPVWYQALTHGLNEEQR&Infile=/home/sorcerer/output/7726/original/interact.pep.xml	0.9997	0.9987	2	7	2
16	1	sp|O95373|IPO7_HUMAN	http://regis-web.systemsbiology.net/tpp/cgi-bin/comet-fastadb.cgi?Ref=sp|O95373|IPO7_HUMAN&Db=/home/sorcerer/fasta/UPSP_human_Sep09_decoy.fasta&Pep=AFAVGVQQVLLK+AIFQTIQNR+DVPNETLQVEEDDRPELPWWK+ENIVEAIIHSPELIR+ETAPGDISPYTIPEEDR+ETAPGDISPYTIPEEDRH+ETENDDLTNVIQK+EYNEFAEVFLK+FIQLLSDQSDQSVLIQK+FKSDQNLQTALELTR+FSAPVVPSSFNFGGPAPGMN+GIDQCIPLFVEAALER+GTMDPALR+KQLQDIATLADQR+LLEVIILQCK+NMITQYWPDR+NPVWYQALTH…	1	29.7	32	59	1.3	Importin-7 OS=Homo sapiens GN=IPO7 PE=1 SV=1			Y	1	3	VLTGVAGEDAECHAAK	http://regis-web.systemsbiology.net/tpp/cgi-bin/peptidexml_html2.pl?PepMass=1626.7672&StdPep=VLTGVAGEDAECHAAK&MassError=0.5&xslt=nice -19 /usr/bin/xsltproc&cgi-bin=/tpp/cgi-bin/&ratioType=-1&Ref=3_VLTGVAGEDAECHAAK&Infile=/home/sorcerer/output/7726/original/interact.pep.xml	0.9997	0.9986	2	7	1
16	1	sp|O95373|IPO7_HUMAN	http://regis-web.systemsbiology.net/tpp/cgi-bin/comet-fastadb.cgi?Ref=sp|O95373|IPO7_HUMAN&Db=/home/sorcerer/fasta/UPSP_human_Sep09_decoy.fasta&Pep=AFAVGVQQVLLK+AIFQTIQNR+DVPNETLQVEEDDRPELPWWK+ENIVEAIIHSPELIR+ETAPGDISPYTIPEEDR+ETAPGDISPYTIPEEDRH+ETENDDLTNVIQK+EYNEFAEVFLK+FIQLLSDQSDQSVLIQK+FKSDQNLQTALELTR+FSAPVVPSSFNFGGPAPGMN+GIDQCIPLFVEAALER+GTMDPALR+KQLQDIATLADQR+LLEVIILQCK+NMITQYWPDR+NPVWYQALTH…	1	29.7	32	59	1.3	Importin-7 OS=Homo sapiens GN=IPO7 PE=1 SV=1			Y	1	3	GIDQCIPLFVEAALER	http://regis-web.systemsbiology.net/tpp/cgi-bin/peptidexml_html2.pl?PepMass=1829.9346&StdPep=GIDQCIPLFVEAALER&MassError=0.5&xslt=nice -19 /usr/bin/xsltproc&cgi-bin=/tpp/cgi-bin/&ratioType=-1&Ref=3_GIDQCIPLFVEAALER&Infile=/home/sorcerer/output/7726/original/interact.pep.xml	0.9996	0.9981	2	7	1
16	1	sp|O95373|IPO7_HUMAN	http://regis-web.systemsbiology.net/tpp/cgi-bin/comet-fastadb.cgi?Ref=sp|O95373|IPO7_HUMAN&Db=/home/sorcerer/fasta/UPSP_human_Sep09_decoy.fasta&Pep=AFAVGVQQVLLK+AIFQTIQNR+DVPNETLQVEEDDRPELPWWK+ENIVEAIIHSPELIR+ETAPGDISPYTIPEEDR+ETAPGDISPYTIPEEDRH+ETENDDLTNVIQK+EYNEFAEVFLK+FIQLLSDQSDQSVLIQK+FKSDQNLQTALELTR+FSAPVVPSSFNFGGPAPGMN+GIDQCIPLFVEAALER+GTMDPALR+KQLQDIATLADQR+LLEVIILQCK+NMITQYWPDR+NPVWYQALTH…	1	29.7	32	59	1.3	Importin-7 OS=Homo sapiens GN=IPO7 PE=1 SV=1			Y	1	2	ETAPGDISPYTIPEEDR	http://regis-web.systemsbiology.net/tpp/cgi-bin/peptidexml_html2.pl?PepMass=1888.8691&StdPep=&MassError=0.5&xslt=nice -19 /usr/bin/xsltproc&cgi-bin=/tpp/cgi-bin/&ratioType=-1&Ref=2_ETAPGDISPYTIPEEDR&Infile=/home/sorcerer/output/7726/original/interact.pep.xml	0.9995	0.9977	2	7	1
16	1	sp|O95373|IPO7_HUMAN	http://regis-web.systemsbiology.net/tpp/cgi-bin/comet-fastadb.cgi?Ref=sp|O95373|IPO7_HUMAN&Db=/home/sorcerer/fasta/UPSP_human_Sep09_decoy.fasta&Pep=AFAVGVQQVLLK+AIFQTIQNR+DVPNETLQVEEDDRPELPWWK+ENIVEAIIHSPELIR+ETAPGDISPYTIPEEDR+ETAPGDISPYTIPEEDRH+ETENDDLTNVIQK+EYNEFAEVFLK+FIQLLSDQSDQSVLIQK+FKSDQNLQTALELTR+FSAPVVPSSFNFGGPAPGMN+GIDQCIPLFVEAALER+GTMDPALR+KQLQDIATLADQR+LLEVIILQCK+NMITQYWPDR+NPVWYQALTH…	1	29.7	32	59	1.3	Importin-7 OS=Homo sapiens GN=IPO7 PE=1 SV=1			Y	1	2	GIDQCIPLFVEAALER	http://regis-web.systemsbiology.net/tpp/cgi-bin/peptidexml_html2.pl?PepMass=1829.9346&StdPep=GIDQCIPLFVEAALER&MassError=0.5&xslt=nice -19 /usr/bin/xsltproc&cgi-bin=/tpp/cgi-bin/&ratioType=-1&Ref=2_GIDQCIPLFVEAALER&Infile=/home/sorcerer/output/7726/original/interact.pep.xml	0.9995	0.9978	2	7	2
16	1	sp|O95373|IPO7_HUMAN	http://regis-web.systemsbiology.net/tpp/cgi-bin/comet-fastadb.cgi?Ref=sp|O95373|IPO7_HUMAN&Db=/home/sorcerer/fasta/UPSP_human_Sep09_decoy.fasta&Pep=AFAVGVQQVLLK+AIFQTIQNR+DVPNETLQVEEDDRPELPWWK+ENIVEAIIHSPELIR+ETAPGDISPYTIPEEDR+ETAPGDISPYTIPEEDRH+ETENDDLTNVIQK+EYNEFAEVFLK+FIQLLSDQSDQSVLIQK+FKSDQNLQTALELTR+FSAPVVPSSFNFGGPAPGMN+GIDQCIPLFVEAALER+GTMDPALR+KQLQDIATLADQR+LLEVIILQCK+NMITQYWPDR+NPVWYQALTH…	1	29.7	32	59	1.3	Importin-7 OS=Homo sapiens GN=IPO7 PE=1 SV=1			Y	1	2	AFAVGVQQVLLK	http://regis-web.systemsbiology.net/tpp/cgi-bin/peptidexml_html2.pl?PepMass=1271.7602&StdPep=&MassError=0.5&xslt=nice -19 /usr/bin/xsltproc&cgi-bin=/tpp/cgi-bin/&ratioType=-1&Ref=2_AFAVGVQQVLLK&Infile=/home/sorcerer/output/7726/original/interact.pep.xml	0.9993	0.9966	2	7	1
16	1	sp|O95373|IPO7_HUMAN	http://regis-web.systemsbiology.net/tpp/cgi-bin/comet-fastadb.cgi?Ref=sp|O95373|IPO7_HUMAN&Db=/home/sorcerer/fasta/UPSP_human_Sep09_decoy.fasta&Pep=AFAVGVQQVLLK+AIFQTIQNR+DVPNETLQVEEDDRPELPWWK+ENIVEAIIHSPELIR+ETAPGDISPYTIPEEDR+ETAPGDISPYTIPEEDRH+ETENDDLTNVIQK+EYNEFAEVFLK+FIQLLSDQSDQSVLIQK+FKSDQNLQTALELTR+FSAPVVPSSFNFGGPAPGMN+GIDQCIPLFVEAALER+GTMDPALR+KQLQDIATLADQR+LLEVIILQCK+NMITQYWPDR+NPVWYQALTH…	1	29.7	32	59	1.3	Importin-7 OS=Homo sapiens GN=IPO7 PE=1 SV=1			Y	1	2	EYNEFAEVFLK	http://regis-web.systemsbiology.net/tpp/cgi-bin/peptidexml_html2.pl?PepMass=1387.6660&StdPep=&MassError=0.5&xslt=nice -19 /usr/bin/xsltproc&cgi-bin=/tpp/cgi-bin/&ratioType=-1&Ref=2_EYNEFAEVFLK&Infile=/home/sorcerer/output/7726/original/interact.pep.xml	0.9993	0.9967	2	7	2
16	1	sp|O95373|IPO7_HUMAN	http://regis-web.systemsbiology.net/tpp/cgi-bin/comet-fastadb.cgi?Ref=sp|O95373|IPO7_HUMAN&Db=/home/sorcerer/fasta/UPSP_human_Sep09_decoy.fasta&Pep=AFAVGVQQVLLK+AIFQTIQNR+DVPNETLQVEEDDRPELPWWK+ENIVEAIIHSPELIR+ETAPGDISPYTIPEEDR+ETAPGDISPYTIPEEDRH+ETENDDLTNVIQK+EYNEFAEVFLK+FIQLLSDQSDQSVLIQK+FKSDQNLQTALELTR+FSAPVVPSSFNFGGPAPGMN+GIDQCIPLFVEAALER+GTMDPALR+KQLQDIATLADQR+LLEVIILQCK+NMITQYWPDR+NPVWYQALTH…	1	29.7	32	59	1.3	Importin-7 OS=Homo sapiens GN=IPO7 PE=1 SV=1			Y	1	2	NMITQYWPDR	http://regis-web.systemsbiology.net/tpp/cgi-bin/peptidexml_html2.pl?PepMass=1322.6078&StdPep=&MassError=0.5&xslt=nice -19 /usr/bin/xsltproc&cgi-bin=/tpp/cgi-bin/&ratioType=-1&Ref=2_NMITQYWPDR&Infile=/home/sorcerer/output/7726/original/interact.pep.xml	0.9992	0.9965	2	7	5
16	1	sp|O95373|IPO7_HUMAN	http://regis-web.systemsbiology.net/tpp/cgi-bin/comet-fastadb.cgi?Ref=sp|O95373|IPO7_HUMAN&Db=/home/sorcerer/fasta/UPSP_human_Sep09_decoy.fasta&Pep=AFAVGVQQVLLK+AIFQTIQNR+DVPNETLQVEEDDRPELPWWK+ENIVEAIIHSPELIR+ETAPGDISPYTIPEEDR+ETAPGDISPYTIPEEDRH+ETENDDLTNVIQK+EYNEFAEVFLK+FIQLLSDQSDQSVLIQK+FKSDQNLQTALELTR+FSAPVVPSSFNFGGPAPGMN+GIDQCIPLFVEAALER+GTMDPALR+KQLQDIATLADQR+LLEVIILQCK+NMITQYWPDR+NPVWYQALTH…	1	29.7	32	59	1.3	Importin-7 OS=Homo sapiens GN=IPO7 PE=1 SV=1			Y	1	2	TM[147]GFCYQILTEPNADPR	http://regis-web.systemsbiology.net/tpp/cgi-bin/peptidexml_html2.pl?PepMass=2027.9081&StdPep=TM[147]GFCYQILTEPNADPR&MassError=0.5&xslt=nice -19 /usr/bin/xsltproc&cgi-bin=/tpp/cgi-bin/&ratioType=-1&Ref=2_TMGFCYQILTEPNADPR&Infile=/home/sorcerer/output/7726/original/interact.pep.xml	0.9992	0.9961	2	7	1
16	1	sp|O95373|IPO7_HUMAN	http://regis-web.systemsbiology.net/tpp/cgi-bin/comet-fastadb.cgi?Ref=sp|O95373|IPO7_HUMAN&Db=/home/sorcerer/fasta/UPSP_human_Sep09_decoy.fasta&Pep=AFAVGVQQVLLK+AIFQTIQNR+DVPNETLQVEEDDRPELPWWK+ENIVEAIIHSPELIR+ETAPGDISPYTIPEEDR+ETAPGDISPYTIPEEDRH+ETENDDLTNVIQK+EYNEFAEVFLK+FIQLLSDQSDQSVLIQK+FKSDQNLQTALELTR+FSAPVVPSSFNFGGPAPGMN+GIDQCIPLFVEAALER+GTMDPALR+KQLQDIATLADQR+LLEVIILQCK+NMITQYWPDR+NPVWYQALTH…	1	29.7	32	59	1.3	Importin-7 OS=Homo sapiens GN=IPO7 PE=1 SV=1			Y	1	2	YLEMIYSMCK	http://regis-web.systemsbiology.net/tpp/cgi-bin/peptidexml_html2.pl?PepMass=1336.5866&StdPep=YLEMIYSMCK&MassError=0.5&xslt=nice -19 /usr/bin/xsltproc&cgi-bin=/tpp/cgi-bin/&ratioType=-1&Ref=2_YLEMIYSMCK&Infile=/home/sorcerer/output/7726/original/interact.pep.xml	0.9987	0.9941	2	7	2
16	1	sp|O95373|IPO7_HUMAN	http://regis-web.systemsbiology.net/tpp/cgi-bin/comet-fastadb.cgi?Ref=sp|O95373|IPO7_HUMAN&Db=/home/sorcerer/fasta/UPSP_human_Sep09_decoy.fasta&Pep=AFAVGVQQVLLK+AIFQTIQNR+DVPNETLQVEEDDRPELPWWK+ENIVEAIIHSPELIR+ETAPGDISPYTIPEEDR+ETAPGDISPYTIPEEDRH+ETENDDLTNVIQK+EYNEFAEVFLK+FIQLLSDQSDQSVLIQK+FKSDQNLQTALELTR+FSAPVVPSSFNFGGPAPGMN+GIDQCIPLFVEAALER+GTMDPALR+KQLQDIATLADQR+LLEVIILQCK+NMITQYWPDR+NPVWYQALTH…	1	29.7	32	59	1.3	Importin-7 OS=Homo sapiens GN=IPO7 PE=1 SV=1			Y	1	3	VEAAIALQVLISNQEK	http://regis-web.systemsbiology.net/tpp/cgi-bin/peptidexml_html2.pl?PepMass=1724.9673&StdPep=&MassError=0.5&xslt=nice -19 /usr/bin/xsltproc&cgi-bin=/tpp/cgi-bin/&ratioType=-1&Ref=3_VEAAIALQVLISNQEK&Infile=/home/sorcerer/output/7726/original/interact.pep.xml	0.9976	0.9889	2	7	3
16	1	sp|O95373|IPO7_HUMAN	http://regis-web.systemsbiology.net/tpp/cgi-bin/comet-fastadb.cgi?Ref=sp|O95373|IPO7_HUMAN&Db=/home/sorcerer/fasta/UPSP_human_Sep09_decoy.fasta&Pep=AFAVGVQQVLLK+AIFQTIQNR+DVPNETLQVEEDDRPELPWWK+ENIVEAIIHSPELIR+ETAPGDISPYTIPEEDR+ETAPGDISPYTIPEEDRH+ETENDDLTNVIQK+EYNEFAEVFLK+FIQLLSDQSDQSVLIQK+FKSDQNLQTALELTR+FSAPVVPSSFNFGGPAPGMN+GIDQCIPLFVEAALER+GTMDPALR+KQLQDIATLADQR+LLEVIILQCK+NMITQYWPDR+NPVWYQALTH…	1	29.7	32	59	1.3	Importin-7 OS=Homo sapiens GN=IPO7 PE=1 SV=1			Y	1	2	QLQDIATLADQR	http://regis-web.systemsbiology.net/tpp/cgi-bin/peptidexml_html2.pl?PepMass=1370.7154&StdPep=&MassError=0.5&xslt=nice -19 /usr/bin/xsltproc&cgi-bin=/tpp/cgi-bin/&ratioType=-1&Ref=2_QLQDIATLADQR&Infile=/home/sorcerer/output/7726/original/interact.pep.xml	0.9969	0.986	2	7	1
16	1	sp|O95373|IPO7_HUMAN	http://regis-web.systemsbiology.net/tpp/cgi-bin/comet-fastadb.cgi?Ref=sp|O95373|IPO7_HUMAN&Db=/home/sorcerer/fasta/UPSP_human_Sep09_decoy.fasta&Pep=AFAVGVQQVLLK+AIFQTIQNR+DVPNETLQVEEDDRPELPWWK+ENIVEAIIHSPELIR+ETAPGDISPYTIPEEDR+ETAPGDISPYTIPEEDRH+ETENDDLTNVIQK+EYNEFAEVFLK+FIQLLSDQSDQSVLIQK+FKSDQNLQTALELTR+FSAPVVPSSFNFGGPAPGMN+GIDQCIPLFVEAALER+GTMDPALR+KQLQDIATLADQR+LLEVIILQCK+NMITQYWPDR+NPVWYQALTH…	1	29.7	32	59	1.3	Importin-7 OS=Homo sapiens GN=IPO7 PE=1 SV=1			Y	1	2	AIFQTIQNR	http://regis-web.systemsbiology.net/tpp/cgi-bin/peptidexml_html2.pl?PepMass=1089.5931&StdPep=&MassError=0.5&xslt=nice -19 /usr/bin/xsltproc&cgi-bin=/tpp/cgi-bin/&ratioType=-1&Ref=2_AIFQTIQNR&Infile=/home/sorcerer/output/7726/original/interact.pep.xml	0.9965	0.9842	2	7	3
16	1	sp|O95373|IPO7_HUMAN	http://regis-web.systemsbiology.net/tpp/cgi-bin/comet-fastadb.cgi?Ref=sp|O95373|IPO7_HUMAN&Db=/home/sorcerer/fasta/UPSP_human_Sep09_decoy.fasta&Pep=AFAVGVQQVLLK+AIFQTIQNR+DVPNETLQVEEDDRPELPWWK+ENIVEAIIHSPELIR+ETAPGDISPYTIPEEDR+ETAPGDISPYTIPEEDRH+ETENDDLTNVIQK+EYNEFAEVFLK+FIQLLSDQSDQSVLIQK+FKSDQNLQTALELTR+FSAPVVPSSFNFGGPAPGMN+GIDQCIPLFVEAALER+GTMDPALR+KQLQDIATLADQR+LLEVIILQCK+NMITQYWPDR+NPVWYQALTH…	1	29.7	32	59	1.3	Importin-7 OS=Homo sapiens GN=IPO7 PE=1 SV=1			Y	1	2	YGSPGNVSK	http://regis-web.systemsbiology.net/tpp/cgi-bin/peptidexml_html2.pl?PepMass=907.4399&StdPep=&MassError=0.5&xslt=nice -19 /usr/bin/xsltproc&cgi-bin=/tpp/cgi-bin/&ratioType=-1&Ref=2_YGSPGNVSK&Infile=/home/sorcerer/output/7726/original/interact.pep.xml	0.9949	0.9767	2	7	3
16	1	sp|O95373|IPO7_HUMAN	http://regis-web.systemsbiology.net/tpp/cgi-bin/comet-fastadb.cgi?Ref=sp|O95373|IPO7_HUMAN&Db=/home/sorcerer/fasta/UPSP_human_Sep09_decoy.fasta&Pep=AFAVGVQQVLLK+AIFQTIQNR+DVPNETLQVEEDDRPELPWWK+ENIVEAIIHSPELIR+ETAPGDISPYTIPEEDR+ETAPGDISPYTIPEEDRH+ETENDDLTNVIQK+EYNEFAEVFLK+FIQLLSDQSDQSVLIQK+FKSDQNLQTALELTR+FSAPVVPSSFNFGGPAPGMN+GIDQCIPLFVEAALER+GTMDPALR+KQLQDIATLADQR+LLEVIILQCK+NMITQYWPDR+NPVWYQALTH…	1	29.7	32	59	1.3	Importin-7 OS=Homo sapiens GN=IPO7 PE=1 SV=1			Y	1	2	KQLQDIATLADQR	http://regis-web.systemsbiology.net/tpp/cgi-bin/peptidexml_html2.pl?PepMass=1498.8104&StdPep=&MassError=0.5&xslt=nice -19 /usr/bin/xsltproc&cgi-bin=/tpp/cgi-bin/&ratioType=-1&Ref=2_KQLQDIATLADQR&Infile=/home/sorcerer/output/7726/original/interact.pep.xml	0.9945	0.9751	2	7	1
16	1	sp|O95373|IPO7_HUMAN	http://regis-web.systemsbiology.net/tpp/cgi-bin/comet-fastadb.cgi?Ref=sp|O95373|IPO7_HUMAN&Db=/home/sorcerer/fasta/UPSP_human_Sep09_decoy.fasta&Pep=AFAVGVQQVLLK+AIFQTIQNR+DVPNETLQVEEDDRPELPWWK+ENIVEAIIHSPELIR+ETAPGDISPYTIPEEDR+ETAPGDISPYTIPEEDRH+ETENDDLTNVIQK+EYNEFAEVFLK+FIQLLSDQSDQSVLIQK+FKSDQNLQTALELTR+FSAPVVPSSFNFGGPAPGMN+GIDQCIPLFVEAALER+GTMDPALR+KQLQDIATLADQR+LLEVIILQCK+NMITQYWPDR+NPVWYQALTH…	1	29.7	32	59	1.3	Importin-7 OS=Homo sapiens GN=IPO7 PE=1 SV=1			Y	1	2	NM[147]ITQYWPDR	http://regis-web.systemsbiology.net/tpp/cgi-bin/peptidexml_html2.pl?PepMass=1338.6027&StdPep=NM[147]ITQYWPDR&MassError=0.5&xslt=nice -19 /usr/bin/xsltproc&cgi-bin=/tpp/cgi-bin/&ratioType=-1&Ref=2_NMITQYWPDR&Infile=/home/sorcerer/output/7726/original/interact.pep.xml	0.9725	0.8844	2	7	1
16	1	sp|O95373|IPO7_HUMAN	http://regis-web.systemsbiology.net/tpp/cgi-bin/comet-fastadb.cgi?Ref=sp|O95373|IPO7_HUMAN&Db=/home/sorcerer/fasta/UPSP_human_Sep09_decoy.fasta&Pep=AFAVGVQQVLLK+AIFQTIQNR+DVPNETLQVEEDDRPELPWWK+ENIVEAIIHSPELIR+ETAPGDISPYTIPEEDR+ETAPGDISPYTIPEEDRH+ETENDDLTNVIQK+EYNEFAEVFLK+FIQLLSDQSDQSVLIQK+FKSDQNLQTALELTR+FSAPVVPSSFNFGGPAPGMN+GIDQCIPLFVEAALER+GTMDPALR+KQLQDIATLADQR+LLEVIILQCK+NMITQYWPDR+NPVWYQALTH…	1	29.7	32	59	1.3	Importin-7 OS=Homo sapiens GN=IPO7 PE=1 SV=1			Y	1	2	WTAIVDK	http://regis-web.systemsbiology.net/tpp/cgi-bin/peptidexml_html2.pl?PepMass=831.4491&StdPep=&MassError=0.5&xslt=nice -19 /usr/bin/xsltproc&cgi-bin=/tpp/cgi-bin/&ratioType=-1&Ref=2_WTAIVDK&Infile=/home/sorcerer/output/7726/original/interact.pep.xml	0.9368	0.762	2	7	1
16	1	sp|O95373|IPO7_HUMAN	http://regis-web.systemsbiology.net/tpp/cgi-bin/comet-fastadb.cgi?Ref=sp|O95373|IPO7_HUMAN&Db=/home/sorcerer/fasta/UPSP_human_Sep09_decoy.fasta&Pep=AFAVGVQQVLLK+AIFQTIQNR+DVPNETLQVEEDDRPELPWWK+ENIVEAIIHSPELIR+ETAPGDISPYTIPEEDR+ETAPGDISPYTIPEEDRH+ETENDDLTNVIQK+EYNEFAEVFLK+FIQLLSDQSDQSVLIQK+FKSDQNLQTALELTR+FSAPVVPSSFNFGGPAPGMN+GIDQCIPLFVEAALER+GTMDPALR+KQLQDIATLADQR+LLEVIILQCK+NMITQYWPDR+NPVWYQALTH…	1	29.7	32	59	1.3	Importin-7 OS=Homo sapiens GN=IPO7 PE=1 SV=1			Y	1	3	SDQNLQTALELTR	http://regis-web.systemsbiology.net/tpp/cgi-bin/peptidexml_html2.pl?PepMass=1487.7580&StdPep=&MassError=0.5&xslt=nice -19 /usr/bin/xsltproc&cgi-bin=/tpp/cgi-bin/&ratioType=-1&Ref=3_SDQNLQTALELTR&Infile=/home/sorcerer/output/7726/original/interact.pep.xml	0.9315	0.7462	2	7	1
16	1	sp|O95373|IPO7_HUMAN	http://regis-web.systemsbiology.net/tpp/cgi-bin/comet-fastadb.cgi?Ref=sp|O95373|IPO7_HUMAN&Db=/home/sorcerer/fasta/UPSP_human_Sep09_decoy.fasta&Pep=AFAVGVQQVLLK+AIFQTIQNR+DVPNETLQVEEDDRPELPWWK+ENIVEAIIHSPELIR+ETAPGDISPYTIPEEDR+ETAPGDISPYTIPEEDRH+ETENDDLTNVIQK+EYNEFAEVFLK+FIQLLSDQSDQSVLIQK+FKSDQNLQTALELTR+FSAPVVPSSFNFGGPAPGMN+GIDQCIPLFVEAALER+GTMDPALR+KQLQDIATLADQR+LLEVIILQCK+NMITQYWPDR+NPVWYQALTH…	1	29.7	32	59	1.3	Importin-7 OS=Homo sapiens GN=IPO7 PE=1 SV=1			Y	1	2	QAGVIYLK	http://regis-web.systemsbiology.net/tpp/cgi-bin/peptidexml_html2.pl?PepMass=890.5226&StdPep=&MassError=0.5&xslt=nice -19 /usr/bin/xsltproc&cgi-bin=/tpp/cgi-bin/&ratioType=-1&Ref=2_QAGVIYLK&Infile=/home/sorcerer/output/7726/original/interact.pep.xml	0.4436	0.4436	2	7	1
16	1	sp|O95373|IPO7_HUMAN	http://regis-web.systemsbiology.net/tpp/cgi-bin/comet-fastadb.cgi?Ref=sp|O95373|IPO7_HUMAN&Db=/home/sorcerer/fasta/UPSP_human_Sep09_decoy.fasta&Pep=AFAVGVQQVLLK+AIFQTIQNR+DVPNETLQVEEDDRPELPWWK+ENIVEAIIHSPELIR+ETAPGDISPYTIPEEDR+ETAPGDISPYTIPEEDRH+ETENDDLTNVIQK+EYNEFAEVFLK+FIQLLSDQSDQSVLIQK+FKSDQNLQTALELTR+FSAPVVPSSFNFGGPAPGMN+GIDQCIPLFVEAALER+GTMDPALR+KQLQDIATLADQR+LLEVIILQCK+NMITQYWPDR+NPVWYQALTH…	1	29.7	32	59	1.3	Importin-7 OS=Homo sapiens GN=IPO7 PE=1 SV=1			Y	1	2	GTMDPALR	http://regis-web.systemsbiology.net/tpp/cgi-bin/peptidexml_html2.pl?PepMass=859.4222&StdPep=&MassError=0.5&xslt=nice -19 /usr/bin/xsltproc&cgi-bin=/tpp/cgi-bin/&ratioType=-1&Ref=2_GTMDPALR&Infile=/home/sorcerer/output/7726/original/interact.pep.xml	0.2677	0.2677	2	7	1
16	1	sp|O95373|IPO7_HUMAN	http://regis-web.systemsbiology.net/tpp/cgi-bin/comet-fastadb.cgi?Ref=sp|O95373|IPO7_HUMAN&Db=/home/sorcerer/fasta/UPSP_human_Sep09_decoy.fasta&Pep=AFAVGVQQVLLK+AIFQTIQNR+DVPNETLQVEEDDRPELPWWK+ENIVEAIIHSPELIR+ETAPGDISPYTIPEEDR+ETAPGDISPYTIPEEDRH+ETENDDLTNVIQK+EYNEFAEVFLK+FIQLLSDQSDQSVLIQK+FKSDQNLQTALELTR+FSAPVVPSSFNFGGPAPGMN+GIDQCIPLFVEAALER+GTMDPALR+KQLQDIATLADQR+LLEVIILQCK+NMITQYWPDR+NPVWYQALTH…	1	29.7	32	59	1.3	Importin-7 OS=Homo sapiens GN=IPO7 PE=1 SV=1			Y	1	3	FIQLLSDQSDQSVLIQK	http://regis-web.systemsbiology.net/tpp/cgi-bin/peptidexml_html2.pl?PepMass=1961.0470&StdPep=&MassError=0.5&xslt=nice -19 /usr/bin/xsltproc&cgi-bin=/tpp/cgi-bin/&ratioType=-1&Ref=3_FIQLLSDQSDQSVLIQK&Infile=/home/sorcerer/output/7726/original/interact.pep.xml	0.2446	0.2446	2	7	1
16	1	sp|O95373|IPO7_HUMAN	http://regis-web.systemsbiology.net/tpp/cgi-bin/comet-fastadb.cgi?Ref=sp|O95373|IPO7_HUMAN&Db=/home/sorcerer/fasta/UPSP_human_Sep09_decoy.fasta&Pep=AFAVGVQQVLLK+AIFQTIQNR+DVPNETLQVEEDDRPELPWWK+ENIVEAIIHSPELIR+ETAPGDISPYTIPEEDR+ETAPGDISPYTIPEEDRH+ETENDDLTNVIQK+EYNEFAEVFLK+FIQLLSDQSDQSVLIQK+FKSDQNLQTALELTR+FSAPVVPSSFNFGGPAPGMN+GIDQCIPLFVEAALER+GTMDPALR+KQLQDIATLADQR+LLEVIILQCK+NMITQYWPDR+NPVWYQALTH…	1	29.7	32	59	1.3	Importin-7 OS=Homo sapiens GN=IPO7 PE=1 SV=1			Y	1	3	FKSDQNLQTALELTR	http://regis-web.systemsbiology.net/tpp/cgi-bin/peptidexml_html2.pl?PepMass=1762.9214&StdPep=&MassError=0.5&xslt=nice -19 /usr/bin/xsltproc&cgi-bin=/tpp/cgi-bin/&ratioType=-1&Ref=3_FKSDQNLQTALELTR&Infile=/home/sorcerer/output/7726/original/interact.pep.xml	0.2267	0.2267	2	7	1
16	1	sp|O95373|IPO7_HUMAN	http://regis-web.systemsbiology.net/tpp/cgi-bin/comet-fastadb.cgi?Ref=sp|O95373|IPO7_HUMAN&Db=/home/sorcerer/fasta/UPSP_human_Sep09_decoy.fasta&Pep=AFAVGVQQVLLK+AIFQTIQNR+DVPNETLQVEEDDRPELPWWK+ENIVEAIIHSPELIR+ETAPGDISPYTIPEEDR+ETAPGDISPYTIPEEDRH+ETENDDLTNVIQK+EYNEFAEVFLK+FIQLLSDQSDQSVLIQK+FKSDQNLQTALELTR+FSAPVVPSSFNFGGPAPGMN+GIDQCIPLFVEAALER+GTMDPALR+KQLQDIATLADQR+LLEVIILQCK+NMITQYWPDR+NPVWYQALTH…	1	29.7	32	59	1.3	Importin-7 OS=Homo sapiens GN=IPO7 PE=1 SV=1			Y	1	3	ETAPGDISPYTIPEEDRH	http://regis-web.systemsbiology.net/tpp/cgi-bin/peptidexml_html2.pl?PepMass=2025.9280&StdPep=&MassError=0.5&xslt=nice -19 /usr/bin/xsltproc&cgi-bin=/tpp/cgi-bin/&ratioType=-1&Ref=3_ETAPGDISPYTIPEEDRH&Infile=/home/sorcerer/output/7726/original/interact.pep.xml	0.2036	0.2036	1	7	2
17	1	sp|O95831|AIFM1_HUMAN	http://regis-web.systemsbiology.net/tpp/cgi-bin/comet-fastadb.cgi?Ref=sp|O95831|AIFM1_HUMAN&Db=/home/sorcerer/fasta/UPSP_human_Sep09_decoy.fasta&Pep=AALSASEGEEVPQDK+ALGTEVIQLFPEK+ELWFSDDPNVTK+ILPEYLSNWTMEK+ISGLGLTPEQK+SATEQSGTGIR+TGGLEIDSDFGGFR	1	14.5	8	11	0.24	Apoptosis-inducing factor 1, mitochondrial OS=Homo sapiens GN=AIFM1 PE=1 SV=1			Y	1	2	ALGTEVIQLFPEK	http://regis-web.systemsbiology.net/tpp/cgi-bin/peptidexml_html2.pl?PepMass=1443.7973&StdPep=&MassError=0.5&xslt=nice -19 /usr/bin/xsltproc&cgi-bin=/tpp/cgi-bin/&ratioType=-1&Ref=2_ALGTEVIQLFPEK&Infile=/home/sorcerer/output/7726/original/interact.pep.xml	0.9993	0.9974	2	4	2
17	1	sp|O95831|AIFM1_HUMAN	http://regis-web.systemsbiology.net/tpp/cgi-bin/comet-fastadb.cgi?Ref=sp|O95831|AIFM1_HUMAN&Db=/home/sorcerer/fasta/UPSP_human_Sep09_decoy.fasta&Pep=AALSASEGEEVPQDK+ALGTEVIQLFPEK+ELWFSDDPNVTK+ILPEYLSNWTMEK+ISGLGLTPEQK+SATEQSGTGIR+TGGLEIDSDFGGFR	1	14.5	8	11	0.24	Apoptosis-inducing factor 1, mitochondrial OS=Homo sapiens GN=AIFM1 PE=1 SV=1			Y	1	2	TGGLEIDSDFGGFR	http://regis-web.systemsbiology.net/tpp/cgi-bin/peptidexml_html2.pl?PepMass=1469.6787&StdPep=&MassError=0.5&xslt=nice -19 /usr/bin/xsltproc&cgi-bin=/tpp/cgi-bin/&ratioType=-1&Ref=2_TGGLEIDSDFGGFR&Infile=/home/sorcerer/output/7726/original/interact.pep.xml	0.9991	0.9966	2	4	2
17	1	sp|O95831|AIFM1_HUMAN	http://regis-web.systemsbiology.net/tpp/cgi-bin/comet-fastadb.cgi?Ref=sp|O95831|AIFM1_HUMAN&Db=/home/sorcerer/fasta/UPSP_human_Sep09_decoy.fasta&Pep=AALSASEGEEVPQDK+ALGTEVIQLFPEK+ELWFSDDPNVTK+ILPEYLSNWTMEK+ISGLGLTPEQK+SATEQSGTGIR+TGGLEIDSDFGGFR	1	14.5	8	11	0.24	Apoptosis-inducing factor 1, mitochondrial OS=Homo sapiens GN=AIFM1 PE=1 SV=1			Y	1	2	AALSASEGEEVPQDK	http://regis-web.systemsbiology.net/tpp/cgi-bin/peptidexml_html2.pl?PepMass=1529.7209&StdPep=&MassError=0.5&xslt=nice -19 /usr/bin/xsltproc&cgi-bin=/tpp/cgi-bin/&ratioType=-1&Ref=2_AALSASEGEEVPQDK&Infile=/home/sorcerer/output/7726/original/interact.pep.xml	0.9989	0.996	2	4	1
17	1	sp|O95831|AIFM1_HUMAN	http://regis-web.systemsbiology.net/tpp/cgi-bin/comet-fastadb.cgi?Ref=sp|O95831|AIFM1_HUMAN&Db=/home/sorcerer/fasta/UPSP_human_Sep09_decoy.fasta&Pep=AALSASEGEEVPQDK+ALGTEVIQLFPEK+ELWFSDDPNVTK+ILPEYLSNWTMEK+ISGLGLTPEQK+SATEQSGTGIR+TGGLEIDSDFGGFR	1	14.5	8	11	0.24	Apoptosis-inducing factor 1, mitochondrial OS=Homo sapiens GN=AIFM1 PE=1 SV=1			Y	1	2	SATEQSGTGIR	http://regis-web.systemsbiology.net/tpp/cgi-bin/peptidexml_html2.pl?PepMass=1105.5364&StdPep=&MassError=0.5&xslt=nice -19 /usr/bin/xsltproc&cgi-bin=/tpp/cgi-bin/&ratioType=-1&Ref=2_SATEQSGTGIR&Infile=/home/sorcerer/output/7726/original/interact.pep.xml	0.9979	0.9922	2	4	1
17	1	sp|O95831|AIFM1_HUMAN	http://regis-web.systemsbiology.net/tpp/cgi-bin/comet-fastadb.cgi?Ref=sp|O95831|AIFM1_HUMAN&Db=/home/sorcerer/fasta/UPSP_human_Sep09_decoy.fasta&Pep=AALSASEGEEVPQDK+ALGTEVIQLFPEK+ELWFSDDPNVTK+ILPEYLSNWTMEK+ISGLGLTPEQK+SATEQSGTGIR+TGGLEIDSDFGGFR	1	14.5	8	11	0.24	Apoptosis-inducing factor 1, mitochondrial OS=Homo sapiens GN=AIFM1 PE=1 SV=1			Y	1	2	ELWFSDDPNVTK	http://regis-web.systemsbiology.net/tpp/cgi-bin/peptidexml_html2.pl?PepMass=1449.6776&StdPep=&MassError=0.5&xslt=nice -19 /usr/bin/xsltproc&cgi-bin=/tpp/cgi-bin/&ratioType=-1&Ref=2_ELWFSDDPNVTK&Infile=/home/sorcerer/output/7726/original/interact.pep.xml	0.991	0.9675	2	4	1
17	1	sp|O95831|AIFM1_HUMAN	http://regis-web.systemsbiology.net/tpp/cgi-bin/comet-fastadb.cgi?Ref=sp|O95831|AIFM1_HUMAN&Db=/home/sorcerer/fasta/UPSP_human_Sep09_decoy.fasta&Pep=AALSASEGEEVPQDK+ALGTEVIQLFPEK+ELWFSDDPNVTK+ILPEYLSNWTMEK+ISGLGLTPEQK+SATEQSGTGIR+TGGLEIDSDFGGFR	1	14.5	8	11	0.24	Apoptosis-inducing factor 1, mitochondrial OS=Homo sapiens GN=AIFM1 PE=1 SV=1			Y	1	2	ISGLGLTPEQK	http://regis-web.systemsbiology.net/tpp/cgi-bin/peptidexml_html2.pl?PepMass=1141.6343&StdPep=&MassError=0.5&xslt=nice -19 /usr/bin/xsltproc&cgi-bin=/tpp/cgi-bin/&ratioType=-1&Ref=2_ISGLGLTPEQK&Infile=/home/sorcerer/output/7726/original/interact.pep.xml	0.9823	0.9374	2	4	1
17	1	sp|O95831|AIFM1_HUMAN	http://regis-web.systemsbiology.net/tpp/cgi-bin/comet-fastadb.cgi?Ref=sp|O95831|AIFM1_HUMAN&Db=/home/sorcerer/fasta/UPSP_human_Sep09_decoy.fasta&Pep=AALSASEGEEVPQDK+ALGTEVIQLFPEK+ELWFSDDPNVTK+ILPEYLSNWTMEK+ISGLGLTPEQK+SATEQSGTGIR+TGGLEIDSDFGGFR	1	14.5	8	11	0.24	Apoptosis-inducing factor 1, mitochondrial OS=Homo sapiens GN=AIFM1 PE=1 SV=1			Y	1	2	ILPEYLSNWTM[147]EK	http://regis-web.systemsbiology.net/tpp/cgi-bin/peptidexml_html2.pl?PepMass=1638.7964&StdPep=ILPEYLSNWTM[147]EK&MassError=0.5&xslt=nice -19 /usr/bin/xsltproc&cgi-bin=/tpp/cgi-bin/&ratioType=-1&Ref=2_ILPEYLSNWTMEK&Infile=/home/sorcerer/output/7726/original/interact.pep.xml	0.9127	0.7313	2	5	2
17	1	sp|O95831|AIFM1_HUMAN	http://regis-web.systemsbiology.net/tpp/cgi-bin/comet-fastadb.cgi?Ref=sp|O95831|AIFM1_HUMAN&Db=/home/sorcerer/fasta/UPSP_human_Sep09_decoy.fasta&Pep=AALSASEGEEVPQDK+ALGTEVIQLFPEK+ELWFSDDPNVTK+ILPEYLSNWTMEK+ISGLGLTPEQK+SATEQSGTGIR+TGGLEIDSDFGGFR	1	14.5	8	11	0.24	Apoptosis-inducing factor 1, mitochondrial OS=Homo sapiens GN=AIFM1 PE=1 SV=1			Y	1	2	ILPEYLSNWTMEK	http://regis-web.systemsbiology.net/tpp/cgi-bin/peptidexml_html2.pl?PepMass=1622.8014&StdPep=&MassError=0.5&xslt=nice -19 /usr/bin/xsltproc&cgi-bin=/tpp/cgi-bin/&ratioType=-1&Ref=2_ILPEYLSNWTMEK&Infile=/home/sorcerer/output/7726/original/interact.pep.xml	0.8418	0.5807	2	5	1
18	1	sp|P02533|K1C14_HUMAN	http://regis-web.systemsbiology.net/tpp/cgi-bin/comet-fastadb.cgi?Ref=sp|P02533|K1C14_HUMAN&Db=/home/sorcerer/fasta/UPSP_human_Sep09_decoy.fasta&Pep=APSTYGGGLSVSSSR+ASLENSLEETK+LAADDFR+LASYLDK+LLEGEDAHLSSSQFSSGSQSSR+VLDELTLAR+VTMQNLNDR	1	16.9	4	6	0.2	Keratin, type I cytoskeletal 14 OS=Homo sapiens GN=KRT14 PE=1 SV=4			Y	1	2	APSTYGGGLSVSSSR	http://regis-web.systemsbiology.net/tpp/cgi-bin/peptidexml_html2.pl?PepMass=1424.6896&StdPep=&MassError=0.5&xslt=nice -19 /usr/bin/xsltproc&cgi-bin=/tpp/cgi-bin/&ratioType=-1&Ref=2_APSTYGGGLSVSSSR&Infile=/home/sorcerer/output/7726/original/interact.pep.xml	0.9993	0.9975	2	4	2
18	1	sp|P02533|K1C14_HUMAN	http://regis-web.systemsbiology.net/tpp/cgi-bin/comet-fastadb.cgi?Ref=sp|P02533|K1C14_HUMAN&Db=/home/sorcerer/fasta/UPSP_human_Sep09_decoy.fasta&Pep=APSTYGGGLSVSSSR+ASLENSLEETK+LAADDFR+LASYLDK+LLEGEDAHLSSSQFSSGSQSSR+VLDELTLAR+VTMQNLNDR	1	16.9	4	6	0.2	Keratin, type I cytoskeletal 14 OS=Homo sapiens GN=KRT14 PE=1 SV=4			N	0.5	2	VTMQNLNDR	http://regis-web.systemsbiology.net/tpp/cgi-bin/peptidexml_html2.pl?PepMass=1089.5237&StdPep=&MassError=0.5&xslt=nice -19 /usr/bin/xsltproc&cgi-bin=/tpp/cgi-bin/&ratioType=-1&Ref=2_VTMQNLNDR&Infile=/home/sorcerer/output/7726/original/interact.pep.xml	0.998	0.9926	2	4	2
18	1	sp|P02533|K1C14_HUMAN	http://regis-web.systemsbiology.net/tpp/cgi-bin/comet-fastadb.cgi?Ref=sp|P02533|K1C14_HUMAN&Db=/home/sorcerer/fasta/UPSP_human_Sep09_decoy.fasta&Pep=APSTYGGGLSVSSSR+ASLENSLEETK+LAADDFR+LASYLDK+LLEGEDAHLSSSQFSSGSQSSR+VLDELTLAR+VTMQNLNDR	1	16.9	4	6	0.2	Keratin, type I cytoskeletal 14 OS=Homo sapiens GN=KRT14 PE=1 SV=4			Y	1	3	LLEGEDAHLSSSQFSSGSQSSR	http://regis-web.systemsbiology.net/tpp/cgi-bin/peptidexml_html2.pl?PepMass=2308.0567&StdPep=&MassError=0.5&xslt=nice -19 /usr/bin/xsltproc&cgi-bin=/tpp/cgi-bin/&ratioType=-1&Ref=3_LLEGEDAHLSSSQFSSGSQSSR&Infile=/home/sorcerer/output/7726/original/interact.pep.xml	0.9975	0.9909	2	4	2
18	1	sp|P02533|K1C14_HUMAN	http://regis-web.systemsbiology.net/tpp/cgi-bin/comet-fastadb.cgi?Ref=sp|P02533|K1C14_HUMAN&Db=/home/sorcerer/fasta/UPSP_human_Sep09_decoy.fasta&Pep=APSTYGGGLSVSSSR+ASLENSLEETK+LAADDFR+LASYLDK+LLEGEDAHLSSSQFSSGSQSSR+VLDELTLAR+VTMQNLNDR	1	16.9	4	6	0.2	Keratin, type I cytoskeletal 14 OS=Homo sapiens GN=KRT14 PE=1 SV=4			N	1	2	ASLENSLEETK	http://regis-web.systemsbiology.net/tpp/cgi-bin/peptidexml_html2.pl?PepMass=1219.5932&StdPep=&MassError=0.5&xslt=nice -19 /usr/bin/xsltproc&cgi-bin=/tpp/cgi-bin/&ratioType=-1&Ref=2_ASLENSLEETK&Infile=/home/sorcerer/output/7726/original/interact.pep.xml	0.9964	0.9868	2	4	1
18	1	sp|P02533|K1C14_HUMAN	http://regis-web.systemsbiology.net/tpp/cgi-bin/comet-fastadb.cgi?Ref=sp|P02533|K1C14_HUMAN&Db=/home/sorcerer/fasta/UPSP_human_Sep09_decoy.fasta&Pep=APSTYGGGLSVSSSR+ASLENSLEETK+LAADDFR+LASYLDK+LLEGEDAHLSSSQFSSGSQSSR+VLDELTLAR+VTMQNLNDR	1	16.9	4	6	0.2	Keratin, type I cytoskeletal 14 OS=Homo sapiens GN=KRT14 PE=1 SV=4			N	0.99	2	VLDELTLAR	http://regis-web.systemsbiology.net/tpp/cgi-bin/peptidexml_html2.pl?PepMass=1028.5866&StdPep=&MassError=0.5&xslt=nice -19 /usr/bin/xsltproc&cgi-bin=/tpp/cgi-bin/&ratioType=-1&Ref=2_VLDELTLAR&Infile=/home/sorcerer/output/7726/original/interact.pep.xml	0.9963	0.9863	2	4	1
18	1	sp|P02533|K1C14_HUMAN	http://regis-web.systemsbiology.net/tpp/cgi-bin/comet-fastadb.cgi?Ref=sp|P02533|K1C14_HUMAN&Db=/home/sorcerer/fasta/UPSP_human_Sep09_decoy.fasta&Pep=APSTYGGGLSVSSSR+ASLENSLEETK+LAADDFR+LASYLDK+LLEGEDAHLSSSQFSSGSQSSR+VLDELTLAR+VTMQNLNDR	1	16.9	4	6	0.2	Keratin, type I cytoskeletal 14 OS=Homo sapiens GN=KRT14 PE=1 SV=4			N	0.5	2	VTM[147]QNLNDR	http://regis-web.systemsbiology.net/tpp/cgi-bin/peptidexml_html2.pl?PepMass=1105.5186&StdPep=VTM[147]QNLNDR&MassError=0.5&xslt=nice -19 /usr/bin/xsltproc&cgi-bin=/tpp/cgi-bin/&ratioType=-1&Ref=2_VTMQNLNDR&Infile=/home/sorcerer/output/7726/original/interact.pep.xml	0.9935	0.9764	2	4	2
18	1	sp|P02533|K1C14_HUMAN	http://regis-web.systemsbiology.net/tpp/cgi-bin/comet-fastadb.cgi?Ref=sp|P02533|K1C14_HUMAN&Db=/home/sorcerer/fasta/UPSP_human_Sep09_decoy.fasta&Pep=APSTYGGGLSVSSSR+ASLENSLEETK+LAADDFR+LASYLDK+LLEGEDAHLSSSQFSSGSQSSR+VLDELTLAR+VTMQNLNDR	1	16.9	4	6	0.2	Keratin, type I cytoskeletal 14 OS=Homo sapiens GN=KRT14 PE=1 SV=4			N	0.49	2	LAADDFR	http://regis-web.systemsbiology.net/tpp/cgi-bin/peptidexml_html2.pl?PepMass=806.3923&StdPep=&MassError=0.5&xslt=nice -19 /usr/bin/xsltproc&cgi-bin=/tpp/cgi-bin/&ratioType=-1&Ref=2_LAADDFR&Infile=/home/sorcerer/output/7726/original/interact.pep.xml	0.9847	0.9457	2	4	1
18	1	sp|P02533|K1C14_HUMAN	http://regis-web.systemsbiology.net/tpp/cgi-bin/comet-fastadb.cgi?Ref=sp|P02533|K1C14_HUMAN&Db=/home/sorcerer/fasta/UPSP_human_Sep09_decoy.fasta&Pep=APSTYGGGLSVSSSR+ASLENSLEETK+LAADDFR+LASYLDK+LLEGEDAHLSSSQFSSGSQSSR+VLDELTLAR+VTMQNLNDR	1	16.9	4	6	0.2	Keratin, type I cytoskeletal 14 OS=Homo sapiens GN=KRT14 PE=1 SV=4			N	0.33	2	LASYLDK	http://regis-web.systemsbiology.net/tpp/cgi-bin/peptidexml_html2.pl?PepMass=808.4331&StdPep=&MassError=0.5&xslt=nice -19 /usr/bin/xsltproc&cgi-bin=/tpp/cgi-bin/&ratioType=-1&Ref=2_LASYLDK&Infile=/home/sorcerer/output/7726/original/interact.pep.xml	0.4263	0.4263	2	4	1
19	1	sp|P02768|ALBU_HUMAN	http://regis-web.systemsbiology.net/tpp/cgi-bin/comet-fastadb.cgi?Ref=sp|P02768|ALBU_HUMAN&Db=/home/sorcerer/fasta/UPSP_human_Sep09_decoy.fasta&Pep=CCTESLVNR+VPQVSTPTLVEVSR+YLYEIAR	1	4.9	3	3	0.07	Serum albumin OS=Homo sapiens GN=ALB PE=1 SV=2			Y	1	2	CCTESLVNR	http://regis-web.systemsbiology.net/tpp/cgi-bin/peptidexml_html2.pl?PepMass=1137.4907&StdPep=CCTESLVNR&MassError=0.5&xslt=nice -19 /usr/bin/xsltproc&cgi-bin=/tpp/cgi-bin/&ratioType=-1&Ref=2_CCTESLVNR&Infile=/home/sorcerer/output/7726/original/interact.pep.xml	0.9973	0.9933	2	3	1
19	1	sp|P02768|ALBU_HUMAN	http://regis-web.systemsbiology.net/tpp/cgi-bin/comet-fastadb.cgi?Ref=sp|P02768|ALBU_HUMAN&Db=/home/sorcerer/fasta/UPSP_human_Sep09_decoy.fasta&Pep=CCTESLVNR+VPQVSTPTLVEVSR+YLYEIAR	1	4.9	3	3	0.07	Serum albumin OS=Homo sapiens GN=ALB PE=1 SV=2			Y	1	2	VPQVSTPTLVEVSR	http://regis-web.systemsbiology.net/tpp/cgi-bin/peptidexml_html2.pl?PepMass=1510.8355&StdPep=&MassError=0.5&xslt=nice -19 /usr/bin/xsltproc&cgi-bin=/tpp/cgi-bin/&ratioType=-1&Ref=2_VPQVSTPTLVEVSR&Infile=/home/sorcerer/output/7726/original/interact.pep.xml	0.9901	0.9761	2	3	1
19	1	sp|P02768|ALBU_HUMAN	http://regis-web.systemsbiology.net/tpp/cgi-bin/comet-fastadb.cgi?Ref=sp|P02768|ALBU_HUMAN&Db=/home/sorcerer/fasta/UPSP_human_Sep09_decoy.fasta&Pep=CCTESLVNR+VPQVSTPTLVEVSR+YLYEIAR	1	4.9	3	3	0.07	Serum albumin OS=Homo sapiens GN=ALB PE=1 SV=2			Y	1	2	YLYEIAR	http://regis-web.systemsbiology.net/tpp/cgi-bin/peptidexml_html2.pl?PepMass=926.4862&StdPep=&MassError=0.5&xslt=nice -19 /usr/bin/xsltproc&cgi-bin=/tpp/cgi-bin/&ratioType=-1&Ref=2_YLYEIAR&Infile=/home/sorcerer/output/7726/original/interact.pep.xml	0.9416	0.8682	2	3	1
20	1	sp|P04264|K2C1_HUMAN	http://regis-web.systemsbiology.net/tpp/cgi-bin/comet-fastadb.cgi?Ref=sp|P04264|K2C1_HUMAN&Db=/home/sorcerer/fasta/UPSP_human_Sep09_decoy.fasta&Pep=AEAESLYQSK+AQYEDIAQK+DVDGAYMTK+DYQELMNTK+FASFIDK+FLEQQNQVLQTK+FSSCGGGGGSFGAGGGFGSR+GENALKDAK+GSGGGSSGGSIGGR+IEISELNR+LNDLEDALQQAK+NKLNDLEDALQQAK+NKYEDEINKR+NMQDMVEDYR+QISNLQQSISDAEQR+SEIDNVK+SEIDNVKK+SGGGFSSGSAGIINYQR+SISISVAR+SKAEAESLYQSK+SLDLDSIIAEV…	1	40.2	25	63	1.47	Keratin, type II cytoskeletal 1 OS=Homo sapiens GN=KRT1 PE=1 SV=6			N	0.5	2	FLEQQNQVLQTK	http://regis-web.systemsbiology.net/tpp/cgi-bin/peptidexml_html2.pl?PepMass=1474.7780&StdPep=&MassError=0.5&xslt=nice -19 /usr/bin/xsltproc&cgi-bin=/tpp/cgi-bin/&ratioType=-1&Ref=2_FLEQQNQVLQTK&Infile=/home/sorcerer/output/7726/original/interact.pep.xml	0.9998	0.999	2	7	2
20	1	sp|P04264|K2C1_HUMAN	http://regis-web.systemsbiology.net/tpp/cgi-bin/comet-fastadb.cgi?Ref=sp|P04264|K2C1_HUMAN&Db=/home/sorcerer/fasta/UPSP_human_Sep09_decoy.fasta&Pep=AEAESLYQSK+AQYEDIAQK+DVDGAYMTK+DYQELMNTK+FASFIDK+FLEQQNQVLQTK+FSSCGGGGGSFGAGGGFGSR+GENALKDAK+GSGGGSSGGSIGGR+IEISELNR+LNDLEDALQQAK+NKLNDLEDALQQAK+NKYEDEINKR+NMQDMVEDYR+QISNLQQSISDAEQR+SEIDNVK+SEIDNVKK+SGGGFSSGSAGIINYQR+SISISVAR+SKAEAESLYQSK+SLDLDSIIAEV…	1	40.2	25	63	1.47	Keratin, type II cytoskeletal 1 OS=Homo sapiens GN=KRT1 PE=1 SV=6			Y	1	2	FSSCGGGGGSFGAGGGFGSR	http://regis-web.systemsbiology.net/tpp/cgi-bin/peptidexml_html2.pl?PepMass=1764.7274&StdPep=FSSCGGGGGSFGAGGGFGSR&MassError=0.5&xslt=nice -19 /usr/bin/xsltproc&cgi-bin=/tpp/cgi-bin/&ratioType=-1&Ref=2_FSSCGGGGGSFGAGGGFGSR&Infile=/home/sorcerer/output/7726/original/interact.pep.xml	0.9998	0.999	2	7	1
20	1	sp|P04264|K2C1_HUMAN	http://regis-web.systemsbiology.net/tpp/cgi-bin/comet-fastadb.cgi?Ref=sp|P04264|K2C1_HUMAN&Db=/home/sorcerer/fasta/UPSP_human_Sep09_decoy.fasta&Pep=AEAESLYQSK+AQYEDIAQK+DVDGAYMTK+DYQELMNTK+FASFIDK+FLEQQNQVLQTK+FSSCGGGGGSFGAGGGFGSR+GENALKDAK+GSGGGSSGGSIGGR+IEISELNR+LNDLEDALQQAK+NKLNDLEDALQQAK+NKYEDEINKR+NMQDMVEDYR+QISNLQQSISDAEQR+SEIDNVK+SEIDNVKK+SGGGFSSGSAGIINYQR+SISISVAR+SKAEAESLYQSK+SLDLDSIIAEV…	1	40.2	25	63	1.47	Keratin, type II cytoskeletal 1 OS=Homo sapiens GN=KRT1 PE=1 SV=6			Y	1	2	GSGGGSSGGSIGGR	http://regis-web.systemsbiology.net/tpp/cgi-bin/peptidexml_html2.pl?PepMass=1091.4956&StdPep=&MassError=0.5&xslt=nice -19 /usr/bin/xsltproc&cgi-bin=/tpp/cgi-bin/&ratioType=-1&Ref=2_GSGGGSSGGSIGGR&Infile=/home/sorcerer/output/7726/original/interact.pep.xml	0.9998	0.999	2	7	2
20	1	sp|P04264|K2C1_HUMAN	http://regis-web.systemsbiology.net/tpp/cgi-bin/comet-fastadb.cgi?Ref=sp|P04264|K2C1_HUMAN&Db=/home/sorcerer/fasta/UPSP_human_Sep09_decoy.fasta&Pep=AEAESLYQSK+AQYEDIAQK+DVDGAYMTK+DYQELMNTK+FASFIDK+FLEQQNQVLQTK+FSSCGGGGGSFGAGGGFGSR+GENALKDAK+GSGGGSSGGSIGGR+IEISELNR+LNDLEDALQQAK+NKLNDLEDALQQAK+NKYEDEINKR+NMQDMVEDYR+QISNLQQSISDAEQR+SEIDNVK+SEIDNVKK+SGGGFSSGSAGIINYQR+SISISVAR+SKAEAESLYQSK+SLDLDSIIAEV…	1	40.2	25	63	1.47	Keratin, type II cytoskeletal 1 OS=Homo sapiens GN=KRT1 PE=1 SV=6			Y	1	2	LNDLEDALQQAK	http://regis-web.systemsbiology.net/tpp/cgi-bin/peptidexml_html2.pl?PepMass=1356.6885&StdPep=&MassError=0.5&xslt=nice -19 /usr/bin/xsltproc&cgi-bin=/tpp/cgi-bin/&ratioType=-1&Ref=2_LNDLEDALQQAK&Infile=/home/sorcerer/output/7726/original/interact.pep.xml	0.9998	0.999	2	7	4
20	1	sp|P04264|K2C1_HUMAN	http://regis-web.systemsbiology.net/tpp/cgi-bin/comet-fastadb.cgi?Ref=sp|P04264|K2C1_HUMAN&Db=/home/sorcerer/fasta/UPSP_human_Sep09_decoy.fasta&Pep=AEAESLYQSK+AQYEDIAQK+DVDGAYMTK+DYQELMNTK+FASFIDK+FLEQQNQVLQTK+FSSCGGGGGSFGAGGGFGSR+GENALKDAK+GSGGGSSGGSIGGR+IEISELNR+LNDLEDALQQAK+NKLNDLEDALQQAK+NKYEDEINKR+NMQDMVEDYR+QISNLQQSISDAEQR+SEIDNVK+SEIDNVKK+SGGGFSSGSAGIINYQR+SISISVAR+SKAEAESLYQSK+SLDLDSIIAEV…	1	40.2	25	63	1.47	Keratin, type II cytoskeletal 1 OS=Homo sapiens GN=KRT1 PE=1 SV=6			Y	1	2	NKLNDLEDALQQAK	http://regis-web.systemsbiology.net/tpp/cgi-bin/peptidexml_html2.pl?PepMass=1598.8264&StdPep=&MassError=0.5&xslt=nice -19 /usr/bin/xsltproc&cgi-bin=/tpp/cgi-bin/&ratioType=-1&Ref=2_NKLNDLEDALQQAK&Infile=/home/sorcerer/output/7726/original/interact.pep.xml	0.9998	0.999	2	7	2
20	1	sp|P04264|K2C1_HUMAN	http://regis-web.systemsbiology.net/tpp/cgi-bin/comet-fastadb.cgi?Ref=sp|P04264|K2C1_HUMAN&Db=/home/sorcerer/fasta/UPSP_human_Sep09_decoy.fasta&Pep=AEAESLYQSK+AQYEDIAQK+DVDGAYMTK+DYQELMNTK+FASFIDK+FLEQQNQVLQTK+FSSCGGGGGSFGAGGGFGSR+GENALKDAK+GSGGGSSGGSIGGR+IEISELNR+LNDLEDALQQAK+NKLNDLEDALQQAK+NKYEDEINKR+NMQDMVEDYR+QISNLQQSISDAEQR+SEIDNVK+SEIDNVKK+SGGGFSSGSAGIINYQR+SISISVAR+SKAEAESLYQSK+SLDLDSIIAEV…	1	40.2	25	63	1.47	Keratin, type II cytoskeletal 1 OS=Homo sapiens GN=KRT1 PE=1 SV=6			Y	1	2	NMQDMVEDYR	http://regis-web.systemsbiology.net/tpp/cgi-bin/peptidexml_html2.pl?PepMass=1299.5224&StdPep=&MassError=0.5&xslt=nice -19 /usr/bin/xsltproc&cgi-bin=/tpp/cgi-bin/&ratioType=-1&Ref=2_NMQDMVEDYR&Infile=/home/sorcerer/output/7726/original/interact.pep.xml	0.9998	0.999	2	7	3
20	1	sp|P04264|K2C1_HUMAN	http://regis-web.systemsbiology.net/tpp/cgi-bin/comet-fastadb.cgi?Ref=sp|P04264|K2C1_HUMAN&Db=/home/sorcerer/fasta/UPSP_human_Sep09_decoy.fasta&Pep=AEAESLYQSK+AQYEDIAQK+DVDGAYMTK+DYQELMNTK+FASFIDK+FLEQQNQVLQTK+FSSCGGGGGSFGAGGGFGSR+GENALKDAK+GSGGGSSGGSIGGR+IEISELNR+LNDLEDALQQAK+NKLNDLEDALQQAK+NKYEDEINKR+NMQDMVEDYR+QISNLQQSISDAEQR+SEIDNVK+SEIDNVKK+SGGGFSSGSAGIINYQR+SISISVAR+SKAEAESLYQSK+SLDLDSIIAEV…	1	40.2	25	63	1.47	Keratin, type II cytoskeletal 1 OS=Homo sapiens GN=KRT1 PE=1 SV=6			Y	1	2	QISNLQQSISDAEQR	http://regis-web.systemsbiology.net/tpp/cgi-bin/peptidexml_html2.pl?PepMass=1715.8438&StdPep=&MassError=0.5&xslt=nice -19 /usr/bin/xsltproc&cgi-bin=/tpp/cgi-bin/&ratioType=-1&Ref=2_QISNLQQSISDAEQR&Infile=/home/sorcerer/output/7726/original/interact.pep.xml	0.9998	0.999	2	7	4
20	1	sp|P04264|K2C1_HUMAN	http://regis-web.systemsbiology.net/tpp/cgi-bin/comet-fastadb.cgi?Ref=sp|P04264|K2C1_HUMAN&Db=/home/sorcerer/fasta/UPSP_human_Sep09_decoy.fasta&Pep=AEAESLYQSK+AQYEDIAQK+DVDGAYMTK+DYQELMNTK+FASFIDK+FLEQQNQVLQTK+FSSCGGGGGSFGAGGGFGSR+GENALKDAK+GSGGGSSGGSIGGR+IEISELNR+LNDLEDALQQAK+NKLNDLEDALQQAK+NKYEDEINKR+NMQDMVEDYR+QISNLQQSISDAEQR+SEIDNVK+SEIDNVKK+SGGGFSSGSAGIINYQR+SISISVAR+SKAEAESLYQSK+SLDLDSIIAEV…	1	40.2	25	63	1.47	Keratin, type II cytoskeletal 1 OS=Homo sapiens GN=KRT1 PE=1 SV=6			Y	1	2	SKAEAESLYQSK	http://regis-web.systemsbiology.net/tpp/cgi-bin/peptidexml_html2.pl?PepMass=1339.6620&StdPep=&MassError=0.5&xslt=nice -19 /usr/bin/xsltproc&cgi-bin=/tpp/cgi-bin/&ratioType=-1&Ref=2_SKAEAESLYQSK&Infile=/home/sorcerer/output/7726/original/interact.pep.xml	0.9998	0.999	2	7	1
20	1	sp|P04264|K2C1_HUMAN	http://regis-web.systemsbiology.net/tpp/cgi-bin/comet-fastadb.cgi?Ref=sp|P04264|K2C1_HUMAN&Db=/home/sorcerer/fasta/UPSP_human_Sep09_decoy.fasta&Pep=AEAESLYQSK+AQYEDIAQK+DVDGAYMTK+DYQELMNTK+FASFIDK+FLEQQNQVLQTK+FSSCGGGGGSFGAGGGFGSR+GENALKDAK+GSGGGSSGGSIGGR+IEISELNR+LNDLEDALQQAK+NKLNDLEDALQQAK+NKYEDEINKR+NMQDMVEDYR+QISNLQQSISDAEQR+SEIDNVK+SEIDNVKK+SGGGFSSGSAGIINYQR+SISISVAR+SKAEAESLYQSK+SLDLDSIIAEV…	1	40.2	25	63	1.47	Keratin, type II cytoskeletal 1 OS=Homo sapiens GN=KRT1 PE=1 SV=6			Y	1	2	SLNNQFASFIDK	http://regis-web.systemsbiology.net/tpp/cgi-bin/peptidexml_html2.pl?PepMass=1382.6830&StdPep=&MassError=0.5&xslt=nice -19 /usr/bin/xsltproc&cgi-bin=/tpp/cgi-bin/&ratioType=-1&Ref=2_SLNNQFASFIDK&Infile=/home/sorcerer/output/7726/original/interact.pep.xml	0.9998	0.999	2	7	3
20	1	sp|P04264|K2C1_HUMAN	http://regis-web.systemsbiology.net/tpp/cgi-bin/comet-fastadb.cgi?Ref=sp|P04264|K2C1_HUMAN&Db=/home/sorcerer/fasta/UPSP_human_Sep09_decoy.fasta&Pep=AEAESLYQSK+AQYEDIAQK+DVDGAYMTK+DYQELMNTK+FASFIDK+FLEQQNQVLQTK+FSSCGGGGGSFGAGGGFGSR+GENALKDAK+GSGGGSSGGSIGGR+IEISELNR+LNDLEDALQQAK+NKLNDLEDALQQAK+NKYEDEINKR+NMQDMVEDYR+QISNLQQSISDAEQR+SEIDNVK+SEIDNVKK+SGGGFSSGSAGIINYQR+SISISVAR+SKAEAESLYQSK+SLDLDSIIAEV…	1	40.2	25	63	1.47	Keratin, type II cytoskeletal 1 OS=Homo sapiens GN=KRT1 PE=1 SV=6			Y	1	2	TNAENEFVTIK	http://regis-web.systemsbiology.net/tpp/cgi-bin/peptidexml_html2.pl?PepMass=1264.6299&StdPep=&MassError=0.5&xslt=nice -19 /usr/bin/xsltproc&cgi-bin=/tpp/cgi-bin/&ratioType=-1&Ref=2_TNAENEFVTIK&Infile=/home/sorcerer/output/7726/original/interact.pep.xml	0.9998	0.999	2	7	3
20	1	sp|P04264|K2C1_HUMAN	http://regis-web.systemsbiology.net/tpp/cgi-bin/comet-fastadb.cgi?Ref=sp|P04264|K2C1_HUMAN&Db=/home/sorcerer/fasta/UPSP_human_Sep09_decoy.fasta&Pep=AEAESLYQSK+AQYEDIAQK+DVDGAYMTK+DYQELMNTK+FASFIDK+FLEQQNQVLQTK+FSSCGGGGGSFGAGGGFGSR+GENALKDAK+GSGGGSSGGSIGGR+IEISELNR+LNDLEDALQQAK+NKLNDLEDALQQAK+NKYEDEINKR+NMQDMVEDYR+QISNLQQSISDAEQR+SEIDNVK+SEIDNVKK+SGGGFSSGSAGIINYQR+SISISVAR+SKAEAESLYQSK+SLDLDSIIAEV…	1	40.2	25	63	1.47	Keratin, type II cytoskeletal 1 OS=Homo sapiens GN=KRT1 PE=1 SV=6			Y	1	2	WELLQQVDTSTR	http://regis-web.systemsbiology.net/tpp/cgi-bin/peptidexml_html2.pl?PepMass=1474.7416&StdPep=&MassError=0.5&xslt=nice -19 /usr/bin/xsltproc&cgi-bin=/tpp/cgi-bin/&ratioType=-1&Ref=2_WELLQQVDTSTR&Infile=/home/sorcerer/output/7726/original/interact.pep.xml	0.9998	0.999	2	7	3
20	1	sp|P04264|K2C1_HUMAN	http://regis-web.systemsbiology.net/tpp/cgi-bin/comet-fastadb.cgi?Ref=sp|P04264|K2C1_HUMAN&Db=/home/sorcerer/fasta/UPSP_human_Sep09_decoy.fasta&Pep=AEAESLYQSK+AQYEDIAQK+DVDGAYMTK+DYQELMNTK+FASFIDK+FLEQQNQVLQTK+FSSCGGGGGSFGAGGGFGSR+GENALKDAK+GSGGGSSGGSIGGR+IEISELNR+LNDLEDALQQAK+NKLNDLEDALQQAK+NKYEDEINKR+NMQDMVEDYR+QISNLQQSISDAEQR+SEIDNVK+SEIDNVKK+SGGGFSSGSAGIINYQR+SISISVAR+SKAEAESLYQSK+SLDLDSIIAEV…	1	40.2	25	63	1.47	Keratin, type II cytoskeletal 1 OS=Homo sapiens GN=KRT1 PE=1 SV=6			Y	1	2	SGGGFSSGSAGIINYQR	http://regis-web.systemsbiology.net/tpp/cgi-bin/peptidexml_html2.pl?PepMass=1656.7856&StdPep=&MassError=0.5&xslt=nice -19 /usr/bin/xsltproc&cgi-bin=/tpp/cgi-bin/&ratioType=-1&Ref=2_SGGGFSSGSAGIINYQR&Infile=/home/sorcerer/output/7726/original/interact.pep.xml	0.9995	0.9976	2	7	2
20	1	sp|P04264|K2C1_HUMAN	http://regis-web.systemsbiology.net/tpp/cgi-bin/comet-fastadb.cgi?Ref=sp|P04264|K2C1_HUMAN&Db=/home/sorcerer/fasta/UPSP_human_Sep09_decoy.fasta&Pep=AEAESLYQSK+AQYEDIAQK+DVDGAYMTK+DYQELMNTK+FASFIDK+FLEQQNQVLQTK+FSSCGGGGGSFGAGGGFGSR+GENALKDAK+GSGGGSSGGSIGGR+IEISELNR+LNDLEDALQQAK+NKLNDLEDALQQAK+NKYEDEINKR+NMQDMVEDYR+QISNLQQSISDAEQR+SEIDNVK+SEIDNVKK+SGGGFSSGSAGIINYQR+SISISVAR+SKAEAESLYQSK+SLDLDSIIAEV…	1	40.2	25	63	1.47	Keratin, type II cytoskeletal 1 OS=Homo sapiens GN=KRT1 PE=1 SV=6			Y	1	2	SLDLDSIIAEVK	http://regis-web.systemsbiology.net/tpp/cgi-bin/peptidexml_html2.pl?PepMass=1301.7078&StdPep=&MassError=0.5&xslt=nice -19 /usr/bin/xsltproc&cgi-bin=/tpp/cgi-bin/&ratioType=-1&Ref=2_SLDLDSIIAEVK&Infile=/home/sorcerer/output/7726/original/interact.pep.xml	0.9995	0.9978	2	7	3
20	1	sp|P04264|K2C1_HUMAN	http://regis-web.systemsbiology.net/tpp/cgi-bin/comet-fastadb.cgi?Ref=sp|P04264|K2C1_HUMAN&Db=/home/sorcerer/fasta/UPSP_human_Sep09_decoy.fasta&Pep=AEAESLYQSK+AQYEDIAQK+DVDGAYMTK+DYQELMNTK+FASFIDK+FLEQQNQVLQTK+FSSCGGGGGSFGAGGGFGSR+GENALKDAK+GSGGGSSGGSIGGR+IEISELNR+LNDLEDALQQAK+NKLNDLEDALQQAK+NKYEDEINKR+NMQDMVEDYR+QISNLQQSISDAEQR+SEIDNVK+SEIDNVKK+SGGGFSSGSAGIINYQR+SISISVAR+SKAEAESLYQSK+SLDLDSIIAEV…	1	40.2	25	63	1.47	Keratin, type II cytoskeletal 1 OS=Homo sapiens GN=KRT1 PE=1 SV=6			Y	1	2	NMQDM[147]VEDYR	http://regis-web.systemsbiology.net/tpp/cgi-bin/peptidexml_html2.pl?PepMass=1315.5173&StdPep=NMQDM[147]VEDYR&MassError=0.5&xslt=nice -19 /usr/bin/xsltproc&cgi-bin=/tpp/cgi-bin/&ratioType=-1&Ref=2_NMQDMVEDYR&Infile=/home/sorcerer/output/7726/original/interact.pep.xml	0.9994	0.9973	2	7	3
20	1	sp|P04264|K2C1_HUMAN	http://regis-web.systemsbiology.net/tpp/cgi-bin/comet-fastadb.cgi?Ref=sp|P04264|K2C1_HUMAN&Db=/home/sorcerer/fasta/UPSP_human_Sep09_decoy.fasta&Pep=AEAESLYQSK+AQYEDIAQK+DVDGAYMTK+DYQELMNTK+FASFIDK+FLEQQNQVLQTK+FSSCGGGGGSFGAGGGFGSR+GENALKDAK+GSGGGSSGGSIGGR+IEISELNR+LNDLEDALQQAK+NKLNDLEDALQQAK+NKYEDEINKR+NMQDMVEDYR+QISNLQQSISDAEQR+SEIDNVK+SEIDNVKK+SGGGFSSGSAGIINYQR+SISISVAR+SKAEAESLYQSK+SLDLDSIIAEV…	1	40.2	25	63	1.47	Keratin, type II cytoskeletal 1 OS=Homo sapiens GN=KRT1 PE=1 SV=6			Y	1	2	AEAESLYQSK	http://regis-web.systemsbiology.net/tpp/cgi-bin/peptidexml_html2.pl?PepMass=1124.5350&StdPep=&MassError=0.5&xslt=nice -19 /usr/bin/xsltproc&cgi-bin=/tpp/cgi-bin/&ratioType=-1&Ref=2_AEAESLYQSK&Infile=/home/sorcerer/output/7726/original/interact.pep.xml	0.9987	0.9941	2	7	2
20	1	sp|P04264|K2C1_HUMAN	http://regis-web.systemsbiology.net/tpp/cgi-bin/comet-fastadb.cgi?Ref=sp|P04264|K2C1_HUMAN&Db=/home/sorcerer/fasta/UPSP_human_Sep09_decoy.fasta&Pep=AEAESLYQSK+AQYEDIAQK+DVDGAYMTK+DYQELMNTK+FASFIDK+FLEQQNQVLQTK+FSSCGGGGGSFGAGGGFGSR+GENALKDAK+GSGGGSSGGSIGGR+IEISELNR+LNDLEDALQQAK+NKLNDLEDALQQAK+NKYEDEINKR+NMQDMVEDYR+QISNLQQSISDAEQR+SEIDNVK+SEIDNVKK+SGGGFSSGSAGIINYQR+SISISVAR+SKAEAESLYQSK+SLDLDSIIAEV…	1	40.2	25	63	1.47	Keratin, type II cytoskeletal 1 OS=Homo sapiens GN=KRT1 PE=1 SV=6			Y	1	2	TLLEGEESR	http://regis-web.systemsbiology.net/tpp/cgi-bin/peptidexml_html2.pl?PepMass=1032.5088&StdPep=&MassError=0.5&xslt=nice -19 /usr/bin/xsltproc&cgi-bin=/tpp/cgi-bin/&ratioType=-1&Ref=2_TLLEGEESR&Infile=/home/sorcerer/output/7726/original/interact.pep.xml	0.9985	0.9933	2	7	6
20	1	sp|P04264|K2C1_HUMAN	http://regis-web.systemsbiology.net/tpp/cgi-bin/comet-fastadb.cgi?Ref=sp|P04264|K2C1_HUMAN&Db=/home/sorcerer/fasta/UPSP_human_Sep09_decoy.fasta&Pep=AEAESLYQSK+AQYEDIAQK+DVDGAYMTK+DYQELMNTK+FASFIDK+FLEQQNQVLQTK+FSSCGGGGGSFGAGGGFGSR+GENALKDAK+GSGGGSSGGSIGGR+IEISELNR+LNDLEDALQQAK+NKLNDLEDALQQAK+NKYEDEINKR+NMQDMVEDYR+QISNLQQSISDAEQR+SEIDNVK+SEIDNVKK+SGGGFSSGSAGIINYQR+SISISVAR+SKAEAESLYQSK+SLDLDSIIAEV…	1	40.2	25	63	1.47	Keratin, type II cytoskeletal 1 OS=Homo sapiens GN=KRT1 PE=1 SV=6			N	1	2	YEELQITAGR	http://regis-web.systemsbiology.net/tpp/cgi-bin/peptidexml_html2.pl?PepMass=1178.5932&StdPep=&MassError=0.5&xslt=nice -19 /usr/bin/xsltproc&cgi-bin=/tpp/cgi-bin/&ratioType=-1&Ref=2_YEELQITAGR&Infile=/home/sorcerer/output/7726/original/interact.pep.xml	0.9985	0.993	2	7	2
20	1	sp|P04264|K2C1_HUMAN	http://regis-web.systemsbiology.net/tpp/cgi-bin/comet-fastadb.cgi?Ref=sp|P04264|K2C1_HUMAN&Db=/home/sorcerer/fasta/UPSP_human_Sep09_decoy.fasta&Pep=AEAESLYQSK+AQYEDIAQK+DVDGAYMTK+DYQELMNTK+FASFIDK+FLEQQNQVLQTK+FSSCGGGGGSFGAGGGFGSR+GENALKDAK+GSGGGSSGGSIGGR+IEISELNR+LNDLEDALQQAK+NKLNDLEDALQQAK+NKYEDEINKR+NMQDMVEDYR+QISNLQQSISDAEQR+SEIDNVK+SEIDNVKK+SGGGFSSGSAGIINYQR+SISISVAR+SKAEAESLYQSK+SLDLDSIIAEV…	1	40.2	25	63	1.47	Keratin, type II cytoskeletal 1 OS=Homo sapiens GN=KRT1 PE=1 SV=6			Y	1	2	AQYEDIAQK	http://regis-web.systemsbiology.net/tpp/cgi-bin/peptidexml_html2.pl?PepMass=1064.5138&StdPep=&MassError=0.5&xslt=nice -19 /usr/bin/xsltproc&cgi-bin=/tpp/cgi-bin/&ratioType=-1&Ref=2_AQYEDIAQK&Infile=/home/sorcerer/output/7726/original/interact.pep.xml	0.9976	0.9888	2	7	3
20	1	sp|P04264|K2C1_HUMAN	http://regis-web.systemsbiology.net/tpp/cgi-bin/comet-fastadb.cgi?Ref=sp|P04264|K2C1_HUMAN&Db=/home/sorcerer/fasta/UPSP_human_Sep09_decoy.fasta&Pep=AEAESLYQSK+AQYEDIAQK+DVDGAYMTK+DYQELMNTK+FASFIDK+FLEQQNQVLQTK+FSSCGGGGGSFGAGGGFGSR+GENALKDAK+GSGGGSSGGSIGGR+IEISELNR+LNDLEDALQQAK+NKLNDLEDALQQAK+NKYEDEINKR+NMQDMVEDYR+QISNLQQSISDAEQR+SEIDNVK+SEIDNVKK+SGGGFSSGSAGIINYQR+SISISVAR+SKAEAESLYQSK+SLDLDSIIAEV…	1	40.2	25	63	1.47	Keratin, type II cytoskeletal 1 OS=Homo sapiens GN=KRT1 PE=1 SV=6			Y	1	2	DYQELMNTK	http://regis-web.systemsbiology.net/tpp/cgi-bin/peptidexml_html2.pl?PepMass=1140.5121&StdPep=&MassError=0.5&xslt=nice -19 /usr/bin/xsltproc&cgi-bin=/tpp/cgi-bin/&ratioType=-1&Ref=2_DYQELMNTK&Infile=/home/sorcerer/output/7726/original/interact.pep.xml	0.9962	0.9825	2	7	2
20	1	sp|P04264|K2C1_HUMAN	http://regis-web.systemsbiology.net/tpp/cgi-bin/comet-fastadb.cgi?Ref=sp|P04264|K2C1_HUMAN&Db=/home/sorcerer/fasta/UPSP_human_Sep09_decoy.fasta&Pep=AEAESLYQSK+AQYEDIAQK+DVDGAYMTK+DYQELMNTK+FASFIDK+FLEQQNQVLQTK+FSSCGGGGGSFGAGGGFGSR+GENALKDAK+GSGGGSSGGSIGGR+IEISELNR+LNDLEDALQQAK+NKLNDLEDALQQAK+NKYEDEINKR+NMQDMVEDYR+QISNLQQSISDAEQR+SEIDNVK+SEIDNVKK+SGGGFSSGSAGIINYQR+SISISVAR+SKAEAESLYQSK+SLDLDSIIAEV…	1	40.2	25	63	1.47	Keratin, type II cytoskeletal 1 OS=Homo sapiens GN=KRT1 PE=1 SV=6			Y	1	2	SLVNLGGSK	http://regis-web.systemsbiology.net/tpp/cgi-bin/peptidexml_html2.pl?PepMass=873.4920&StdPep=&MassError=0.5&xslt=nice -19 /usr/bin/xsltproc&cgi-bin=/tpp/cgi-bin/&ratioType=-1&Ref=2_SLVNLGGSK&Infile=/home/sorcerer/output/7726/original/interact.pep.xml	0.9933	0.9696	2	7	2
20	1	sp|P04264|K2C1_HUMAN	http://regis-web.systemsbiology.net/tpp/cgi-bin/comet-fastadb.cgi?Ref=sp|P04264|K2C1_HUMAN&Db=/home/sorcerer/fasta/UPSP_human_Sep09_decoy.fasta&Pep=AEAESLYQSK+AQYEDIAQK+DVDGAYMTK+DYQELMNTK+FASFIDK+FLEQQNQVLQTK+FSSCGGGGGSFGAGGGFGSR+GENALKDAK+GSGGGSSGGSIGGR+IEISELNR+LNDLEDALQQAK+NKLNDLEDALQQAK+NKYEDEINKR+NMQDMVEDYR+QISNLQQSISDAEQR+SEIDNVK+SEIDNVKK+SGGGFSSGSAGIINYQR+SISISVAR+SKAEAESLYQSK+SLDLDSIIAEV…	1	40.2	25	63	1.47	Keratin, type II cytoskeletal 1 OS=Homo sapiens GN=KRT1 PE=1 SV=6			N	0.5	2	IEISELNR	http://regis-web.systemsbiology.net/tpp/cgi-bin/peptidexml_html2.pl?PepMass=972.5240&StdPep=&MassError=0.5&xslt=nice -19 /usr/bin/xsltproc&cgi-bin=/tpp/cgi-bin/&ratioType=-1&Ref=2_IEISELNR&Infile=/home/sorcerer/output/7726/original/interact.pep.xml	0.9893	0.9522	2	7	2
20	1	sp|P04264|K2C1_HUMAN	http://regis-web.systemsbiology.net/tpp/cgi-bin/comet-fastadb.cgi?Ref=sp|P04264|K2C1_HUMAN&Db=/home/sorcerer/fasta/UPSP_human_Sep09_decoy.fasta&Pep=AEAESLYQSK+AQYEDIAQK+DVDGAYMTK+DYQELMNTK+FASFIDK+FLEQQNQVLQTK+FSSCGGGGGSFGAGGGFGSR+GENALKDAK+GSGGGSSGGSIGGR+IEISELNR+LNDLEDALQQAK+NKLNDLEDALQQAK+NKYEDEINKR+NMQDMVEDYR+QISNLQQSISDAEQR+SEIDNVK+SEIDNVKK+SGGGFSSGSAGIINYQR+SISISVAR+SKAEAESLYQSK+SLDLDSIIAEV…	1	40.2	25	63	1.47	Keratin, type II cytoskeletal 1 OS=Homo sapiens GN=KRT1 PE=1 SV=6			Y	1	2	DVDGAYMTK	http://regis-web.systemsbiology.net/tpp/cgi-bin/peptidexml_html2.pl?PepMass=998.4379&StdPep=&MassError=0.5&xslt=nice -19 /usr/bin/xsltproc&cgi-bin=/tpp/cgi-bin/&ratioType=-1&Ref=2_DVDGAYMTK&Infile=/home/sorcerer/output/7726/original/interact.pep.xml	0.9883	0.9483	2	7	2
20	1	sp|P04264|K2C1_HUMAN	http://regis-web.systemsbiology.net/tpp/cgi-bin/comet-fastadb.cgi?Ref=sp|P04264|K2C1_HUMAN&Db=/home/sorcerer/fasta/UPSP_human_Sep09_decoy.fasta&Pep=AEAESLYQSK+AQYEDIAQK+DVDGAYMTK+DYQELMNTK+FASFIDK+FLEQQNQVLQTK+FSSCGGGGGSFGAGGGFGSR+GENALKDAK+GSGGGSSGGSIGGR+IEISELNR+LNDLEDALQQAK+NKLNDLEDALQQAK+NKYEDEINKR+NMQDMVEDYR+QISNLQQSISDAEQR+SEIDNVK+SEIDNVKK+SGGGFSSGSAGIINYQR+SISISVAR+SKAEAESLYQSK+SLDLDSIIAEV…	1	40.2	25	63	1.47	Keratin, type II cytoskeletal 1 OS=Homo sapiens GN=KRT1 PE=1 SV=6			Y	1	2	SISISVAR	http://regis-web.systemsbiology.net/tpp/cgi-bin/peptidexml_html2.pl?PepMass=831.4814&StdPep=&MassError=0.5&xslt=nice -19 /usr/bin/xsltproc&cgi-bin=/tpp/cgi-bin/&ratioType=-1&Ref=2_SISISVAR&Infile=/home/sorcerer/output/7726/original/interact.pep.xml	0.987	0.9427	2	7	3
20	1	sp|P04264|K2C1_HUMAN	http://regis-web.systemsbiology.net/tpp/cgi-bin/comet-fastadb.cgi?Ref=sp|P04264|K2C1_HUMAN&Db=/home/sorcerer/fasta/UPSP_human_Sep09_decoy.fasta&Pep=AEAESLYQSK+AQYEDIAQK+DVDGAYMTK+DYQELMNTK+FASFIDK+FLEQQNQVLQTK+FSSCGGGGGSFGAGGGFGSR+GENALKDAK+GSGGGSSGGSIGGR+IEISELNR+LNDLEDALQQAK+NKLNDLEDALQQAK+NKYEDEINKR+NMQDMVEDYR+QISNLQQSISDAEQR+SEIDNVK+SEIDNVKK+SGGGFSSGSAGIINYQR+SISISVAR+SKAEAESLYQSK+SLDLDSIIAEV…	1	40.2	25	63	1.47	Keratin, type II cytoskeletal 1 OS=Homo sapiens GN=KRT1 PE=1 SV=6			N	0.5	3	NKYEDEINKR	http://regis-web.systemsbiology.net/tpp/cgi-bin/peptidexml_html2.pl?PepMass=1307.6470&StdPep=&MassError=0.5&xslt=nice -19 /usr/bin/xsltproc&cgi-bin=/tpp/cgi-bin/&ratioType=-1&Ref=3_NKYEDEINKR&Infile=/home/sorcerer/output/7726/original/interact.pep.xml	0.9845	0.9321	2	7	1
20	1	sp|P04264|K2C1_HUMAN	http://regis-web.systemsbiology.net/tpp/cgi-bin/comet-fastadb.cgi?Ref=sp|P04264|K2C1_HUMAN&Db=/home/sorcerer/fasta/UPSP_human_Sep09_decoy.fasta&Pep=AEAESLYQSK+AQYEDIAQK+DVDGAYMTK+DYQELMNTK+FASFIDK+FLEQQNQVLQTK+FSSCGGGGGSFGAGGGFGSR+GENALKDAK+GSGGGSSGGSIGGR+IEISELNR+LNDLEDALQQAK+NKLNDLEDALQQAK+NKYEDEINKR+NMQDMVEDYR+QISNLQQSISDAEQR+SEIDNVK+SEIDNVKK+SGGGFSSGSAGIINYQR+SISISVAR+SKAEAESLYQSK+SLDLDSIIAEV…	1	40.2	25	63	1.47	Keratin, type II cytoskeletal 1 OS=Homo sapiens GN=KRT1 PE=1 SV=6			Y	1	2	SEIDNVKK	http://regis-web.systemsbiology.net/tpp/cgi-bin/peptidexml_html2.pl?PepMass=931.4975&StdPep=&MassError=0.5&xslt=nice -19 /usr/bin/xsltproc&cgi-bin=/tpp/cgi-bin/&ratioType=-1&Ref=2_SEIDNVKK&Infile=/home/sorcerer/output/7726/original/interact.pep.xml	0.9349	0.7562	2	7	1
20	1	sp|P04264|K2C1_HUMAN	http://regis-web.systemsbiology.net/tpp/cgi-bin/comet-fastadb.cgi?Ref=sp|P04264|K2C1_HUMAN&Db=/home/sorcerer/fasta/UPSP_human_Sep09_decoy.fasta&Pep=AEAESLYQSK+AQYEDIAQK+DVDGAYMTK+DYQELMNTK+FASFIDK+FLEQQNQVLQTK+FSSCGGGGGSFGAGGGFGSR+GENALKDAK+GSGGGSSGGSIGGR+IEISELNR+LNDLEDALQQAK+NKLNDLEDALQQAK+NKYEDEINKR+NMQDMVEDYR+QISNLQQSISDAEQR+SEIDNVK+SEIDNVKK+SGGGFSSGSAGIINYQR+SISISVAR+SKAEAESLYQSK+SLDLDSIIAEV…	1	40.2	25	63	1.47	Keratin, type II cytoskeletal 1 OS=Homo sapiens GN=KRT1 PE=1 SV=6			N	0.33	2	YEDEINKR	http://regis-web.systemsbiology.net/tpp/cgi-bin/peptidexml_html2.pl?PepMass=1065.5091&StdPep=&MassError=0.5&xslt=nice -19 /usr/bin/xsltproc&cgi-bin=/tpp/cgi-bin/&ratioType=-1&Ref=2_YEDEINKR&Infile=/home/sorcerer/output/7726/original/interact.pep.xml	0.9304	0.743	2	7	1
20	1	sp|P04264|K2C1_HUMAN	http://regis-web.systemsbiology.net/tpp/cgi-bin/comet-fastadb.cgi?Ref=sp|P04264|K2C1_HUMAN&Db=/home/sorcerer/fasta/UPSP_human_Sep09_decoy.fasta&Pep=AEAESLYQSK+AQYEDIAQK+DVDGAYMTK+DYQELMNTK+FASFIDK+FLEQQNQVLQTK+FSSCGGGGGSFGAGGGFGSR+GENALKDAK+GSGGGSSGGSIGGR+IEISELNR+LNDLEDALQQAK+NKLNDLEDALQQAK+NKYEDEINKR+NMQDMVEDYR+QISNLQQSISDAEQR+SEIDNVK+SEIDNVKK+SGGGFSSGSAGIINYQR+SISISVAR+SKAEAESLYQSK+SLDLDSIIAEV…	1	40.2	25	63	1.47	Keratin, type II cytoskeletal 1 OS=Homo sapiens GN=KRT1 PE=1 SV=6			Y	1	2	NM[147]QDMVEDYR	http://regis-web.systemsbiology.net/tpp/cgi-bin/peptidexml_html2.pl?PepMass=1315.5173&StdPep=NM[147]QDMVEDYR&MassError=0.5&xslt=nice -19 /usr/bin/xsltproc&cgi-bin=/tpp/cgi-bin/&ratioType=-1&Ref=2_NMQDMVEDYR&Infile=/home/sorcerer/output/7726/original/interact.pep.xml	0.9114	0.6896	2	7	3
20	1	sp|P04264|K2C1_HUMAN	http://regis-web.systemsbiology.net/tpp/cgi-bin/comet-fastadb.cgi?Ref=sp|P04264|K2C1_HUMAN&Db=/home/sorcerer/fasta/UPSP_human_Sep09_decoy.fasta&Pep=AEAESLYQSK+AQYEDIAQK+DVDGAYMTK+DYQELMNTK+FASFIDK+FLEQQNQVLQTK+FSSCGGGGGSFGAGGGFGSR+GENALKDAK+GSGGGSSGGSIGGR+IEISELNR+LNDLEDALQQAK+NKLNDLEDALQQAK+NKYEDEINKR+NMQDMVEDYR+QISNLQQSISDAEQR+SEIDNVK+SEIDNVKK+SGGGFSSGSAGIINYQR+SISISVAR+SKAEAESLYQSK+SLDLDSIIAEV…	1	40.2	25	63	1.47	Keratin, type II cytoskeletal 1 OS=Homo sapiens GN=KRT1 PE=1 SV=6			Y	1	2	SEIDNVK	http://regis-web.systemsbiology.net/tpp/cgi-bin/peptidexml_html2.pl?PepMass=803.4025&StdPep=&MassError=0.5&xslt=nice -19 /usr/bin/xsltproc&cgi-bin=/tpp/cgi-bin/&ratioType=-1&Ref=2_SEIDNVK&Infile=/home/sorcerer/output/7726/original/interact.pep.xml	0.3327	0.3327	2	7	1
20	1	sp|P04264|K2C1_HUMAN	http://regis-web.systemsbiology.net/tpp/cgi-bin/comet-fastadb.cgi?Ref=sp|P04264|K2C1_HUMAN&Db=/home/sorcerer/fasta/UPSP_human_Sep09_decoy.fasta&Pep=AEAESLYQSK+AQYEDIAQK+DVDGAYMTK+DYQELMNTK+FASFIDK+FLEQQNQVLQTK+FSSCGGGGGSFGAGGGFGSR+GENALKDAK+GSGGGSSGGSIGGR+IEISELNR+LNDLEDALQQAK+NKLNDLEDALQQAK+NKYEDEINKR+NMQDMVEDYR+QISNLQQSISDAEQR+SEIDNVK+SEIDNVKK+SGGGFSSGSAGIINYQR+SISISVAR+SKAEAESLYQSK+SLDLDSIIAEV…	1	40.2	25	63	1.47	Keratin, type II cytoskeletal 1 OS=Homo sapiens GN=KRT1 PE=1 SV=6			Y	1	2	GENALKDAK	http://regis-web.systemsbiology.net/tpp/cgi-bin/peptidexml_html2.pl?PepMass=944.4927&StdPep=&MassError=0.5&xslt=nice -19 /usr/bin/xsltproc&cgi-bin=/tpp/cgi-bin/&ratioType=-1&Ref=2_GENALKDAK&Infile=/home/sorcerer/output/7726/original/interact.pep.xml	0.1241	0.1241	2	7	1
20	1	sp|P04264|K2C1_HUMAN	http://regis-web.systemsbiology.net/tpp/cgi-bin/comet-fastadb.cgi?Ref=sp|P04264|K2C1_HUMAN&Db=/home/sorcerer/fasta/UPSP_human_Sep09_decoy.fasta&Pep=AEAESLYQSK+AQYEDIAQK+DVDGAYMTK+DYQELMNTK+FASFIDK+FLEQQNQVLQTK+FSSCGGGGGSFGAGGGFGSR+GENALKDAK+GSGGGSSGGSIGGR+IEISELNR+LNDLEDALQQAK+NKLNDLEDALQQAK+NKYEDEINKR+NMQDMVEDYR+QISNLQQSISDAEQR+SEIDNVK+SEIDNVKK+SGGGFSSGSAGIINYQR+SISISVAR+SKAEAESLYQSK+SLDLDSIIAEV…	1	40.2	25	63	1.47	Keratin, type II cytoskeletal 1 OS=Homo sapiens GN=KRT1 PE=1 SV=6			N	0.33	2	FASFIDK	http://regis-web.systemsbiology.net/tpp/cgi-bin/peptidexml_html2.pl?PepMass=826.4225&StdPep=&MassError=0.5&xslt=nice -19 /usr/bin/xsltproc&cgi-bin=/tpp/cgi-bin/&ratioType=-1&Ref=2_FASFIDK&Infile=/home/sorcerer/output/7726/original/interact.pep.xml	0.0088	0.0088	1	7	1
21	1	sp|P04350|TBB4_HUMAN	http://regis-web.systemsbiology.net/tpp/cgi-bin/comet-fastadb.cgi?Ref=sp|P04350|TBB4_HUMAN&Db=/home/sorcerer/fasta/UPSP_human_Sep09_decoy.fasta&Pep=ALTVPELTQQMFDAK+AVLVDLEPGTMDSVR+EAESCDCLQGFQLTH+EAESCDCLQGFQLTHSLGGGTGSGMGTLLISK+EVDEQMLSVQSK+FPGQLNADLR+FWEVISDEHGIDPTGTYHGDSDLQLER+IGNSTAIQELFK+IMNTFSVVPSPK+ISEQFTAMFR+LAVNMVPFPR+LTTPTYGDLNHLVSATMSGVTTCLR+MAATFIGNSTAIQELFK+NMMAACDPR+NSSYFVEWIPNNVK+S…	1	54.5	5	12	0.75	Tubulin beta-4 chain OS=Homo sapiens GN=TUBB4 PE=1 SV=2			N	0.5	2	ALTVPELTQQMFDAK	http://regis-web.systemsbiology.net/tpp/cgi-bin/peptidexml_html2.pl?PepMass=1690.8600&StdPep=&MassError=0.5&xslt=nice -19 /usr/bin/xsltproc&cgi-bin=/tpp/cgi-bin/&ratioType=-1&Ref=2_ALTVPELTQQMFDAK&Infile=/home/sorcerer/output/7726/original/interact.pep.xml	0.9997	0.999	2	5	8
21	1	sp|P04350|TBB4_HUMAN	http://regis-web.systemsbiology.net/tpp/cgi-bin/comet-fastadb.cgi?Ref=sp|P04350|TBB4_HUMAN&Db=/home/sorcerer/fasta/UPSP_human_Sep09_decoy.fasta&Pep=ALTVPELTQQMFDAK+AVLVDLEPGTMDSVR+EAESCDCLQGFQLTH+EAESCDCLQGFQLTHSLGGGTGSGMGTLLISK+EVDEQMLSVQSK+FPGQLNADLR+FWEVISDEHGIDPTGTYHGDSDLQLER+IGNSTAIQELFK+IMNTFSVVPSPK+ISEQFTAMFR+LAVNMVPFPR+LTTPTYGDLNHLVSATMSGVTTCLR+MAATFIGNSTAIQELFK+NMMAACDPR+NSSYFVEWIPNNVK+S…	1	54.5	5	12	0.75	Tubulin beta-4 chain OS=Homo sapiens GN=TUBB4 PE=1 SV=2			N	0.5	2	AVLVDLEPGTMDSVR	http://regis-web.systemsbiology.net/tpp/cgi-bin/peptidexml_html2.pl?PepMass=1600.8131&StdPep=&MassError=0.5&xslt=nice -19 /usr/bin/xsltproc&cgi-bin=/tpp/cgi-bin/&ratioType=-1&Ref=2_AVLVDLEPGTMDSVR&Infile=/home/sorcerer/output/7726/original/interact.pep.xml	0.9997	0.999	2	5	3
21	1	sp|P04350|TBB4_HUMAN	http://regis-web.systemsbiology.net/tpp/cgi-bin/comet-fastadb.cgi?Ref=sp|P04350|TBB4_HUMAN&Db=/home/sorcerer/fasta/UPSP_human_Sep09_decoy.fasta&Pep=ALTVPELTQQMFDAK+AVLVDLEPGTMDSVR+EAESCDCLQGFQLTH+EAESCDCLQGFQLTHSLGGGTGSGMGTLLISK+EVDEQMLSVQSK+FPGQLNADLR+FWEVISDEHGIDPTGTYHGDSDLQLER+IGNSTAIQELFK+IMNTFSVVPSPK+ISEQFTAMFR+LAVNMVPFPR+LTTPTYGDLNHLVSATMSGVTTCLR+MAATFIGNSTAIQELFK+NMMAACDPR+NSSYFVEWIPNNVK+S…	1	54.5	5	12	0.75	Tubulin beta-4 chain OS=Homo sapiens GN=TUBB4 PE=1 SV=2			N	0.33	2	EAESCDCLQGFQLTH	http://regis-web.systemsbiology.net/tpp/cgi-bin/peptidexml_html2.pl?PepMass=1793.7349&StdPep=EAESCDCLQGFQLTH&MassError=0.5&xslt=nice -19 /usr/bin/xsltproc&cgi-bin=/tpp/cgi-bin/&ratioType=-1&Ref=2_EAESCDCLQGFQLTH&Infile=/home/sorcerer/output/7726/original/interact.pep.xml	0.9997	0.999	1	5	3
21	1	sp|P04350|TBB4_HUMAN	http://regis-web.systemsbiology.net/tpp/cgi-bin/comet-fastadb.cgi?Ref=sp|P04350|TBB4_HUMAN&Db=/home/sorcerer/fasta/UPSP_human_Sep09_decoy.fasta&Pep=ALTVPELTQQMFDAK+AVLVDLEPGTMDSVR+EAESCDCLQGFQLTH+EAESCDCLQGFQLTHSLGGGTGSGMGTLLISK+EVDEQMLSVQSK+FPGQLNADLR+FWEVISDEHGIDPTGTYHGDSDLQLER+IGNSTAIQELFK+IMNTFSVVPSPK+ISEQFTAMFR+LAVNMVPFPR+LTTPTYGDLNHLVSATMSGVTTCLR+MAATFIGNSTAIQELFK+NMMAACDPR+NSSYFVEWIPNNVK+S…	1	54.5	5	12	0.75	Tubulin beta-4 chain OS=Homo sapiens GN=TUBB4 PE=1 SV=2			N	0.33	2	IMNTFSVVPSPK	http://regis-web.systemsbiology.net/tpp/cgi-bin/peptidexml_html2.pl?PepMass=1318.6955&StdPep=&MassError=0.5&xslt=nice -19 /usr/bin/xsltproc&cgi-bin=/tpp/cgi-bin/&ratioType=-1&Ref=2_IMNTFSVVPSPK&Infile=/home/sorcerer/output/7726/original/interact.pep.xml	0.9997	0.999	2	5	6
21	1	sp|P04350|TBB4_HUMAN	http://regis-web.systemsbiology.net/tpp/cgi-bin/comet-fastadb.cgi?Ref=sp|P04350|TBB4_HUMAN&Db=/home/sorcerer/fasta/UPSP_human_Sep09_decoy.fasta&Pep=ALTVPELTQQMFDAK+AVLVDLEPGTMDSVR+EAESCDCLQGFQLTH+EAESCDCLQGFQLTHSLGGGTGSGMGTLLISK+EVDEQMLSVQSK+FPGQLNADLR+FWEVISDEHGIDPTGTYHGDSDLQLER+IGNSTAIQELFK+IMNTFSVVPSPK+ISEQFTAMFR+LAVNMVPFPR+LTTPTYGDLNHLVSATMSGVTTCLR+MAATFIGNSTAIQELFK+NMMAACDPR+NSSYFVEWIPNNVK+S…	1	54.5	5	12	0.75	Tubulin beta-4 chain OS=Homo sapiens GN=TUBB4 PE=1 SV=2			N	0.17	2	NSSYFVEWIPNNVK	http://regis-web.systemsbiology.net/tpp/cgi-bin/peptidexml_html2.pl?PepMass=1695.8257&StdPep=&MassError=0.5&xslt=nice -19 /usr/bin/xsltproc&cgi-bin=/tpp/cgi-bin/&ratioType=-1&Ref=2_NSSYFVEWIPNNVK&Infile=/home/sorcerer/output/7726/original/interact.pep.xml	0.9997	0.999	2	5	3
21	1	sp|P04350|TBB4_HUMAN	http://regis-web.systemsbiology.net/tpp/cgi-bin/comet-fastadb.cgi?Ref=sp|P04350|TBB4_HUMAN&Db=/home/sorcerer/fasta/UPSP_human_Sep09_decoy.fasta&Pep=ALTVPELTQQMFDAK+AVLVDLEPGTMDSVR+EAESCDCLQGFQLTH+EAESCDCLQGFQLTHSLGGGTGSGMGTLLISK+EVDEQMLSVQSK+FPGQLNADLR+FWEVISDEHGIDPTGTYHGDSDLQLER+IGNSTAIQELFK+IMNTFSVVPSPK+ISEQFTAMFR+LAVNMVPFPR+LTTPTYGDLNHLVSATMSGVTTCLR+MAATFIGNSTAIQELFK+NMMAACDPR+NSSYFVEWIPNNVK+S…	1	54.5	5	12	0.75	Tubulin beta-4 chain OS=Homo sapiens GN=TUBB4 PE=1 SV=2			N	0.2	3	LTTPTYGDLNHLVSATMSGVTTCLR	http://regis-web.systemsbiology.net/tpp/cgi-bin/peptidexml_html2.pl?PepMass=2707.3309&StdPep=LTTPTYGDLNHLVSATMSGVTTCLR&MassError=0.5&xslt=nice -19 /usr/bin/xsltproc&cgi-bin=/tpp/cgi-bin/&ratioType=-1&Ref=3_LTTPTYGDLNHLVSATMSGVTTCLR&Infile=/home/sorcerer/output/7726/original/interact.pep.xml	0.9997	0.999	2	5	3
21	1	sp|P04350|TBB4_HUMAN	http://regis-web.systemsbiology.net/tpp/cgi-bin/comet-fastadb.cgi?Ref=sp|P04350|TBB4_HUMAN&Db=/home/sorcerer/fasta/UPSP_human_Sep09_decoy.fasta&Pep=ALTVPELTQQMFDAK+AVLVDLEPGTMDSVR+EAESCDCLQGFQLTH+EAESCDCLQGFQLTHSLGGGTGSGMGTLLISK+EVDEQMLSVQSK+FPGQLNADLR+FWEVISDEHGIDPTGTYHGDSDLQLER+IGNSTAIQELFK+IMNTFSVVPSPK+ISEQFTAMFR+LAVNMVPFPR+LTTPTYGDLNHLVSATMSGVTTCLR+MAATFIGNSTAIQELFK+NMMAACDPR+NSSYFVEWIPNNVK+S…	1	54.5	5	12	0.75	Tubulin beta-4 chain OS=Homo sapiens GN=TUBB4 PE=1 SV=2			N	0.2	2	ISEQFTAMFR	http://regis-web.systemsbiology.net/tpp/cgi-bin/peptidexml_html2.pl?PepMass=1228.5910&StdPep=&MassError=0.5&xslt=nice -19 /usr/bin/xsltproc&cgi-bin=/tpp/cgi-bin/&ratioType=-1&Ref=2_ISEQFTAMFR&Infile=/home/sorcerer/output/7726/original/interact.pep.xml	0.9995	0.9979	2	5	4
21	1	sp|P04350|TBB4_HUMAN	http://regis-web.systemsbiology.net/tpp/cgi-bin/comet-fastadb.cgi?Ref=sp|P04350|TBB4_HUMAN&Db=/home/sorcerer/fasta/UPSP_human_Sep09_decoy.fasta&Pep=ALTVPELTQQMFDAK+AVLVDLEPGTMDSVR+EAESCDCLQGFQLTH+EAESCDCLQGFQLTHSLGGGTGSGMGTLLISK+EVDEQMLSVQSK+FPGQLNADLR+FWEVISDEHGIDPTGTYHGDSDLQLER+IGNSTAIQELFK+IMNTFSVVPSPK+ISEQFTAMFR+LAVNMVPFPR+LTTPTYGDLNHLVSATMSGVTTCLR+MAATFIGNSTAIQELFK+NMMAACDPR+NSSYFVEWIPNNVK+S…	1	54.5	5	12	0.75	Tubulin beta-4 chain OS=Homo sapiens GN=TUBB4 PE=1 SV=2			N	0.5	4	FWEVISDEHGIDPTGTYHGDSDLQLER	http://regis-web.systemsbiology.net/tpp/cgi-bin/peptidexml_html2.pl?PepMass=3115.4159&StdPep=&MassError=0.5&xslt=nice -19 /usr/bin/xsltproc&cgi-bin=/tpp/cgi-bin/&ratioType=-1&Ref=4_FWEVISDEHGIDPTGTYHGDSDLQLER&Infile=/home/sorcerer/output/7726/original/interact.pep.xml	0.9994	0.9976	2	5	1
21	1	sp|P04350|TBB4_HUMAN	http://regis-web.systemsbiology.net/tpp/cgi-bin/comet-fastadb.cgi?Ref=sp|P04350|TBB4_HUMAN&Db=/home/sorcerer/fasta/UPSP_human_Sep09_decoy.fasta&Pep=ALTVPELTQQMFDAK+AVLVDLEPGTMDSVR+EAESCDCLQGFQLTH+EAESCDCLQGFQLTHSLGGGTGSGMGTLLISK+EVDEQMLSVQSK+FPGQLNADLR+FWEVISDEHGIDPTGTYHGDSDLQLER+IGNSTAIQELFK+IMNTFSVVPSPK+ISEQFTAMFR+LAVNMVPFPR+LTTPTYGDLNHLVSATMSGVTTCLR+MAATFIGNSTAIQELFK+NMMAACDPR+NSSYFVEWIPNNVK+S…	1	54.5	5	12	0.75	Tubulin beta-4 chain OS=Homo sapiens GN=TUBB4 PE=1 SV=2			N	0.5	2	AVLVDLEPGTM[147]DSVR	http://regis-web.systemsbiology.net/tpp/cgi-bin/peptidexml_html2.pl?PepMass=1616.8080&StdPep=AVLVDLEPGTM[147]DSVR&MassError=0.5&xslt=nice -19 /usr/bin/xsltproc&cgi-bin=/tpp/cgi-bin/&ratioType=-1&Ref=2_AVLVDLEPGTMDSVR&Infile=/home/sorcerer/output/7726/original/interact.pep.xml	0.9993	0.9975	2	5	5
21	1	sp|P04350|TBB4_HUMAN	http://regis-web.systemsbiology.net/tpp/cgi-bin/comet-fastadb.cgi?Ref=sp|P04350|TBB4_HUMAN&Db=/home/sorcerer/fasta/UPSP_human_Sep09_decoy.fasta&Pep=ALTVPELTQQMFDAK+AVLVDLEPGTMDSVR+EAESCDCLQGFQLTH+EAESCDCLQGFQLTHSLGGGTGSGMGTLLISK+EVDEQMLSVQSK+FPGQLNADLR+FWEVISDEHGIDPTGTYHGDSDLQLER+IGNSTAIQELFK+IMNTFSVVPSPK+ISEQFTAMFR+LAVNMVPFPR+LTTPTYGDLNHLVSATMSGVTTCLR+MAATFIGNSTAIQELFK+NMMAACDPR+NSSYFVEWIPNNVK+S…	1	54.5	5	12	0.75	Tubulin beta-4 chain OS=Homo sapiens GN=TUBB4 PE=1 SV=2			N	0.33	2	IM[147]NTFSVVPSPK	http://regis-web.systemsbiology.net/tpp/cgi-bin/peptidexml_html2.pl?PepMass=1334.6904&StdPep=IM[147]NTFSVVPSPK&MassError=0.5&xslt=nice -19 /usr/bin/xsltproc&cgi-bin=/tpp/cgi-bin/&ratioType=-1&Ref=2_IMNTFSVVPSPK&Infile=/home/sorcerer/output/7726/original/interact.pep.xml	0.9993	0.9974	2	5	4
21	1	sp|P04350|TBB4_HUMAN	http://regis-web.systemsbiology.net/tpp/cgi-bin/comet-fastadb.cgi?Ref=sp|P04350|TBB4_HUMAN&Db=/home/sorcerer/fasta/UPSP_human_Sep09_decoy.fasta&Pep=ALTVPELTQQMFDAK+AVLVDLEPGTMDSVR+EAESCDCLQGFQLTH+EAESCDCLQGFQLTHSLGGGTGSGMGTLLISK+EVDEQMLSVQSK+FPGQLNADLR+FWEVISDEHGIDPTGTYHGDSDLQLER+IGNSTAIQELFK+IMNTFSVVPSPK+ISEQFTAMFR+LAVNMVPFPR+LTTPTYGDLNHLVSATMSGVTTCLR+MAATFIGNSTAIQELFK+NMMAACDPR+NSSYFVEWIPNNVK+S…	1	54.5	5	12	0.75	Tubulin beta-4 chain OS=Homo sapiens GN=TUBB4 PE=1 SV=2			N	0.17	2	LAVNMVPFPR	http://regis-web.systemsbiology.net/tpp/cgi-bin/peptidexml_html2.pl?PepMass=1142.6270&StdPep=&MassError=0.5&xslt=nice -19 /usr/bin/xsltproc&cgi-bin=/tpp/cgi-bin/&ratioType=-1&Ref=2_LAVNMVPFPR&Infile=/home/sorcerer/output/7726/original/interact.pep.xml	0.9992	0.9969	2	5	4
21	1	sp|P04350|TBB4_HUMAN	http://regis-web.systemsbiology.net/tpp/cgi-bin/comet-fastadb.cgi?Ref=sp|P04350|TBB4_HUMAN&Db=/home/sorcerer/fasta/UPSP_human_Sep09_decoy.fasta&Pep=ALTVPELTQQMFDAK+AVLVDLEPGTMDSVR+EAESCDCLQGFQLTH+EAESCDCLQGFQLTHSLGGGTGSGMGTLLISK+EVDEQMLSVQSK+FPGQLNADLR+FWEVISDEHGIDPTGTYHGDSDLQLER+IGNSTAIQELFK+IMNTFSVVPSPK+ISEQFTAMFR+LAVNMVPFPR+LTTPTYGDLNHLVSATMSGVTTCLR+MAATFIGNSTAIQELFK+NMMAACDPR+NSSYFVEWIPNNVK+S…	1	54.5	5	12	0.75	Tubulin beta-4 chain OS=Homo sapiens GN=TUBB4 PE=1 SV=2			N	0.17	2	FPGQLNADLR	http://regis-web.systemsbiology.net/tpp/cgi-bin/peptidexml_html2.pl?PepMass=1129.5880&StdPep=&MassError=0.5&xslt=nice -19 /usr/bin/xsltproc&cgi-bin=/tpp/cgi-bin/&ratioType=-1&Ref=2_FPGQLNADLR&Infile=/home/sorcerer/output/7726/original/interact.pep.xml	0.9986	0.9947	2	5	15
21	1	sp|P04350|TBB4_HUMAN	http://regis-web.systemsbiology.net/tpp/cgi-bin/comet-fastadb.cgi?Ref=sp|P04350|TBB4_HUMAN&Db=/home/sorcerer/fasta/UPSP_human_Sep09_decoy.fasta&Pep=ALTVPELTQQMFDAK+AVLVDLEPGTMDSVR+EAESCDCLQGFQLTH+EAESCDCLQGFQLTHSLGGGTGSGMGTLLISK+EVDEQMLSVQSK+FPGQLNADLR+FWEVISDEHGIDPTGTYHGDSDLQLER+IGNSTAIQELFK+IMNTFSVVPSPK+ISEQFTAMFR+LAVNMVPFPR+LTTPTYGDLNHLVSATMSGVTTCLR+MAATFIGNSTAIQELFK+NMMAACDPR+NSSYFVEWIPNNVK+S…	1	54.5	5	12	0.75	Tubulin beta-4 chain OS=Homo sapiens GN=TUBB4 PE=1 SV=2			N	0.33	2	YLTVAAVFR	http://regis-web.systemsbiology.net/tpp/cgi-bin/peptidexml_html2.pl?PepMass=1038.5862&StdPep=&MassError=0.5&xslt=nice -19 /usr/bin/xsltproc&cgi-bin=/tpp/cgi-bin/&ratioType=-1&Ref=2_YLTVAAVFR&Infile=/home/sorcerer/output/7726/original/interact.pep.xml	0.9984	0.9939	2	5	3
21	1	sp|P04350|TBB4_HUMAN	http://regis-web.systemsbiology.net/tpp/cgi-bin/comet-fastadb.cgi?Ref=sp|P04350|TBB4_HUMAN&Db=/home/sorcerer/fasta/UPSP_human_Sep09_decoy.fasta&Pep=ALTVPELTQQMFDAK+AVLVDLEPGTMDSVR+EAESCDCLQGFQLTH+EAESCDCLQGFQLTHSLGGGTGSGMGTLLISK+EVDEQMLSVQSK+FPGQLNADLR+FWEVISDEHGIDPTGTYHGDSDLQLER+IGNSTAIQELFK+IMNTFSVVPSPK+ISEQFTAMFR+LAVNMVPFPR+LTTPTYGDLNHLVSATMSGVTTCLR+MAATFIGNSTAIQELFK+NMMAACDPR+NSSYFVEWIPNNVK+S…	1	54.5	5	12	0.75	Tubulin beta-4 chain OS=Homo sapiens GN=TUBB4 PE=1 SV=2			N	0.17	2	NMMAACDPR	http://regis-web.systemsbiology.net/tpp/cgi-bin/peptidexml_html2.pl?PepMass=1064.4202&StdPep=NMMAACDPR&MassError=0.5&xslt=nice -19 /usr/bin/xsltproc&cgi-bin=/tpp/cgi-bin/&ratioType=-1&Ref=2_NMMAACDPR&Infile=/home/sorcerer/output/7726/original/interact.pep.xml	0.9982	0.9931	2	5	8
21	1	sp|P04350|TBB4_HUMAN	http://regis-web.systemsbiology.net/tpp/cgi-bin/comet-fastadb.cgi?Ref=sp|P04350|TBB4_HUMAN&Db=/home/sorcerer/fasta/UPSP_human_Sep09_decoy.fasta&Pep=ALTVPELTQQMFDAK+AVLVDLEPGTMDSVR+EAESCDCLQGFQLTH+EAESCDCLQGFQLTHSLGGGTGSGMGTLLISK+EVDEQMLSVQSK+FPGQLNADLR+FWEVISDEHGIDPTGTYHGDSDLQLER+IGNSTAIQELFK+IMNTFSVVPSPK+ISEQFTAMFR+LAVNMVPFPR+LTTPTYGDLNHLVSATMSGVTTCLR+MAATFIGNSTAIQELFK+NMMAACDPR+NSSYFVEWIPNNVK+S…	1	54.5	5	12	0.75	Tubulin beta-4 chain OS=Homo sapiens GN=TUBB4 PE=1 SV=2			Y	1	2	M[147]AATFIGNSTAIQELFK	http://regis-web.systemsbiology.net/tpp/cgi-bin/peptidexml_html2.pl?PepMass=1856.9342&StdPep=M[147]AATFIGNSTAIQELFK&MassError=0.5&xslt=nice -19 /usr/bin/xsltproc&cgi-bin=/tpp/cgi-bin/&ratioType=-1&Ref=2_MAATFIGNSTAIQELFK&Infile=/home/sorcerer/output/7726/original/interact.pep.xml	0.998	0.9924	2	5	2
21	1	sp|P04350|TBB4_HUMAN	http://regis-web.systemsbiology.net/tpp/cgi-bin/comet-fastadb.cgi?Ref=sp|P04350|TBB4_HUMAN&Db=/home/sorcerer/fasta/UPSP_human_Sep09_decoy.fasta&Pep=ALTVPELTQQMFDAK+AVLVDLEPGTMDSVR+EAESCDCLQGFQLTH+EAESCDCLQGFQLTHSLGGGTGSGMGTLLISK+EVDEQMLSVQSK+FPGQLNADLR+FWEVISDEHGIDPTGTYHGDSDLQLER+IGNSTAIQELFK+IMNTFSVVPSPK+ISEQFTAMFR+LAVNMVPFPR+LTTPTYGDLNHLVSATMSGVTTCLR+MAATFIGNSTAIQELFK+NMMAACDPR+NSSYFVEWIPNNVK+S…	1	54.5	5	12	0.75	Tubulin beta-4 chain OS=Homo sapiens GN=TUBB4 PE=1 SV=2			N	0.2	2	ISEQFTAM[147]FR	http://regis-web.systemsbiology.net/tpp/cgi-bin/peptidexml_html2.pl?PepMass=1244.5860&StdPep=ISEQFTAM[147]FR&MassError=0.5&xslt=nice -19 /usr/bin/xsltproc&cgi-bin=/tpp/cgi-bin/&ratioType=-1&Ref=2_ISEQFTAMFR&Infile=/home/sorcerer/output/7726/original/interact.pep.xml	0.9978	0.9917	2	5	3
21	1	sp|P04350|TBB4_HUMAN	http://regis-web.systemsbiology.net/tpp/cgi-bin/comet-fastadb.cgi?Ref=sp|P04350|TBB4_HUMAN&Db=/home/sorcerer/fasta/UPSP_human_Sep09_decoy.fasta&Pep=ALTVPELTQQMFDAK+AVLVDLEPGTMDSVR+EAESCDCLQGFQLTH+EAESCDCLQGFQLTHSLGGGTGSGMGTLLISK+EVDEQMLSVQSK+FPGQLNADLR+FWEVISDEHGIDPTGTYHGDSDLQLER+IGNSTAIQELFK+IMNTFSVVPSPK+ISEQFTAMFR+LAVNMVPFPR+LTTPTYGDLNHLVSATMSGVTTCLR+MAATFIGNSTAIQELFK+NMMAACDPR+NSSYFVEWIPNNVK+S…	1	54.5	5	12	0.75	Tubulin beta-4 chain OS=Homo sapiens GN=TUBB4 PE=1 SV=2			N	0.2	2	TAVCDIPPR	http://regis-web.systemsbiology.net/tpp/cgi-bin/peptidexml_html2.pl?PepMass=1027.5121&StdPep=TAVCDIPPR&MassError=0.5&xslt=nice -19 /usr/bin/xsltproc&cgi-bin=/tpp/cgi-bin/&ratioType=-1&Ref=2_TAVCDIPPR&Infile=/home/sorcerer/output/7726/original/interact.pep.xml	0.9975	0.9904	2	5	24
21	1	sp|P04350|TBB4_HUMAN	http://regis-web.systemsbiology.net/tpp/cgi-bin/comet-fastadb.cgi?Ref=sp|P04350|TBB4_HUMAN&Db=/home/sorcerer/fasta/UPSP_human_Sep09_decoy.fasta&Pep=ALTVPELTQQMFDAK+AVLVDLEPGTMDSVR+EAESCDCLQGFQLTH+EAESCDCLQGFQLTHSLGGGTGSGMGTLLISK+EVDEQMLSVQSK+FPGQLNADLR+FWEVISDEHGIDPTGTYHGDSDLQLER+IGNSTAIQELFK+IMNTFSVVPSPK+ISEQFTAMFR+LAVNMVPFPR+LTTPTYGDLNHLVSATMSGVTTCLR+MAATFIGNSTAIQELFK+NMMAACDPR+NSSYFVEWIPNNVK+S…	1	54.5	5	12	0.75	Tubulin beta-4 chain OS=Homo sapiens GN=TUBB4 PE=1 SV=2			N	0.5	3	ALTVPELTQQMFDAK	http://regis-web.systemsbiology.net/tpp/cgi-bin/peptidexml_html2.pl?PepMass=1690.8600&StdPep=&MassError=0.5&xslt=nice -19 /usr/bin/xsltproc&cgi-bin=/tpp/cgi-bin/&ratioType=-1&Ref=3_ALTVPELTQQMFDAK&Infile=/home/sorcerer/output/7726/original/interact.pep.xml	0.9957	0.9838	2	5	1
21	1	sp|P04350|TBB4_HUMAN	http://regis-web.systemsbiology.net/tpp/cgi-bin/comet-fastadb.cgi?Ref=sp|P04350|TBB4_HUMAN&Db=/home/sorcerer/fasta/UPSP_human_Sep09_decoy.fasta&Pep=ALTVPELTQQMFDAK+AVLVDLEPGTMDSVR+EAESCDCLQGFQLTH+EAESCDCLQGFQLTHSLGGGTGSGMGTLLISK+EVDEQMLSVQSK+FPGQLNADLR+FWEVISDEHGIDPTGTYHGDSDLQLER+IGNSTAIQELFK+IMNTFSVVPSPK+ISEQFTAMFR+LAVNMVPFPR+LTTPTYGDLNHLVSATMSGVTTCLR+MAATFIGNSTAIQELFK+NMMAACDPR+NSSYFVEWIPNNVK+S…	1	54.5	5	12	0.75	Tubulin beta-4 chain OS=Homo sapiens GN=TUBB4 PE=1 SV=2			N	0.33	3	EAESCDCLQGFQLTHSLGGGTGSGMGTLLISK	http://regis-web.systemsbiology.net/tpp/cgi-bin/peptidexml_html2.pl?PepMass=3310.5268&StdPep=EAESCDCLQGFQLTHSLGGGTGSGMGTLLISK&MassError=0.5&xslt=nice -19 /usr/bin/xsltproc&cgi-bin=/tpp/cgi-bin/&ratioType=-1&Ref=3_EAESCDCLQGFQLTHSLGGGTGSGMGTLLISK&Infile=/home/sorcerer/output/7726/original/interact.pep.xml	0.9858	0.9478	2	5	2
21	1	sp|P04350|TBB4_HUMAN	http://regis-web.systemsbiology.net/tpp/cgi-bin/comet-fastadb.cgi?Ref=sp|P04350|TBB4_HUMAN&Db=/home/sorcerer/fasta/UPSP_human_Sep09_decoy.fasta&Pep=ALTVPELTQQMFDAK+AVLVDLEPGTMDSVR+EAESCDCLQGFQLTH+EAESCDCLQGFQLTHSLGGGTGSGMGTLLISK+EVDEQMLSVQSK+FPGQLNADLR+FWEVISDEHGIDPTGTYHGDSDLQLER+IGNSTAIQELFK+IMNTFSVVPSPK+ISEQFTAMFR+LAVNMVPFPR+LTTPTYGDLNHLVSATMSGVTTCLR+MAATFIGNSTAIQELFK+NMMAACDPR+NSSYFVEWIPNNVK+S…	1	54.5	5	12	0.75	Tubulin beta-4 chain OS=Homo sapiens GN=TUBB4 PE=1 SV=2			N	0.33	3	EAESCDCLQGFQLTHSLGGGTGSGM[147]GTLLISK	http://regis-web.systemsbiology.net/tpp/cgi-bin/peptidexml_html2.pl?PepMass=3326.5217&StdPep=EAESCDCLQGFQLTHSLGGGTGSGM[147]GTLLISK&MassError=0.5&xslt=nice -19 /usr/bin/xsltproc&cgi-bin=/tpp/cgi-bin/&ratioType=-1&Ref=3_EAESCDCLQGFQLTHSLGGGTGSGMGTLLISK&Infile=/home/sorcerer/output/7726/original/interact.pep.xml	0.9782	0.9212	2	5	1
21	1	sp|P04350|TBB4_HUMAN	http://regis-web.systemsbiology.net/tpp/cgi-bin/comet-fastadb.cgi?Ref=sp|P04350|TBB4_HUMAN&Db=/home/sorcerer/fasta/UPSP_human_Sep09_decoy.fasta&Pep=ALTVPELTQQMFDAK+AVLVDLEPGTMDSVR+EAESCDCLQGFQLTH+EAESCDCLQGFQLTHSLGGGTGSGMGTLLISK+EVDEQMLSVQSK+FPGQLNADLR+FWEVISDEHGIDPTGTYHGDSDLQLER+IGNSTAIQELFK+IMNTFSVVPSPK+ISEQFTAMFR+LAVNMVPFPR+LTTPTYGDLNHLVSATMSGVTTCLR+MAATFIGNSTAIQELFK+NMMAACDPR+NSSYFVEWIPNNVK+S…	1	54.5	5	12	0.75	Tubulin beta-4 chain OS=Homo sapiens GN=TUBB4 PE=1 SV=2			N	0.17	2	NMM[147]AACDPR	http://regis-web.systemsbiology.net/tpp/cgi-bin/peptidexml_html2.pl?PepMass=1080.4151&StdPep=NMM[147]AACDPR&MassError=0.5&xslt=nice -19 /usr/bin/xsltproc&cgi-bin=/tpp/cgi-bin/&ratioType=-1&Ref=2_NMMAACDPR&Infile=/home/sorcerer/output/7726/original/interact.pep.xml	0.9641	0.8747	2	5	3
21	1	sp|P04350|TBB4_HUMAN	http://regis-web.systemsbiology.net/tpp/cgi-bin/comet-fastadb.cgi?Ref=sp|P04350|TBB4_HUMAN&Db=/home/sorcerer/fasta/UPSP_human_Sep09_decoy.fasta&Pep=ALTVPELTQQMFDAK+AVLVDLEPGTMDSVR+EAESCDCLQGFQLTH+EAESCDCLQGFQLTHSLGGGTGSGMGTLLISK+EVDEQMLSVQSK+FPGQLNADLR+FWEVISDEHGIDPTGTYHGDSDLQLER+IGNSTAIQELFK+IMNTFSVVPSPK+ISEQFTAMFR+LAVNMVPFPR+LTTPTYGDLNHLVSATMSGVTTCLR+MAATFIGNSTAIQELFK+NMMAACDPR+NSSYFVEWIPNNVK+S…	1	54.5	5	12	0.75	Tubulin beta-4 chain OS=Homo sapiens GN=TUBB4 PE=1 SV=2			N	0.17	2	NM[147]MAACDPR	http://regis-web.systemsbiology.net/tpp/cgi-bin/peptidexml_html2.pl?PepMass=1080.4151&StdPep=NM[147]MAACDPR&MassError=0.5&xslt=nice -19 /usr/bin/xsltproc&cgi-bin=/tpp/cgi-bin/&ratioType=-1&Ref=2_NMMAACDPR&Infile=/home/sorcerer/output/7726/original/interact.pep.xml	0.9623	0.8691	2	5	3
21	1	sp|P04350|TBB4_HUMAN	http://regis-web.systemsbiology.net/tpp/cgi-bin/comet-fastadb.cgi?Ref=sp|P04350|TBB4_HUMAN&Db=/home/sorcerer/fasta/UPSP_human_Sep09_decoy.fasta&Pep=ALTVPELTQQMFDAK+AVLVDLEPGTMDSVR+EAESCDCLQGFQLTH+EAESCDCLQGFQLTHSLGGGTGSGMGTLLISK+EVDEQMLSVQSK+FPGQLNADLR+FWEVISDEHGIDPTGTYHGDSDLQLER+IGNSTAIQELFK+IMNTFSVVPSPK+ISEQFTAMFR+LAVNMVPFPR+LTTPTYGDLNHLVSATMSGVTTCLR+MAATFIGNSTAIQELFK+NMMAACDPR+NSSYFVEWIPNNVK+S…	1	54.5	5	12	0.75	Tubulin beta-4 chain OS=Homo sapiens GN=TUBB4 PE=1 SV=2			Y	1	2	EVDEQMLSVQSK	http://regis-web.systemsbiology.net/tpp/cgi-bin/peptidexml_html2.pl?PepMass=1391.6602&StdPep=&MassError=0.5&xslt=nice -19 /usr/bin/xsltproc&cgi-bin=/tpp/cgi-bin/&ratioType=-1&Ref=2_EVDEQMLSVQSK&Infile=/home/sorcerer/output/7726/original/interact.pep.xml	0.9268	0.7671	2	5	1
21	1	sp|P04350|TBB4_HUMAN	http://regis-web.systemsbiology.net/tpp/cgi-bin/comet-fastadb.cgi?Ref=sp|P04350|TBB4_HUMAN&Db=/home/sorcerer/fasta/UPSP_human_Sep09_decoy.fasta&Pep=ALTVPELTQQMFDAK+AVLVDLEPGTMDSVR+EAESCDCLQGFQLTH+EAESCDCLQGFQLTHSLGGGTGSGMGTLLISK+EVDEQMLSVQSK+FPGQLNADLR+FWEVISDEHGIDPTGTYHGDSDLQLER+IGNSTAIQELFK+IMNTFSVVPSPK+ISEQFTAMFR+LAVNMVPFPR+LTTPTYGDLNHLVSATMSGVTTCLR+MAATFIGNSTAIQELFK+NMMAACDPR+NSSYFVEWIPNNVK+S…	1	54.5	5	12	0.75	Tubulin beta-4 chain OS=Homo sapiens GN=TUBB4 PE=1 SV=2			N	0.2	3	LTTPTYGDLNHLVSATM[147]SGVTTCLR	http://regis-web.systemsbiology.net/tpp/cgi-bin/peptidexml_html2.pl?PepMass=2723.3259&StdPep=LTTPTYGDLNHLVSATM[147]SGVTTCLR&MassError=0.5&xslt=nice -19 /usr/bin/xsltproc&cgi-bin=/tpp/cgi-bin/&ratioType=-1&Ref=3_LTTPTYGDLNHLVSATMSGVTTCLR&Infile=/home/sorcerer/output/7726/original/interact.pep.xml	0.9038	0.7098	2	5	1
21	1	sp|P04350|TBB4_HUMAN	http://regis-web.systemsbiology.net/tpp/cgi-bin/comet-fastadb.cgi?Ref=sp|P04350|TBB4_HUMAN&Db=/home/sorcerer/fasta/UPSP_human_Sep09_decoy.fasta&Pep=ALTVPELTQQMFDAK+AVLVDLEPGTMDSVR+EAESCDCLQGFQLTH+EAESCDCLQGFQLTHSLGGGTGSGMGTLLISK+EVDEQMLSVQSK+FPGQLNADLR+FWEVISDEHGIDPTGTYHGDSDLQLER+IGNSTAIQELFK+IMNTFSVVPSPK+ISEQFTAMFR+LAVNMVPFPR+LTTPTYGDLNHLVSATMSGVTTCLR+MAATFIGNSTAIQELFK+NMMAACDPR+NSSYFVEWIPNNVK+S…	1	54.5	5	12	0.75	Tubulin beta-4 chain OS=Homo sapiens GN=TUBB4 PE=1 SV=2			N	0.17	2	VSDTVVEPYNATLSVH	http://regis-web.systemsbiology.net/tpp/cgi-bin/peptidexml_html2.pl?PepMass=1729.8523&StdPep=&MassError=0.5&xslt=nice -19 /usr/bin/xsltproc&cgi-bin=/tpp/cgi-bin/&ratioType=-1&Ref=2_VSDTVVEPYNATLSVH&Infile=/home/sorcerer/output/7726/original/interact.pep.xml	0.9002	0.7014	1	5	1
21	1	sp|P04350|TBB4_HUMAN	http://regis-web.systemsbiology.net/tpp/cgi-bin/comet-fastadb.cgi?Ref=sp|P04350|TBB4_HUMAN&Db=/home/sorcerer/fasta/UPSP_human_Sep09_decoy.fasta&Pep=ALTVPELTQQMFDAK+AVLVDLEPGTMDSVR+EAESCDCLQGFQLTH+EAESCDCLQGFQLTHSLGGGTGSGMGTLLISK+EVDEQMLSVQSK+FPGQLNADLR+FWEVISDEHGIDPTGTYHGDSDLQLER+IGNSTAIQELFK+IMNTFSVVPSPK+ISEQFTAMFR+LAVNMVPFPR+LTTPTYGDLNHLVSATMSGVTTCLR+MAATFIGNSTAIQELFK+NMMAACDPR+NSSYFVEWIPNNVK+S…	1	54.5	5	12	0.75	Tubulin beta-4 chain OS=Homo sapiens GN=TUBB4 PE=1 SV=2			N	0.5	2	ALTVPELTQQM[147]FDAK	http://regis-web.systemsbiology.net/tpp/cgi-bin/peptidexml_html2.pl?PepMass=1706.8549&StdPep=ALTVPELTQQM[147]FDAK&MassError=0.5&xslt=nice -19 /usr/bin/xsltproc&cgi-bin=/tpp/cgi-bin/&ratioType=-1&Ref=2_ALTVPELTQQMFDAK&Infile=/home/sorcerer/output/7726/original/interact.pep.xml	0.8517	0.5993	2	5	1
21	1	sp|P04350|TBB4_HUMAN	http://regis-web.systemsbiology.net/tpp/cgi-bin/comet-fastadb.cgi?Ref=sp|P04350|TBB4_HUMAN&Db=/home/sorcerer/fasta/UPSP_human_Sep09_decoy.fasta&Pep=ALTVPELTQQMFDAK+AVLVDLEPGTMDSVR+EAESCDCLQGFQLTH+EAESCDCLQGFQLTHSLGGGTGSGMGTLLISK+EVDEQMLSVQSK+FPGQLNADLR+FWEVISDEHGIDPTGTYHGDSDLQLER+IGNSTAIQELFK+IMNTFSVVPSPK+ISEQFTAMFR+LAVNMVPFPR+LTTPTYGDLNHLVSATMSGVTTCLR+MAATFIGNSTAIQELFK+NMMAACDPR+NSSYFVEWIPNNVK+S…	1	54.5	5	12	0.75	Tubulin beta-4 chain OS=Homo sapiens GN=TUBB4 PE=1 SV=2			N	0.17	2	IGNSTAIQELFK	http://regis-web.systemsbiology.net/tpp/cgi-bin/peptidexml_html2.pl?PepMass=1319.7085&StdPep=&MassError=0.5&xslt=nice -19 /usr/bin/xsltproc&cgi-bin=/tpp/cgi-bin/&ratioType=-1&Ref=2_IGNSTAIQELFK&Infile=/home/sorcerer/output/7726/original/interact.pep.xml	0.8096	0.5255	1	5	1
21	1	sp|P04350|TBB4_HUMAN	http://regis-web.systemsbiology.net/tpp/cgi-bin/comet-fastadb.cgi?Ref=sp|P04350|TBB4_HUMAN&Db=/home/sorcerer/fasta/UPSP_human_Sep09_decoy.fasta&Pep=ALTVPELTQQMFDAK+AVLVDLEPGTMDSVR+EAESCDCLQGFQLTH+EAESCDCLQGFQLTHSLGGGTGSGMGTLLISK+EVDEQMLSVQSK+FPGQLNADLR+FWEVISDEHGIDPTGTYHGDSDLQLER+IGNSTAIQELFK+IMNTFSVVPSPK+ISEQFTAMFR+LAVNMVPFPR+LTTPTYGDLNHLVSATMSGVTTCLR+MAATFIGNSTAIQELFK+NMMAACDPR+NSSYFVEWIPNNVK+S…	1	54.5	5	12	0.75	Tubulin beta-4 chain OS=Homo sapiens GN=TUBB4 PE=1 SV=2			N	0.17	2	SLGGGTGSGMGTLLISK	http://regis-web.systemsbiology.net/tpp/cgi-bin/peptidexml_html2.pl?PepMass=1534.8025&StdPep=&MassError=0.5&xslt=nice -19 /usr/bin/xsltproc&cgi-bin=/tpp/cgi-bin/&ratioType=-1&Ref=2_SLGGGTGSGMGTLLISK&Infile=/home/sorcerer/output/7726/original/interact.pep.xml	0.2672	0.2672	1	5	2
21	1	sp|P04350|TBB4_HUMAN	http://regis-web.systemsbiology.net/tpp/cgi-bin/comet-fastadb.cgi?Ref=sp|P04350|TBB4_HUMAN&Db=/home/sorcerer/fasta/UPSP_human_Sep09_decoy.fasta&Pep=ALTVPELTQQMFDAK+AVLVDLEPGTMDSVR+EAESCDCLQGFQLTH+EAESCDCLQGFQLTHSLGGGTGSGMGTLLISK+EVDEQMLSVQSK+FPGQLNADLR+FWEVISDEHGIDPTGTYHGDSDLQLER+IGNSTAIQELFK+IMNTFSVVPSPK+ISEQFTAMFR+LAVNMVPFPR+LTTPTYGDLNHLVSATMSGVTTCLR+MAATFIGNSTAIQELFK+NMMAACDPR+NSSYFVEWIPNNVK+S…	1	54.5	5	12	0.75	Tubulin beta-4 chain OS=Homo sapiens GN=TUBB4 PE=1 SV=2			N	0.17	2	SLGGGTGSGM[147]GTLLISK	http://regis-web.systemsbiology.net/tpp/cgi-bin/peptidexml_html2.pl?PepMass=1550.7974&StdPep=SLGGGTGSGM[147]GTLLISK&MassError=0.5&xslt=nice -19 /usr/bin/xsltproc&cgi-bin=/tpp/cgi-bin/&ratioType=-1&Ref=2_SLGGGTGSGMGTLLISK&Infile=/home/sorcerer/output/7726/original/interact.pep.xml	0.0607	0.0607	1	5	1
22	1	sp|P05023|AT1A1_HUMAN	http://regis-web.systemsbiology.net/tpp/cgi-bin/comet-fastadb.cgi?Ref=sp|P05023|AT1A1_HUMAN&Db=/home/sorcerer/fasta/UPSP_human_Sep09_decoy.fasta&Pep=ADIGVAMGIAGSDVSK+AVAGDASESALLK+AVFQANQENLPILK+CIELCCGSVK+DGPNALTPPPTTPEWIK+DMTSEQLDDILK+GIVVYTGDR+GVGIISEGNETVEDIAAR+IVEIPFNSTNK+LIIVEGCQR+LNIPVSQVNPR+NLEAVETLGSTSTICSDK+QGAIVAVTGDGVNDSPALK+SPDFTNENPLETR+VDNSSLTGESEPQTR	1	20	15	30	0.72	Sodium/potassium-transporting ATPase subunit alpha-1 OS=Homo sapiens GN=ATP1A1 PE=1 SV=1			Y	1	2	AVFQANQENLPILK	http://regis-web.systemsbiology.net/tpp/cgi-bin/peptidexml_html2.pl?PepMass=1583.8671&StdPep=&MassError=0.5&xslt=nice -19 /usr/bin/xsltproc&cgi-bin=/tpp/cgi-bin/&ratioType=-1&Ref=2_AVFQANQENLPILK&Infile=/home/sorcerer/output/7726/original/interact.pep.xml	0.9998	0.999	2	6	3
22	1	sp|P05023|AT1A1_HUMAN	http://regis-web.systemsbiology.net/tpp/cgi-bin/comet-fastadb.cgi?Ref=sp|P05023|AT1A1_HUMAN&Db=/home/sorcerer/fasta/UPSP_human_Sep09_decoy.fasta&Pep=ADIGVAMGIAGSDVSK+AVAGDASESALLK+AVFQANQENLPILK+CIELCCGSVK+DGPNALTPPPTTPEWIK+DMTSEQLDDILK+GIVVYTGDR+GVGIISEGNETVEDIAAR+IVEIPFNSTNK+LIIVEGCQR+LNIPVSQVNPR+NLEAVETLGSTSTICSDK+QGAIVAVTGDGVNDSPALK+SPDFTNENPLETR+VDNSSLTGESEPQTR	1	20	15	30	0.72	Sodium/potassium-transporting ATPase subunit alpha-1 OS=Homo sapiens GN=ATP1A1 PE=1 SV=1			N	0.99	2	GVGIISEGNETVEDIAAR	http://regis-web.systemsbiology.net/tpp/cgi-bin/peptidexml_html2.pl?PepMass=1828.9167&StdPep=&MassError=0.5&xslt=nice -19 /usr/bin/xsltproc&cgi-bin=/tpp/cgi-bin/&ratioType=-1&Ref=2_GVGIISEGNETVEDIAAR&Infile=/home/sorcerer/output/7726/original/interact.pep.xml	0.9998	0.999	2	6	3
22	1	sp|P05023|AT1A1_HUMAN	http://regis-web.systemsbiology.net/tpp/cgi-bin/comet-fastadb.cgi?Ref=sp|P05023|AT1A1_HUMAN&Db=/home/sorcerer/fasta/UPSP_human_Sep09_decoy.fasta&Pep=ADIGVAMGIAGSDVSK+AVAGDASESALLK+AVFQANQENLPILK+CIELCCGSVK+DGPNALTPPPTTPEWIK+DMTSEQLDDILK+GIVVYTGDR+GVGIISEGNETVEDIAAR+IVEIPFNSTNK+LIIVEGCQR+LNIPVSQVNPR+NLEAVETLGSTSTICSDK+QGAIVAVTGDGVNDSPALK+SPDFTNENPLETR+VDNSSLTGESEPQTR	1	20	15	30	0.72	Sodium/potassium-transporting ATPase subunit alpha-1 OS=Homo sapiens GN=ATP1A1 PE=1 SV=1			N	0.99	2	NLEAVETLGSTSTICSDK	http://regis-web.systemsbiology.net/tpp/cgi-bin/peptidexml_html2.pl?PepMass=1923.9095&StdPep=NLEAVETLGSTSTICSDK&MassError=0.5&xslt=nice -19 /usr/bin/xsltproc&cgi-bin=/tpp/cgi-bin/&ratioType=-1&Ref=2_NLEAVETLGSTSTICSDK&Infile=/home/sorcerer/output/7726/original/interact.pep.xml	0.9998	0.999	2	6	1
22	1	sp|P05023|AT1A1_HUMAN	http://regis-web.systemsbiology.net/tpp/cgi-bin/comet-fastadb.cgi?Ref=sp|P05023|AT1A1_HUMAN&Db=/home/sorcerer/fasta/UPSP_human_Sep09_decoy.fasta&Pep=ADIGVAMGIAGSDVSK+AVAGDASESALLK+AVFQANQENLPILK+CIELCCGSVK+DGPNALTPPPTTPEWIK+DMTSEQLDDILK+GIVVYTGDR+GVGIISEGNETVEDIAAR+IVEIPFNSTNK+LIIVEGCQR+LNIPVSQVNPR+NLEAVETLGSTSTICSDK+QGAIVAVTGDGVNDSPALK+SPDFTNENPLETR+VDNSSLTGESEPQTR	1	20	15	30	0.72	Sodium/potassium-transporting ATPase subunit alpha-1 OS=Homo sapiens GN=ATP1A1 PE=1 SV=1			N	0.99	2	QGAIVAVTGDGVNDSPALK	http://regis-web.systemsbiology.net/tpp/cgi-bin/peptidexml_html2.pl?PepMass=1810.9425&StdPep=&MassError=0.5&xslt=nice -19 /usr/bin/xsltproc&cgi-bin=/tpp/cgi-bin/&ratioType=-1&Ref=2_QGAIVAVTGDGVNDSPALK&Infile=/home/sorcerer/output/7726/original/interact.pep.xml	0.9998	0.999	2	6	2
22	1	sp|P05023|AT1A1_HUMAN	http://regis-web.systemsbiology.net/tpp/cgi-bin/comet-fastadb.cgi?Ref=sp|P05023|AT1A1_HUMAN&Db=/home/sorcerer/fasta/UPSP_human_Sep09_decoy.fasta&Pep=ADIGVAMGIAGSDVSK+AVAGDASESALLK+AVFQANQENLPILK+CIELCCGSVK+DGPNALTPPPTTPEWIK+DMTSEQLDDILK+GIVVYTGDR+GVGIISEGNETVEDIAAR+IVEIPFNSTNK+LIIVEGCQR+LNIPVSQVNPR+NLEAVETLGSTSTICSDK+QGAIVAVTGDGVNDSPALK+SPDFTNENPLETR+VDNSSLTGESEPQTR	1	20	15	30	0.72	Sodium/potassium-transporting ATPase subunit alpha-1 OS=Homo sapiens GN=ATP1A1 PE=1 SV=1			Y	1	2	SPDFTNENPLETR	http://regis-web.systemsbiology.net/tpp/cgi-bin/peptidexml_html2.pl?PepMass=1518.6951&StdPep=&MassError=0.5&xslt=nice -19 /usr/bin/xsltproc&cgi-bin=/tpp/cgi-bin/&ratioType=-1&Ref=2_SPDFTNENPLETR&Infile=/home/sorcerer/output/7726/original/interact.pep.xml	0.9998	0.999	2	6	4
22	1	sp|P05023|AT1A1_HUMAN	http://regis-web.systemsbiology.net/tpp/cgi-bin/comet-fastadb.cgi?Ref=sp|P05023|AT1A1_HUMAN&Db=/home/sorcerer/fasta/UPSP_human_Sep09_decoy.fasta&Pep=ADIGVAMGIAGSDVSK+AVAGDASESALLK+AVFQANQENLPILK+CIELCCGSVK+DGPNALTPPPTTPEWIK+DMTSEQLDDILK+GIVVYTGDR+GVGIISEGNETVEDIAAR+IVEIPFNSTNK+LIIVEGCQR+LNIPVSQVNPR+NLEAVETLGSTSTICSDK+QGAIVAVTGDGVNDSPALK+SPDFTNENPLETR+VDNSSLTGESEPQTR	1	20	15	30	0.72	Sodium/potassium-transporting ATPase subunit alpha-1 OS=Homo sapiens GN=ATP1A1 PE=1 SV=1			N	1	2	ADIGVAMGIAGSDVSK	http://regis-web.systemsbiology.net/tpp/cgi-bin/peptidexml_html2.pl?PepMass=1489.7446&StdPep=&MassError=0.5&xslt=nice -19 /usr/bin/xsltproc&cgi-bin=/tpp/cgi-bin/&ratioType=-1&Ref=2_ADIGVAMGIAGSDVSK&Infile=/home/sorcerer/output/7726/original/interact.pep.xml	0.9995	0.9977	2	6	2
22	1	sp|P05023|AT1A1_HUMAN	http://regis-web.systemsbiology.net/tpp/cgi-bin/comet-fastadb.cgi?Ref=sp|P05023|AT1A1_HUMAN&Db=/home/sorcerer/fasta/UPSP_human_Sep09_decoy.fasta&Pep=ADIGVAMGIAGSDVSK+AVAGDASESALLK+AVFQANQENLPILK+CIELCCGSVK+DGPNALTPPPTTPEWIK+DMTSEQLDDILK+GIVVYTGDR+GVGIISEGNETVEDIAAR+IVEIPFNSTNK+LIIVEGCQR+LNIPVSQVNPR+NLEAVETLGSTSTICSDK+QGAIVAVTGDGVNDSPALK+SPDFTNENPLETR+VDNSSLTGESEPQTR	1	20	15	30	0.72	Sodium/potassium-transporting ATPase subunit alpha-1 OS=Homo sapiens GN=ATP1A1 PE=1 SV=1			N	0.99	2	VDNSSLTGESEPQTR	http://regis-web.systemsbiology.net/tpp/cgi-bin/peptidexml_html2.pl?PepMass=1618.7435&StdPep=&MassError=0.5&xslt=nice -19 /usr/bin/xsltproc&cgi-bin=/tpp/cgi-bin/&ratioType=-1&Ref=2_VDNSSLTGESEPQTR&Infile=/home/sorcerer/output/7726/original/interact.pep.xml	0.9995	0.9979	2	6	1
22	1	sp|P05023|AT1A1_HUMAN	http://regis-web.systemsbiology.net/tpp/cgi-bin/comet-fastadb.cgi?Ref=sp|P05023|AT1A1_HUMAN&Db=/home/sorcerer/fasta/UPSP_human_Sep09_decoy.fasta&Pep=ADIGVAMGIAGSDVSK+AVAGDASESALLK+AVFQANQENLPILK+CIELCCGSVK+DGPNALTPPPTTPEWIK+DMTSEQLDDILK+GIVVYTGDR+GVGIISEGNETVEDIAAR+IVEIPFNSTNK+LIIVEGCQR+LNIPVSQVNPR+NLEAVETLGSTSTICSDK+QGAIVAVTGDGVNDSPALK+SPDFTNENPLETR+VDNSSLTGESEPQTR	1	20	15	30	0.72	Sodium/potassium-transporting ATPase subunit alpha-1 OS=Homo sapiens GN=ATP1A1 PE=1 SV=1			Y	1	2	DMTSEQLDDILK	http://regis-web.systemsbiology.net/tpp/cgi-bin/peptidexml_html2.pl?PepMass=1406.6599&StdPep=&MassError=0.5&xslt=nice -19 /usr/bin/xsltproc&cgi-bin=/tpp/cgi-bin/&ratioType=-1&Ref=2_DMTSEQLDDILK&Infile=/home/sorcerer/output/7726/original/interact.pep.xml	0.9994	0.997	2	6	2
22	1	sp|P05023|AT1A1_HUMAN	http://regis-web.systemsbiology.net/tpp/cgi-bin/comet-fastadb.cgi?Ref=sp|P05023|AT1A1_HUMAN&Db=/home/sorcerer/fasta/UPSP_human_Sep09_decoy.fasta&Pep=ADIGVAMGIAGSDVSK+AVAGDASESALLK+AVFQANQENLPILK+CIELCCGSVK+DGPNALTPPPTTPEWIK+DMTSEQLDDILK+GIVVYTGDR+GVGIISEGNETVEDIAAR+IVEIPFNSTNK+LIIVEGCQR+LNIPVSQVNPR+NLEAVETLGSTSTICSDK+QGAIVAVTGDGVNDSPALK+SPDFTNENPLETR+VDNSSLTGESEPQTR	1	20	15	30	0.72	Sodium/potassium-transporting ATPase subunit alpha-1 OS=Homo sapiens GN=ATP1A1 PE=1 SV=1			Y	1	2	DGPNALTPPPTTPEWIK	http://regis-web.systemsbiology.net/tpp/cgi-bin/peptidexml_html2.pl?PepMass=1832.9309&StdPep=&MassError=0.5&xslt=nice -19 /usr/bin/xsltproc&cgi-bin=/tpp/cgi-bin/&ratioType=-1&Ref=2_DGPNALTPPPTTPEWIK&Infile=/home/sorcerer/output/7726/original/interact.pep.xml	0.999	0.9952	2	6	2
22	1	sp|P05023|AT1A1_HUMAN	http://regis-web.systemsbiology.net/tpp/cgi-bin/comet-fastadb.cgi?Ref=sp|P05023|AT1A1_HUMAN&Db=/home/sorcerer/fasta/UPSP_human_Sep09_decoy.fasta&Pep=ADIGVAMGIAGSDVSK+AVAGDASESALLK+AVFQANQENLPILK+CIELCCGSVK+DGPNALTPPPTTPEWIK+DMTSEQLDDILK+GIVVYTGDR+GVGIISEGNETVEDIAAR+IVEIPFNSTNK+LIIVEGCQR+LNIPVSQVNPR+NLEAVETLGSTSTICSDK+QGAIVAVTGDGVNDSPALK+SPDFTNENPLETR+VDNSSLTGESEPQTR	1	20	15	30	0.72	Sodium/potassium-transporting ATPase subunit alpha-1 OS=Homo sapiens GN=ATP1A1 PE=1 SV=1			Y	1	2	IVEIPFNSTNK	http://regis-web.systemsbiology.net/tpp/cgi-bin/peptidexml_html2.pl?PepMass=1260.6714&StdPep=&MassError=0.5&xslt=nice -19 /usr/bin/xsltproc&cgi-bin=/tpp/cgi-bin/&ratioType=-1&Ref=2_IVEIPFNSTNK&Infile=/home/sorcerer/output/7726/original/interact.pep.xml	0.9987	0.994	2	6	2
22	1	sp|P05023|AT1A1_HUMAN	http://regis-web.systemsbiology.net/tpp/cgi-bin/comet-fastadb.cgi?Ref=sp|P05023|AT1A1_HUMAN&Db=/home/sorcerer/fasta/UPSP_human_Sep09_decoy.fasta&Pep=ADIGVAMGIAGSDVSK+AVAGDASESALLK+AVFQANQENLPILK+CIELCCGSVK+DGPNALTPPPTTPEWIK+DMTSEQLDDILK+GIVVYTGDR+GVGIISEGNETVEDIAAR+IVEIPFNSTNK+LIIVEGCQR+LNIPVSQVNPR+NLEAVETLGSTSTICSDK+QGAIVAVTGDGVNDSPALK+SPDFTNENPLETR+VDNSSLTGESEPQTR	1	20	15	30	0.72	Sodium/potassium-transporting ATPase subunit alpha-1 OS=Homo sapiens GN=ATP1A1 PE=1 SV=1			N	1	2	LNIPVSQVNPR	http://regis-web.systemsbiology.net/tpp/cgi-bin/peptidexml_html2.pl?PepMass=1235.6986&StdPep=&MassError=0.5&xslt=nice -19 /usr/bin/xsltproc&cgi-bin=/tpp/cgi-bin/&ratioType=-1&Ref=2_LNIPVSQVNPR&Infile=/home/sorcerer/output/7726/original/interact.pep.xml	0.9985	0.9932	2	6	1
22	1	sp|P05023|AT1A1_HUMAN	http://regis-web.systemsbiology.net/tpp/cgi-bin/comet-fastadb.cgi?Ref=sp|P05023|AT1A1_HUMAN&Db=/home/sorcerer/fasta/UPSP_human_Sep09_decoy.fasta&Pep=ADIGVAMGIAGSDVSK+AVAGDASESALLK+AVFQANQENLPILK+CIELCCGSVK+DGPNALTPPPTTPEWIK+DMTSEQLDDILK+GIVVYTGDR+GVGIISEGNETVEDIAAR+IVEIPFNSTNK+LIIVEGCQR+LNIPVSQVNPR+NLEAVETLGSTSTICSDK+QGAIVAVTGDGVNDSPALK+SPDFTNENPLETR+VDNSSLTGESEPQTR	1	20	15	30	0.72	Sodium/potassium-transporting ATPase subunit alpha-1 OS=Homo sapiens GN=ATP1A1 PE=1 SV=1			Y	1	2	AVAGDASESALLK	http://regis-web.systemsbiology.net/tpp/cgi-bin/peptidexml_html2.pl?PepMass=1230.6456&StdPep=&MassError=0.5&xslt=nice -19 /usr/bin/xsltproc&cgi-bin=/tpp/cgi-bin/&ratioType=-1&Ref=2_AVAGDASESALLK&Infile=/home/sorcerer/output/7726/original/interact.pep.xml	0.9967	0.9847	2	6	2
22	1	sp|P05023|AT1A1_HUMAN	http://regis-web.systemsbiology.net/tpp/cgi-bin/comet-fastadb.cgi?Ref=sp|P05023|AT1A1_HUMAN&Db=/home/sorcerer/fasta/UPSP_human_Sep09_decoy.fasta&Pep=ADIGVAMGIAGSDVSK+AVAGDASESALLK+AVFQANQENLPILK+CIELCCGSVK+DGPNALTPPPTTPEWIK+DMTSEQLDDILK+GIVVYTGDR+GVGIISEGNETVEDIAAR+IVEIPFNSTNK+LIIVEGCQR+LNIPVSQVNPR+NLEAVETLGSTSTICSDK+QGAIVAVTGDGVNDSPALK+SPDFTNENPLETR+VDNSSLTGESEPQTR	1	20	15	30	0.72	Sodium/potassium-transporting ATPase subunit alpha-1 OS=Homo sapiens GN=ATP1A1 PE=1 SV=1			Y	1	2	CIELCCGSVK	http://regis-web.systemsbiology.net/tpp/cgi-bin/peptidexml_html2.pl?PepMass=1224.5301&StdPep=CIELCCGSVK&MassError=0.5&xslt=nice -19 /usr/bin/xsltproc&cgi-bin=/tpp/cgi-bin/&ratioType=-1&Ref=2_CIELCCGSVK&Infile=/home/sorcerer/output/7726/original/interact.pep.xml	0.9939	0.9725	2	6	2
22	1	sp|P05023|AT1A1_HUMAN	http://regis-web.systemsbiology.net/tpp/cgi-bin/comet-fastadb.cgi?Ref=sp|P05023|AT1A1_HUMAN&Db=/home/sorcerer/fasta/UPSP_human_Sep09_decoy.fasta&Pep=ADIGVAMGIAGSDVSK+AVAGDASESALLK+AVFQANQENLPILK+CIELCCGSVK+DGPNALTPPPTTPEWIK+DMTSEQLDDILK+GIVVYTGDR+GVGIISEGNETVEDIAAR+IVEIPFNSTNK+LIIVEGCQR+LNIPVSQVNPR+NLEAVETLGSTSTICSDK+QGAIVAVTGDGVNDSPALK+SPDFTNENPLETR+VDNSSLTGESEPQTR	1	20	15	30	0.72	Sodium/potassium-transporting ATPase subunit alpha-1 OS=Homo sapiens GN=ATP1A1 PE=1 SV=1			Y	1	2	GIVVYTGDR	http://regis-web.systemsbiology.net/tpp/cgi-bin/peptidexml_html2.pl?PepMass=978.5134&StdPep=&MassError=0.5&xslt=nice -19 /usr/bin/xsltproc&cgi-bin=/tpp/cgi-bin/&ratioType=-1&Ref=2_GIVVYTGDR&Infile=/home/sorcerer/output/7726/original/interact.pep.xml	0.9865	0.9405	2	6	1
22	1	sp|P05023|AT1A1_HUMAN	http://regis-web.systemsbiology.net/tpp/cgi-bin/comet-fastadb.cgi?Ref=sp|P05023|AT1A1_HUMAN&Db=/home/sorcerer/fasta/UPSP_human_Sep09_decoy.fasta&Pep=ADIGVAMGIAGSDVSK+AVAGDASESALLK+AVFQANQENLPILK+CIELCCGSVK+DGPNALTPPPTTPEWIK+DMTSEQLDDILK+GIVVYTGDR+GVGIISEGNETVEDIAAR+IVEIPFNSTNK+LIIVEGCQR+LNIPVSQVNPR+NLEAVETLGSTSTICSDK+QGAIVAVTGDGVNDSPALK+SPDFTNENPLETR+VDNSSLTGESEPQTR	1	20	15	30	0.72	Sodium/potassium-transporting ATPase subunit alpha-1 OS=Homo sapiens GN=ATP1A1 PE=1 SV=1			N	0.98	2	LIIVEGCQR	http://regis-web.systemsbiology.net/tpp/cgi-bin/peptidexml_html2.pl?PepMass=1086.5856&StdPep=LIIVEGCQR&MassError=0.5&xslt=nice -19 /usr/bin/xsltproc&cgi-bin=/tpp/cgi-bin/&ratioType=-1&Ref=2_LIIVEGCQR&Infile=/home/sorcerer/output/7726/original/interact.pep.xml	0.9789	0.9095	2	6	2
23	1	sp|P05141|ADT2_HUMAN	http://regis-web.systemsbiology.net/tpp/cgi-bin/comet-fastadb.cgi?Ref=sp|P05141|ADT2_HUMAN&Db=/home/sorcerer/fasta/UPSP_human_Sep09_decoy.fasta&Pep=AAYFGIYDTAK+DFLAGGVAAAISK+EQGVLSFWR+GNLANVIR+GTDIMYTGTLDCWR+IAQTVTAVAGLTSYPFDTVR+KGTDIMYTGTLDCWR+MMMQSGR+QIFLGGVDK+TAVAPIER+YFPTQALNFAFK	1	37.6	9	20	0.49	ADP/ATP translocase 2 OS=Homo sapiens GN=SLC25A5 PE=1 SV=6			Y	1	2	AAYFGIYDTAK	http://regis-web.systemsbiology.net/tpp/cgi-bin/peptidexml_html2.pl?PepMass=1218.5921&StdPep=&MassError=0.5&xslt=nice -19 /usr/bin/xsltproc&cgi-bin=/tpp/cgi-bin/&ratioType=-1&Ref=2_AAYFGIYDTAK&Infile=/home/sorcerer/output/7726/original/interact.pep.xml	0.9997	0.999	2	5	3
23	1	sp|P05141|ADT2_HUMAN	http://regis-web.systemsbiology.net/tpp/cgi-bin/comet-fastadb.cgi?Ref=sp|P05141|ADT2_HUMAN&Db=/home/sorcerer/fasta/UPSP_human_Sep09_decoy.fasta&Pep=AAYFGIYDTAK+DFLAGGVAAAISK+EQGVLSFWR+GNLANVIR+GTDIMYTGTLDCWR+IAQTVTAVAGLTSYPFDTVR+KGTDIMYTGTLDCWR+MMMQSGR+QIFLGGVDK+TAVAPIER+YFPTQALNFAFK	1	37.6	9	20	0.49	ADP/ATP translocase 2 OS=Homo sapiens GN=SLC25A5 PE=1 SV=6			Y	1	2	DFLAGGVAAAISK	http://regis-web.systemsbiology.net/tpp/cgi-bin/peptidexml_html2.pl?PepMass=1218.6608&StdPep=&MassError=0.5&xslt=nice -19 /usr/bin/xsltproc&cgi-bin=/tpp/cgi-bin/&ratioType=-1&Ref=2_DFLAGGVAAAISK&Infile=/home/sorcerer/output/7726/original/interact.pep.xml	0.9997	0.999	2	5	5
23	1	sp|P05141|ADT2_HUMAN	http://regis-web.systemsbiology.net/tpp/cgi-bin/comet-fastadb.cgi?Ref=sp|P05141|ADT2_HUMAN&Db=/home/sorcerer/fasta/UPSP_human_Sep09_decoy.fasta&Pep=AAYFGIYDTAK+DFLAGGVAAAISK+EQGVLSFWR+GNLANVIR+GTDIMYTGTLDCWR+IAQTVTAVAGLTSYPFDTVR+KGTDIMYTGTLDCWR+MMMQSGR+QIFLGGVDK+TAVAPIER+YFPTQALNFAFK	1	37.6	9	20	0.49	ADP/ATP translocase 2 OS=Homo sapiens GN=SLC25A5 PE=1 SV=6			Y	1	2	GTDIMYTGTLDCWR	http://regis-web.systemsbiology.net/tpp/cgi-bin/peptidexml_html2.pl?PepMass=1687.7334&StdPep=GTDIMYTGTLDCWR&MassError=0.5&xslt=nice -19 /usr/bin/xsltproc&cgi-bin=/tpp/cgi-bin/&ratioType=-1&Ref=2_GTDIMYTGTLDCWR&Infile=/home/sorcerer/output/7726/original/interact.pep.xml	0.9997	0.999	2	5	1
23	1	sp|P05141|ADT2_HUMAN	http://regis-web.systemsbiology.net/tpp/cgi-bin/comet-fastadb.cgi?Ref=sp|P05141|ADT2_HUMAN&Db=/home/sorcerer/fasta/UPSP_human_Sep09_decoy.fasta&Pep=AAYFGIYDTAK+DFLAGGVAAAISK+EQGVLSFWR+GNLANVIR+GTDIMYTGTLDCWR+IAQTVTAVAGLTSYPFDTVR+KGTDIMYTGTLDCWR+MMMQSGR+QIFLGGVDK+TAVAPIER+YFPTQALNFAFK	1	37.6	9	20	0.49	ADP/ATP translocase 2 OS=Homo sapiens GN=SLC25A5 PE=1 SV=6			Y	1	2	IAQTVTAVAGLTSYPFDTVR	http://regis-web.systemsbiology.net/tpp/cgi-bin/peptidexml_html2.pl?PepMass=2109.1106&StdPep=&MassError=0.5&xslt=nice -19 /usr/bin/xsltproc&cgi-bin=/tpp/cgi-bin/&ratioType=-1&Ref=2_IAQTVTAVAGLTSYPFDTVR&Infile=/home/sorcerer/output/7726/original/interact.pep.xml	0.9997	0.999	1	5	1
23	1	sp|P05141|ADT2_HUMAN	http://regis-web.systemsbiology.net/tpp/cgi-bin/comet-fastadb.cgi?Ref=sp|P05141|ADT2_HUMAN&Db=/home/sorcerer/fasta/UPSP_human_Sep09_decoy.fasta&Pep=AAYFGIYDTAK+DFLAGGVAAAISK+EQGVLSFWR+GNLANVIR+GTDIMYTGTLDCWR+IAQTVTAVAGLTSYPFDTVR+KGTDIMYTGTLDCWR+MMMQSGR+QIFLGGVDK+TAVAPIER+YFPTQALNFAFK	1	37.6	9	20	0.49	ADP/ATP translocase 2 OS=Homo sapiens GN=SLC25A5 PE=1 SV=6			N	0.33	2	YFPTQALNFAFK	http://regis-web.systemsbiology.net/tpp/cgi-bin/peptidexml_html2.pl?PepMass=1445.7343&StdPep=&MassError=0.5&xslt=nice -19 /usr/bin/xsltproc&cgi-bin=/tpp/cgi-bin/&ratioType=-1&Ref=2_YFPTQALNFAFK&Infile=/home/sorcerer/output/7726/original/interact.pep.xml	0.9994	0.9978	2	5	3
23	1	sp|P05141|ADT2_HUMAN	http://regis-web.systemsbiology.net/tpp/cgi-bin/comet-fastadb.cgi?Ref=sp|P05141|ADT2_HUMAN&Db=/home/sorcerer/fasta/UPSP_human_Sep09_decoy.fasta&Pep=AAYFGIYDTAK+DFLAGGVAAAISK+EQGVLSFWR+GNLANVIR+GTDIMYTGTLDCWR+IAQTVTAVAGLTSYPFDTVR+KGTDIMYTGTLDCWR+MMMQSGR+QIFLGGVDK+TAVAPIER+YFPTQALNFAFK	1	37.6	9	20	0.49	ADP/ATP translocase 2 OS=Homo sapiens GN=SLC25A5 PE=1 SV=6			N	0.5	2	EQGVLSFWR	http://regis-web.systemsbiology.net/tpp/cgi-bin/peptidexml_html2.pl?PepMass=1120.5665&StdPep=&MassError=0.5&xslt=nice -19 /usr/bin/xsltproc&cgi-bin=/tpp/cgi-bin/&ratioType=-1&Ref=2_EQGVLSFWR&Infile=/home/sorcerer/output/7726/original/interact.pep.xml	0.999	0.9963	2	5	3
23	1	sp|P05141|ADT2_HUMAN	http://regis-web.systemsbiology.net/tpp/cgi-bin/comet-fastadb.cgi?Ref=sp|P05141|ADT2_HUMAN&Db=/home/sorcerer/fasta/UPSP_human_Sep09_decoy.fasta&Pep=AAYFGIYDTAK+DFLAGGVAAAISK+EQGVLSFWR+GNLANVIR+GTDIMYTGTLDCWR+IAQTVTAVAGLTSYPFDTVR+KGTDIMYTGTLDCWR+MMMQSGR+QIFLGGVDK+TAVAPIER+YFPTQALNFAFK	1	37.6	9	20	0.49	ADP/ATP translocase 2 OS=Homo sapiens GN=SLC25A5 PE=1 SV=6			Y	1	2	GTDIM[147]YTGTLDCWR	http://regis-web.systemsbiology.net/tpp/cgi-bin/peptidexml_html2.pl?PepMass=1703.7283&StdPep=GTDIM[147]YTGTLDCWR&MassError=0.5&xslt=nice -19 /usr/bin/xsltproc&cgi-bin=/tpp/cgi-bin/&ratioType=-1&Ref=2_GTDIMYTGTLDCWR&Infile=/home/sorcerer/output/7726/original/interact.pep.xml	0.9988	0.9954	2	5	1
23	1	sp|P05141|ADT2_HUMAN	http://regis-web.systemsbiology.net/tpp/cgi-bin/comet-fastadb.cgi?Ref=sp|P05141|ADT2_HUMAN&Db=/home/sorcerer/fasta/UPSP_human_Sep09_decoy.fasta&Pep=AAYFGIYDTAK+DFLAGGVAAAISK+EQGVLSFWR+GNLANVIR+GTDIMYTGTLDCWR+IAQTVTAVAGLTSYPFDTVR+KGTDIMYTGTLDCWR+MMMQSGR+QIFLGGVDK+TAVAPIER+YFPTQALNFAFK	1	37.6	9	20	0.49	ADP/ATP translocase 2 OS=Homo sapiens GN=SLC25A5 PE=1 SV=6			N	0.5	2	QIFLGGVDK	http://regis-web.systemsbiology.net/tpp/cgi-bin/peptidexml_html2.pl?PepMass=975.5389&StdPep=&MassError=0.5&xslt=nice -19 /usr/bin/xsltproc&cgi-bin=/tpp/cgi-bin/&ratioType=-1&Ref=2_QIFLGGVDK&Infile=/home/sorcerer/output/7726/original/interact.pep.xml	0.9956	0.9834	2	5	2
23	1	sp|P05141|ADT2_HUMAN	http://regis-web.systemsbiology.net/tpp/cgi-bin/comet-fastadb.cgi?Ref=sp|P05141|ADT2_HUMAN&Db=/home/sorcerer/fasta/UPSP_human_Sep09_decoy.fasta&Pep=AAYFGIYDTAK+DFLAGGVAAAISK+EQGVLSFWR+GNLANVIR+GTDIMYTGTLDCWR+IAQTVTAVAGLTSYPFDTVR+KGTDIMYTGTLDCWR+MMMQSGR+QIFLGGVDK+TAVAPIER+YFPTQALNFAFK	1	37.6	9	20	0.49	ADP/ATP translocase 2 OS=Homo sapiens GN=SLC25A5 PE=1 SV=6			Y	1	3	KGTDIMYTGTLDCWR	http://regis-web.systemsbiology.net/tpp/cgi-bin/peptidexml_html2.pl?PepMass=1815.8284&StdPep=KGTDIMYTGTLDCWR&MassError=0.5&xslt=nice -19 /usr/bin/xsltproc&cgi-bin=/tpp/cgi-bin/&ratioType=-1&Ref=3_KGTDIMYTGTLDCWR&Infile=/home/sorcerer/output/7726/original/interact.pep.xml	0.994	0.9774	2	5	2
23	1	sp|P05141|ADT2_HUMAN	http://regis-web.systemsbiology.net/tpp/cgi-bin/comet-fastadb.cgi?Ref=sp|P05141|ADT2_HUMAN&Db=/home/sorcerer/fasta/UPSP_human_Sep09_decoy.fasta&Pep=AAYFGIYDTAK+DFLAGGVAAAISK+EQGVLSFWR+GNLANVIR+GTDIMYTGTLDCWR+IAQTVTAVAGLTSYPFDTVR+KGTDIMYTGTLDCWR+MMMQSGR+QIFLGGVDK+TAVAPIER+YFPTQALNFAFK	1	37.6	9	20	0.49	ADP/ATP translocase 2 OS=Homo sapiens GN=SLC25A5 PE=1 SV=6			Y	1	3	KGTDIM[147]YTGTLDCWR	http://regis-web.systemsbiology.net/tpp/cgi-bin/peptidexml_html2.pl?PepMass=1831.8233&StdPep=KGTDIM[147]YTGTLDCWR&MassError=0.5&xslt=nice -19 /usr/bin/xsltproc&cgi-bin=/tpp/cgi-bin/&ratioType=-1&Ref=3_KGTDIMYTGTLDCWR&Infile=/home/sorcerer/output/7726/original/interact.pep.xml	0.9938	0.9766	2	5	2
23	1	sp|P05141|ADT2_HUMAN	http://regis-web.systemsbiology.net/tpp/cgi-bin/comet-fastadb.cgi?Ref=sp|P05141|ADT2_HUMAN&Db=/home/sorcerer/fasta/UPSP_human_Sep09_decoy.fasta&Pep=AAYFGIYDTAK+DFLAGGVAAAISK+EQGVLSFWR+GNLANVIR+GTDIMYTGTLDCWR+IAQTVTAVAGLTSYPFDTVR+KGTDIMYTGTLDCWR+MMMQSGR+QIFLGGVDK+TAVAPIER+YFPTQALNFAFK	1	37.6	9	20	0.49	ADP/ATP translocase 2 OS=Homo sapiens GN=SLC25A5 PE=1 SV=6			N	0.33	2	GNLANVIR	http://regis-web.systemsbiology.net/tpp/cgi-bin/peptidexml_html2.pl?PepMass=855.4927&StdPep=&MassError=0.5&xslt=nice -19 /usr/bin/xsltproc&cgi-bin=/tpp/cgi-bin/&ratioType=-1&Ref=2_GNLANVIR&Infile=/home/sorcerer/output/7726/original/interact.pep.xml	0.9919	0.9697	2	5	2
23	1	sp|P05141|ADT2_HUMAN	http://regis-web.systemsbiology.net/tpp/cgi-bin/comet-fastadb.cgi?Ref=sp|P05141|ADT2_HUMAN&Db=/home/sorcerer/fasta/UPSP_human_Sep09_decoy.fasta&Pep=AAYFGIYDTAK+DFLAGGVAAAISK+EQGVLSFWR+GNLANVIR+GTDIMYTGTLDCWR+IAQTVTAVAGLTSYPFDTVR+KGTDIMYTGTLDCWR+MMMQSGR+QIFLGGVDK+TAVAPIER+YFPTQALNFAFK	1	37.6	9	20	0.49	ADP/ATP translocase 2 OS=Homo sapiens GN=SLC25A5 PE=1 SV=6			N	0.33	2	MMMQSGR	http://regis-web.systemsbiology.net/tpp/cgi-bin/peptidexml_html2.pl?PepMass=839.3452&StdPep=&MassError=0.5&xslt=nice -19 /usr/bin/xsltproc&cgi-bin=/tpp/cgi-bin/&ratioType=-1&Ref=2_MMMQSGR&Infile=/home/sorcerer/output/7726/original/interact.pep.xml	0.9908	0.9657	2	5	1
23	1	sp|P05141|ADT2_HUMAN	http://regis-web.systemsbiology.net/tpp/cgi-bin/comet-fastadb.cgi?Ref=sp|P05141|ADT2_HUMAN&Db=/home/sorcerer/fasta/UPSP_human_Sep09_decoy.fasta&Pep=AAYFGIYDTAK+DFLAGGVAAAISK+EQGVLSFWR+GNLANVIR+GTDIMYTGTLDCWR+IAQTVTAVAGLTSYPFDTVR+KGTDIMYTGTLDCWR+MMMQSGR+QIFLGGVDK+TAVAPIER+YFPTQALNFAFK	1	37.6	9	20	0.49	ADP/ATP translocase 2 OS=Homo sapiens GN=SLC25A5 PE=1 SV=6			N	0.33	2	TAVAPIER	http://regis-web.systemsbiology.net/tpp/cgi-bin/peptidexml_html2.pl?PepMass=855.4814&StdPep=&MassError=0.5&xslt=nice -19 /usr/bin/xsltproc&cgi-bin=/tpp/cgi-bin/&ratioType=-1&Ref=2_TAVAPIER&Infile=/home/sorcerer/output/7726/original/interact.pep.xml	0.9896	0.9613	2	5	2
24	1	sp|P06576|ATPB_HUMAN	http://regis-web.systemsbiology.net/tpp/cgi-bin/comet-fastadb.cgi?Ref=sp|P06576|ATPB_HUMAN&Db=/home/sorcerer/fasta/UPSP_human_Sep09_decoy.fasta&Pep=AIAELGIYPAVDPLDSTSR+EGNDLYHEMIESGVINLK+FTQAGSEVSALLGR+IGLFGGAGVGK+IMDPNIVGSEHYDVAR+IMNVIGEPIDER+IPVGPETLGR+LVLEVAQHLGESTVR+TIAMDGTEGLVR+TVLIMELINNVAK+VALTGLTVAEYFR+VALVYGQMNEPPGAR+VLDSGAPIK+VLDSGAPIKIPVGPETLGR+VVDLLAPYAK	1	35.3	18	40	0.92	ATP synthase subunit beta, mitochondrial OS=Homo sapiens GN=ATP5B PE=1 SV=3			Y	1	2	AIAELGIYPAVDPLDSTSR	http://regis-web.systemsbiology.net/tpp/cgi-bin/peptidexml_html2.pl?PepMass=1987.0262&StdPep=&MassError=0.5&xslt=nice -19 /usr/bin/xsltproc&cgi-bin=/tpp/cgi-bin/&ratioType=-1&Ref=2_AIAELGIYPAVDPLDSTSR&Infile=/home/sorcerer/output/7726/original/interact.pep.xml	0.9998	0.999	2	6	3
24	1	sp|P06576|ATPB_HUMAN	http://regis-web.systemsbiology.net/tpp/cgi-bin/comet-fastadb.cgi?Ref=sp|P06576|ATPB_HUMAN&Db=/home/sorcerer/fasta/UPSP_human_Sep09_decoy.fasta&Pep=AIAELGIYPAVDPLDSTSR+EGNDLYHEMIESGVINLK+FTQAGSEVSALLGR+IGLFGGAGVGK+IMDPNIVGSEHYDVAR+IMNVIGEPIDER+IPVGPETLGR+LVLEVAQHLGESTVR+TIAMDGTEGLVR+TVLIMELINNVAK+VALTGLTVAEYFR+VALVYGQMNEPPGAR+VLDSGAPIK+VLDSGAPIKIPVGPETLGR+VVDLLAPYAK	1	35.3	18	40	0.92	ATP synthase subunit beta, mitochondrial OS=Homo sapiens GN=ATP5B PE=1 SV=3			Y	1	2	FTQAGSEVSALLGR	http://regis-web.systemsbiology.net/tpp/cgi-bin/peptidexml_html2.pl?PepMass=1434.7467&StdPep=&MassError=0.5&xslt=nice -19 /usr/bin/xsltproc&cgi-bin=/tpp/cgi-bin/&ratioType=-1&Ref=2_FTQAGSEVSALLGR&Infile=/home/sorcerer/output/7726/original/interact.pep.xml	0.9998	0.999	2	6	4
24	1	sp|P06576|ATPB_HUMAN	http://regis-web.systemsbiology.net/tpp/cgi-bin/comet-fastadb.cgi?Ref=sp|P06576|ATPB_HUMAN&Db=/home/sorcerer/fasta/UPSP_human_Sep09_decoy.fasta&Pep=AIAELGIYPAVDPLDSTSR+EGNDLYHEMIESGVINLK+FTQAGSEVSALLGR+IGLFGGAGVGK+IMDPNIVGSEHYDVAR+IMNVIGEPIDER+IPVGPETLGR+LVLEVAQHLGESTVR+TIAMDGTEGLVR+TVLIMELINNVAK+VALTGLTVAEYFR+VALVYGQMNEPPGAR+VLDSGAPIK+VLDSGAPIKIPVGPETLGR+VVDLLAPYAK	1	35.3	18	40	0.92	ATP synthase subunit beta, mitochondrial OS=Homo sapiens GN=ATP5B PE=1 SV=3			Y	1	2	TVLIMELINNVAK	http://regis-web.systemsbiology.net/tpp/cgi-bin/peptidexml_html2.pl?PepMass=1456.8323&StdPep=&MassError=0.5&xslt=nice -19 /usr/bin/xsltproc&cgi-bin=/tpp/cgi-bin/&ratioType=-1&Ref=2_TVLIMELINNVAK&Infile=/home/sorcerer/output/7726/original/interact.pep.xml	0.9998	0.999	2	6	2
24	1	sp|P06576|ATPB_HUMAN	http://regis-web.systemsbiology.net/tpp/cgi-bin/comet-fastadb.cgi?Ref=sp|P06576|ATPB_HUMAN&Db=/home/sorcerer/fasta/UPSP_human_Sep09_decoy.fasta&Pep=AIAELGIYPAVDPLDSTSR+EGNDLYHEMIESGVINLK+FTQAGSEVSALLGR+IGLFGGAGVGK+IMDPNIVGSEHYDVAR+IMNVIGEPIDER+IPVGPETLGR+LVLEVAQHLGESTVR+TIAMDGTEGLVR+TVLIMELINNVAK+VALTGLTVAEYFR+VALVYGQMNEPPGAR+VLDSGAPIK+VLDSGAPIKIPVGPETLGR+VVDLLAPYAK	1	35.3	18	40	0.92	ATP synthase subunit beta, mitochondrial OS=Homo sapiens GN=ATP5B PE=1 SV=3			Y	1	2	VALTGLTVAEYFR	http://regis-web.systemsbiology.net/tpp/cgi-bin/peptidexml_html2.pl?PepMass=1438.7820&StdPep=&MassError=0.5&xslt=nice -19 /usr/bin/xsltproc&cgi-bin=/tpp/cgi-bin/&ratioType=-1&Ref=2_VALTGLTVAEYFR&Infile=/home/sorcerer/output/7726/original/interact.pep.xml	0.9998	0.999	2	6	3
24	1	sp|P06576|ATPB_HUMAN	http://regis-web.systemsbiology.net/tpp/cgi-bin/comet-fastadb.cgi?Ref=sp|P06576|ATPB_HUMAN&Db=/home/sorcerer/fasta/UPSP_human_Sep09_decoy.fasta&Pep=AIAELGIYPAVDPLDSTSR+EGNDLYHEMIESGVINLK+FTQAGSEVSALLGR+IGLFGGAGVGK+IMDPNIVGSEHYDVAR+IMNVIGEPIDER+IPVGPETLGR+LVLEVAQHLGESTVR+TIAMDGTEGLVR+TVLIMELINNVAK+VALTGLTVAEYFR+VALVYGQMNEPPGAR+VLDSGAPIK+VLDSGAPIKIPVGPETLGR+VVDLLAPYAK	1	35.3	18	40	0.92	ATP synthase subunit beta, mitochondrial OS=Homo sapiens GN=ATP5B PE=1 SV=3			Y	1	3	IMDPNIVGSEHYDVAR	http://regis-web.systemsbiology.net/tpp/cgi-bin/peptidexml_html2.pl?PepMass=1814.8621&StdPep=&MassError=0.5&xslt=nice -19 /usr/bin/xsltproc&cgi-bin=/tpp/cgi-bin/&ratioType=-1&Ref=3_IMDPNIVGSEHYDVAR&Infile=/home/sorcerer/output/7726/original/interact.pep.xml	0.9997	0.9988	2	6	2
24	1	sp|P06576|ATPB_HUMAN	http://regis-web.systemsbiology.net/tpp/cgi-bin/comet-fastadb.cgi?Ref=sp|P06576|ATPB_HUMAN&Db=/home/sorcerer/fasta/UPSP_human_Sep09_decoy.fasta&Pep=AIAELGIYPAVDPLDSTSR+EGNDLYHEMIESGVINLK+FTQAGSEVSALLGR+IGLFGGAGVGK+IMDPNIVGSEHYDVAR+IMNVIGEPIDER+IPVGPETLGR+LVLEVAQHLGESTVR+TIAMDGTEGLVR+TVLIMELINNVAK+VALTGLTVAEYFR+VALVYGQMNEPPGAR+VLDSGAPIK+VLDSGAPIKIPVGPETLGR+VVDLLAPYAK	1	35.3	18	40	0.92	ATP synthase subunit beta, mitochondrial OS=Homo sapiens GN=ATP5B PE=1 SV=3			Y	1	3	AIAELGIYPAVDPLDSTSR	http://regis-web.systemsbiology.net/tpp/cgi-bin/peptidexml_html2.pl?PepMass=1987.0262&StdPep=&MassError=0.5&xslt=nice -19 /usr/bin/xsltproc&cgi-bin=/tpp/cgi-bin/&ratioType=-1&Ref=3_AIAELGIYPAVDPLDSTSR&Infile=/home/sorcerer/output/7726/original/interact.pep.xml	0.9996	0.9983	2	6	3
24	1	sp|P06576|ATPB_HUMAN	http://regis-web.systemsbiology.net/tpp/cgi-bin/comet-fastadb.cgi?Ref=sp|P06576|ATPB_HUMAN&Db=/home/sorcerer/fasta/UPSP_human_Sep09_decoy.fasta&Pep=AIAELGIYPAVDPLDSTSR+EGNDLYHEMIESGVINLK+FTQAGSEVSALLGR+IGLFGGAGVGK+IMDPNIVGSEHYDVAR+IMNVIGEPIDER+IPVGPETLGR+LVLEVAQHLGESTVR+TIAMDGTEGLVR+TVLIMELINNVAK+VALTGLTVAEYFR+VALVYGQMNEPPGAR+VLDSGAPIK+VLDSGAPIKIPVGPETLGR+VVDLLAPYAK	1	35.3	18	40	0.92	ATP synthase subunit beta, mitochondrial OS=Homo sapiens GN=ATP5B PE=1 SV=3			Y	1	2	VALVYGQMNEPPGAR	http://regis-web.systemsbiology.net/tpp/cgi-bin/peptidexml_html2.pl?PepMass=1600.8032&StdPep=&MassError=0.5&xslt=nice -19 /usr/bin/xsltproc&cgi-bin=/tpp/cgi-bin/&ratioType=-1&Ref=2_VALVYGQMNEPPGAR&Infile=/home/sorcerer/output/7726/original/interact.pep.xml	0.9995	0.9975	2	6	4
24	1	sp|P06576|ATPB_HUMAN	http://regis-web.systemsbiology.net/tpp/cgi-bin/comet-fastadb.cgi?Ref=sp|P06576|ATPB_HUMAN&Db=/home/sorcerer/fasta/UPSP_human_Sep09_decoy.fasta&Pep=AIAELGIYPAVDPLDSTSR+EGNDLYHEMIESGVINLK+FTQAGSEVSALLGR+IGLFGGAGVGK+IMDPNIVGSEHYDVAR+IMNVIGEPIDER+IPVGPETLGR+LVLEVAQHLGESTVR+TIAMDGTEGLVR+TVLIMELINNVAK+VALTGLTVAEYFR+VALVYGQMNEPPGAR+VLDSGAPIK+VLDSGAPIKIPVGPETLGR+VVDLLAPYAK	1	35.3	18	40	0.92	ATP synthase subunit beta, mitochondrial OS=Homo sapiens GN=ATP5B PE=1 SV=3			Y	1	2	TIAMDGTEGLVR	http://regis-web.systemsbiology.net/tpp/cgi-bin/peptidexml_html2.pl?PepMass=1261.6336&StdPep=&MassError=0.5&xslt=nice -19 /usr/bin/xsltproc&cgi-bin=/tpp/cgi-bin/&ratioType=-1&Ref=2_TIAMDGTEGLVR&Infile=/home/sorcerer/output/7726/original/interact.pep.xml	0.9993	0.9967	2	6	2
24	1	sp|P06576|ATPB_HUMAN	http://regis-web.systemsbiology.net/tpp/cgi-bin/comet-fastadb.cgi?Ref=sp|P06576|ATPB_HUMAN&Db=/home/sorcerer/fasta/UPSP_human_Sep09_decoy.fasta&Pep=AIAELGIYPAVDPLDSTSR+EGNDLYHEMIESGVINLK+FTQAGSEVSALLGR+IGLFGGAGVGK+IMDPNIVGSEHYDVAR+IMNVIGEPIDER+IPVGPETLGR+LVLEVAQHLGESTVR+TIAMDGTEGLVR+TVLIMELINNVAK+VALTGLTVAEYFR+VALVYGQMNEPPGAR+VLDSGAPIK+VLDSGAPIKIPVGPETLGR+VVDLLAPYAK	1	35.3	18	40	0.92	ATP synthase subunit beta, mitochondrial OS=Homo sapiens GN=ATP5B PE=1 SV=3			Y	1	2	IMNVIGEPIDER	http://regis-web.systemsbiology.net/tpp/cgi-bin/peptidexml_html2.pl?PepMass=1384.7021&StdPep=&MassError=0.5&xslt=nice -19 /usr/bin/xsltproc&cgi-bin=/tpp/cgi-bin/&ratioType=-1&Ref=2_IMNVIGEPIDER&Infile=/home/sorcerer/output/7726/original/interact.pep.xml	0.9991	0.996	2	6	3
24	1	sp|P06576|ATPB_HUMAN	http://regis-web.systemsbiology.net/tpp/cgi-bin/comet-fastadb.cgi?Ref=sp|P06576|ATPB_HUMAN&Db=/home/sorcerer/fasta/UPSP_human_Sep09_decoy.fasta&Pep=AIAELGIYPAVDPLDSTSR+EGNDLYHEMIESGVINLK+FTQAGSEVSALLGR+IGLFGGAGVGK+IMDPNIVGSEHYDVAR+IMNVIGEPIDER+IPVGPETLGR+LVLEVAQHLGESTVR+TIAMDGTEGLVR+TVLIMELINNVAK+VALTGLTVAEYFR+VALVYGQMNEPPGAR+VLDSGAPIK+VLDSGAPIKIPVGPETLGR+VVDLLAPYAK	1	35.3	18	40	0.92	ATP synthase subunit beta, mitochondrial OS=Homo sapiens GN=ATP5B PE=1 SV=3			Y	1	2	VVDLLAPYAK	http://regis-web.systemsbiology.net/tpp/cgi-bin/peptidexml_html2.pl?PepMass=1087.6277&StdPep=&MassError=0.5&xslt=nice -19 /usr/bin/xsltproc&cgi-bin=/tpp/cgi-bin/&ratioType=-1&Ref=2_VVDLLAPYAK&Infile=/home/sorcerer/output/7726/original/interact.pep.xml	0.9984	0.9926	2	6	2
24	1	sp|P06576|ATPB_HUMAN	http://regis-web.systemsbiology.net/tpp/cgi-bin/comet-fastadb.cgi?Ref=sp|P06576|ATPB_HUMAN&Db=/home/sorcerer/fasta/UPSP_human_Sep09_decoy.fasta&Pep=AIAELGIYPAVDPLDSTSR+EGNDLYHEMIESGVINLK+FTQAGSEVSALLGR+IGLFGGAGVGK+IMDPNIVGSEHYDVAR+IMNVIGEPIDER+IPVGPETLGR+LVLEVAQHLGESTVR+TIAMDGTEGLVR+TVLIMELINNVAK+VALTGLTVAEYFR+VALVYGQMNEPPGAR+VLDSGAPIK+VLDSGAPIKIPVGPETLGR+VVDLLAPYAK	1	35.3	18	40	0.92	ATP synthase subunit beta, mitochondrial OS=Homo sapiens GN=ATP5B PE=1 SV=3			Y	1	3	EGNDLYHEMIESGVINLK	http://regis-web.systemsbiology.net/tpp/cgi-bin/peptidexml_html2.pl?PepMass=2059.9885&StdPep=&MassError=0.5&xslt=nice -19 /usr/bin/xsltproc&cgi-bin=/tpp/cgi-bin/&ratioType=-1&Ref=3_EGNDLYHEMIESGVINLK&Infile=/home/sorcerer/output/7726/original/interact.pep.xml	0.9978	0.9899	2	6	2
24	1	sp|P06576|ATPB_HUMAN	http://regis-web.systemsbiology.net/tpp/cgi-bin/comet-fastadb.cgi?Ref=sp|P06576|ATPB_HUMAN&Db=/home/sorcerer/fasta/UPSP_human_Sep09_decoy.fasta&Pep=AIAELGIYPAVDPLDSTSR+EGNDLYHEMIESGVINLK+FTQAGSEVSALLGR+IGLFGGAGVGK+IMDPNIVGSEHYDVAR+IMNVIGEPIDER+IPVGPETLGR+LVLEVAQHLGESTVR+TIAMDGTEGLVR+TVLIMELINNVAK+VALTGLTVAEYFR+VALVYGQMNEPPGAR+VLDSGAPIK+VLDSGAPIKIPVGPETLGR+VVDLLAPYAK	1	35.3	18	40	0.92	ATP synthase subunit beta, mitochondrial OS=Homo sapiens GN=ATP5B PE=1 SV=3			Y	1	3	VLDSGAPIKIPVGPETLGR	http://regis-web.systemsbiology.net/tpp/cgi-bin/peptidexml_html2.pl?PepMass=1918.0888&StdPep=&MassError=0.5&xslt=nice -19 /usr/bin/xsltproc&cgi-bin=/tpp/cgi-bin/&ratioType=-1&Ref=3_VLDSGAPIKIPVGPETLGR&Infile=/home/sorcerer/output/7726/original/interact.pep.xml	0.9975	0.9883	2	6	2
24	1	sp|P06576|ATPB_HUMAN	http://regis-web.systemsbiology.net/tpp/cgi-bin/comet-fastadb.cgi?Ref=sp|P06576|ATPB_HUMAN&Db=/home/sorcerer/fasta/UPSP_human_Sep09_decoy.fasta&Pep=AIAELGIYPAVDPLDSTSR+EGNDLYHEMIESGVINLK+FTQAGSEVSALLGR+IGLFGGAGVGK+IMDPNIVGSEHYDVAR+IMNVIGEPIDER+IPVGPETLGR+LVLEVAQHLGESTVR+TIAMDGTEGLVR+TVLIMELINNVAK+VALTGLTVAEYFR+VALVYGQMNEPPGAR+VLDSGAPIK+VLDSGAPIKIPVGPETLGR+VVDLLAPYAK	1	35.3	18	40	0.92	ATP synthase subunit beta, mitochondrial OS=Homo sapiens GN=ATP5B PE=1 SV=3			Y	1	2	IM[147]NVIGEPIDER	http://regis-web.systemsbiology.net/tpp/cgi-bin/peptidexml_html2.pl?PepMass=1400.6970&StdPep=IM[147]NVIGEPIDER&MassError=0.5&xslt=nice -19 /usr/bin/xsltproc&cgi-bin=/tpp/cgi-bin/&ratioType=-1&Ref=2_IMNVIGEPIDER&Infile=/home/sorcerer/output/7726/original/interact.pep.xml	0.9957	0.9805	2	6	2
24	1	sp|P06576|ATPB_HUMAN	http://regis-web.systemsbiology.net/tpp/cgi-bin/comet-fastadb.cgi?Ref=sp|P06576|ATPB_HUMAN&Db=/home/sorcerer/fasta/UPSP_human_Sep09_decoy.fasta&Pep=AIAELGIYPAVDPLDSTSR+EGNDLYHEMIESGVINLK+FTQAGSEVSALLGR+IGLFGGAGVGK+IMDPNIVGSEHYDVAR+IMNVIGEPIDER+IPVGPETLGR+LVLEVAQHLGESTVR+TIAMDGTEGLVR+TVLIMELINNVAK+VALTGLTVAEYFR+VALVYGQMNEPPGAR+VLDSGAPIK+VLDSGAPIKIPVGPETLGR+VVDLLAPYAK	1	35.3	18	40	0.92	ATP synthase subunit beta, mitochondrial OS=Homo sapiens GN=ATP5B PE=1 SV=3			Y	1	2	IPVGPETLGR	http://regis-web.systemsbiology.net/tpp/cgi-bin/peptidexml_html2.pl?PepMass=1037.5869&StdPep=&MassError=0.5&xslt=nice -19 /usr/bin/xsltproc&cgi-bin=/tpp/cgi-bin/&ratioType=-1&Ref=2_IPVGPETLGR&Infile=/home/sorcerer/output/7726/original/interact.pep.xml	0.9957	0.9804	2	6	2
24	1	sp|P06576|ATPB_HUMAN	http://regis-web.systemsbiology.net/tpp/cgi-bin/comet-fastadb.cgi?Ref=sp|P06576|ATPB_HUMAN&Db=/home/sorcerer/fasta/UPSP_human_Sep09_decoy.fasta&Pep=AIAELGIYPAVDPLDSTSR+EGNDLYHEMIESGVINLK+FTQAGSEVSALLGR+IGLFGGAGVGK+IMDPNIVGSEHYDVAR+IMNVIGEPIDER+IPVGPETLGR+LVLEVAQHLGESTVR+TIAMDGTEGLVR+TVLIMELINNVAK+VALTGLTVAEYFR+VALVYGQMNEPPGAR+VLDSGAPIK+VLDSGAPIKIPVGPETLGR+VVDLLAPYAK	1	35.3	18	40	0.92	ATP synthase subunit beta, mitochondrial OS=Homo sapiens GN=ATP5B PE=1 SV=3			Y	1	3	LVLEVAQHLGESTVR	http://regis-web.systemsbiology.net/tpp/cgi-bin/peptidexml_html2.pl?PepMass=1649.9101&StdPep=&MassError=0.5&xslt=nice -19 /usr/bin/xsltproc&cgi-bin=/tpp/cgi-bin/&ratioType=-1&Ref=3_LVLEVAQHLGESTVR&Infile=/home/sorcerer/output/7726/original/interact.pep.xml	0.9598	0.8377	2	6	1
24	1	sp|P06576|ATPB_HUMAN	http://regis-web.systemsbiology.net/tpp/cgi-bin/comet-fastadb.cgi?Ref=sp|P06576|ATPB_HUMAN&Db=/home/sorcerer/fasta/UPSP_human_Sep09_decoy.fasta&Pep=AIAELGIYPAVDPLDSTSR+EGNDLYHEMIESGVINLK+FTQAGSEVSALLGR+IGLFGGAGVGK+IMDPNIVGSEHYDVAR+IMNVIGEPIDER+IPVGPETLGR+LVLEVAQHLGESTVR+TIAMDGTEGLVR+TVLIMELINNVAK+VALTGLTVAEYFR+VALVYGQMNEPPGAR+VLDSGAPIK+VLDSGAPIKIPVGPETLGR+VVDLLAPYAK	1	35.3	18	40	0.92	ATP synthase subunit beta, mitochondrial OS=Homo sapiens GN=ATP5B PE=1 SV=3			Y	1	2	IGLFGGAGVGK	http://regis-web.systemsbiology.net/tpp/cgi-bin/peptidexml_html2.pl?PepMass=974.5549&StdPep=&MassError=0.5&xslt=nice -19 /usr/bin/xsltproc&cgi-bin=/tpp/cgi-bin/&ratioType=-1&Ref=2_IGLFGGAGVGK&Infile=/home/sorcerer/output/7726/original/interact.pep.xml	0.9526	0.8129	2	6	1
24	1	sp|P06576|ATPB_HUMAN	http://regis-web.systemsbiology.net/tpp/cgi-bin/comet-fastadb.cgi?Ref=sp|P06576|ATPB_HUMAN&Db=/home/sorcerer/fasta/UPSP_human_Sep09_decoy.fasta&Pep=AIAELGIYPAVDPLDSTSR+EGNDLYHEMIESGVINLK+FTQAGSEVSALLGR+IGLFGGAGVGK+IMDPNIVGSEHYDVAR+IMNVIGEPIDER+IPVGPETLGR+LVLEVAQHLGESTVR+TIAMDGTEGLVR+TVLIMELINNVAK+VALTGLTVAEYFR+VALVYGQMNEPPGAR+VLDSGAPIK+VLDSGAPIKIPVGPETLGR+VVDLLAPYAK	1	35.3	18	40	0.92	ATP synthase subunit beta, mitochondrial OS=Homo sapiens GN=ATP5B PE=1 SV=3			Y	1	2	TIAM[147]DGTEGLVR	http://regis-web.systemsbiology.net/tpp/cgi-bin/peptidexml_html2.pl?PepMass=1277.6286&StdPep=TIAM[147]DGTEGLVR&MassError=0.5&xslt=nice -19 /usr/bin/xsltproc&cgi-bin=/tpp/cgi-bin/&ratioType=-1&Ref=2_TIAMDGTEGLVR&Infile=/home/sorcerer/output/7726/original/interact.pep.xml	0.3356	0.3356	2	6	1
24	1	sp|P06576|ATPB_HUMAN	http://regis-web.systemsbiology.net/tpp/cgi-bin/comet-fastadb.cgi?Ref=sp|P06576|ATPB_HUMAN&Db=/home/sorcerer/fasta/UPSP_human_Sep09_decoy.fasta&Pep=AIAELGIYPAVDPLDSTSR+EGNDLYHEMIESGVINLK+FTQAGSEVSALLGR+IGLFGGAGVGK+IMDPNIVGSEHYDVAR+IMNVIGEPIDER+IPVGPETLGR+LVLEVAQHLGESTVR+TIAMDGTEGLVR+TVLIMELINNVAK+VALTGLTVAEYFR+VALVYGQMNEPPGAR+VLDSGAPIK+VLDSGAPIKIPVGPETLGR+VVDLLAPYAK	1	35.3	18	40	0.92	ATP synthase subunit beta, mitochondrial OS=Homo sapiens GN=ATP5B PE=1 SV=3			Y	1	2	VLDSGAPIK	http://regis-web.systemsbiology.net/tpp/cgi-bin/peptidexml_html2.pl?PepMass=898.5124&StdPep=&MassError=0.5&xslt=nice -19 /usr/bin/xsltproc&cgi-bin=/tpp/cgi-bin/&ratioType=-1&Ref=2_VLDSGAPIK&Infile=/home/sorcerer/output/7726/original/interact.pep.xml	0.2042	0.2042	2	6	1
25	1	sp|P07437|TBB5_HUMAN	http://regis-web.systemsbiology.net/tpp/cgi-bin/comet-fastadb.cgi?Ref=sp|P07437|TBB5_HUMAN&Db=/home/sorcerer/fasta/UPSP_human_Sep09_decoy.fasta&Pep=AILVDLEPGTMDSVR+ALTVPELTQQVFDAK+EAESCDCLQGFQLTH+EAESCDCLQGFQLTHSLGGGTGSGMGTLLISK+EIVHIQAGQCGN+EIVHIQAGQCGNQIGAK+EVDEQMLNVQNK+FPGQLNADLR+FWEVISDEHGIDPTGTYHGDSDLQLDR+GHYTEGAELVDSVLDVVR+IGNSTAIQELFK+IMNTFSVVPSPK+IREEYPDR+ISEQFTAMFR+ISVYYNEATGGK+LAVNMVPFP…	1	66.9	10	29	1.3	Tubulin beta chain OS=Homo sapiens GN=TUBB PE=1 SV=2			N	0.33	2	AILVDLEPGTMDSVR	http://regis-web.systemsbiology.net/tpp/cgi-bin/peptidexml_html2.pl?PepMass=1614.8287&StdPep=&MassError=0.5&xslt=nice -19 /usr/bin/xsltproc&cgi-bin=/tpp/cgi-bin/&ratioType=-1&Ref=2_AILVDLEPGTMDSVR&Infile=/home/sorcerer/output/7726/original/interact.pep.xml	0.9998	0.999	2	6	6
25	1	sp|P07437|TBB5_HUMAN	http://regis-web.systemsbiology.net/tpp/cgi-bin/comet-fastadb.cgi?Ref=sp|P07437|TBB5_HUMAN&Db=/home/sorcerer/fasta/UPSP_human_Sep09_decoy.fasta&Pep=AILVDLEPGTMDSVR+ALTVPELTQQVFDAK+EAESCDCLQGFQLTH+EAESCDCLQGFQLTHSLGGGTGSGMGTLLISK+EIVHIQAGQCGN+EIVHIQAGQCGNQIGAK+EVDEQMLNVQNK+FPGQLNADLR+FWEVISDEHGIDPTGTYHGDSDLQLDR+GHYTEGAELVDSVLDVVR+IGNSTAIQELFK+IMNTFSVVPSPK+IREEYPDR+ISEQFTAMFR+ISVYYNEATGGK+LAVNMVPFP…	1	66.9	10	29	1.3	Tubulin beta chain OS=Homo sapiens GN=TUBB PE=1 SV=2			N	0.33	2	AILVDLEPGTM[147]DSVR	http://regis-web.systemsbiology.net/tpp/cgi-bin/peptidexml_html2.pl?PepMass=1630.8236&StdPep=AILVDLEPGTM[147]DSVR&MassError=0.5&xslt=nice -19 /usr/bin/xsltproc&cgi-bin=/tpp/cgi-bin/&ratioType=-1&Ref=2_AILVDLEPGTMDSVR&Infile=/home/sorcerer/output/7726/original/interact.pep.xml	0.9998	0.999	2	6	11
25	1	sp|P07437|TBB5_HUMAN	http://regis-web.systemsbiology.net/tpp/cgi-bin/comet-fastadb.cgi?Ref=sp|P07437|TBB5_HUMAN&Db=/home/sorcerer/fasta/UPSP_human_Sep09_decoy.fasta&Pep=AILVDLEPGTMDSVR+ALTVPELTQQVFDAK+EAESCDCLQGFQLTH+EAESCDCLQGFQLTHSLGGGTGSGMGTLLISK+EIVHIQAGQCGN+EIVHIQAGQCGNQIGAK+EVDEQMLNVQNK+FPGQLNADLR+FWEVISDEHGIDPTGTYHGDSDLQLDR+GHYTEGAELVDSVLDVVR+IGNSTAIQELFK+IMNTFSVVPSPK+IREEYPDR+ISEQFTAMFR+ISVYYNEATGGK+LAVNMVPFP…	1	66.9	10	29	1.3	Tubulin beta chain OS=Homo sapiens GN=TUBB PE=1 SV=2			Y	1	2	ALTVPELTQQVFDAK	http://regis-web.systemsbiology.net/tpp/cgi-bin/peptidexml_html2.pl?PepMass=1658.8879&StdPep=&MassError=0.5&xslt=nice -19 /usr/bin/xsltproc&cgi-bin=/tpp/cgi-bin/&ratioType=-1&Ref=2_ALTVPELTQQVFDAK&Infile=/home/sorcerer/output/7726/original/interact.pep.xml	0.9998	0.999	2	6	10
25	1	sp|P07437|TBB5_HUMAN	http://regis-web.systemsbiology.net/tpp/cgi-bin/comet-fastadb.cgi?Ref=sp|P07437|TBB5_HUMAN&Db=/home/sorcerer/fasta/UPSP_human_Sep09_decoy.fasta&Pep=AILVDLEPGTMDSVR+ALTVPELTQQVFDAK+EAESCDCLQGFQLTH+EAESCDCLQGFQLTHSLGGGTGSGMGTLLISK+EIVHIQAGQCGN+EIVHIQAGQCGNQIGAK+EVDEQMLNVQNK+FPGQLNADLR+FWEVISDEHGIDPTGTYHGDSDLQLDR+GHYTEGAELVDSVLDVVR+IGNSTAIQELFK+IMNTFSVVPSPK+IREEYPDR+ISEQFTAMFR+ISVYYNEATGGK+LAVNMVPFP…	1	66.9	10	29	1.3	Tubulin beta chain OS=Homo sapiens GN=TUBB PE=1 SV=2			N	0.33	2	EAESCDCLQGFQLTH	http://regis-web.systemsbiology.net/tpp/cgi-bin/peptidexml_html2.pl?PepMass=1793.7349&StdPep=EAESCDCLQGFQLTH&MassError=0.5&xslt=nice -19 /usr/bin/xsltproc&cgi-bin=/tpp/cgi-bin/&ratioType=-1&Ref=2_EAESCDCLQGFQLTH&Infile=/home/sorcerer/output/7726/original/interact.pep.xml	0.9998	0.999	1	6	3
25	1	sp|P07437|TBB5_HUMAN	http://regis-web.systemsbiology.net/tpp/cgi-bin/comet-fastadb.cgi?Ref=sp|P07437|TBB5_HUMAN&Db=/home/sorcerer/fasta/UPSP_human_Sep09_decoy.fasta&Pep=AILVDLEPGTMDSVR+ALTVPELTQQVFDAK+EAESCDCLQGFQLTH+EAESCDCLQGFQLTHSLGGGTGSGMGTLLISK+EIVHIQAGQCGN+EIVHIQAGQCGNQIGAK+EVDEQMLNVQNK+FPGQLNADLR+FWEVISDEHGIDPTGTYHGDSDLQLDR+GHYTEGAELVDSVLDVVR+IGNSTAIQELFK+IMNTFSVVPSPK+IREEYPDR+ISEQFTAMFR+ISVYYNEATGGK+LAVNMVPFP…	1	66.9	10	29	1.3	Tubulin beta chain OS=Homo sapiens GN=TUBB PE=1 SV=2			N	0.25	2	EVDEQMLNVQNK	http://regis-web.systemsbiology.net/tpp/cgi-bin/peptidexml_html2.pl?PepMass=1445.6820&StdPep=&MassError=0.5&xslt=nice -19 /usr/bin/xsltproc&cgi-bin=/tpp/cgi-bin/&ratioType=-1&Ref=2_EVDEQMLNVQNK&Infile=/home/sorcerer/output/7726/original/interact.pep.xml	0.9998	0.999	2	6	4
25	1	sp|P07437|TBB5_HUMAN	http://regis-web.systemsbiology.net/tpp/cgi-bin/comet-fastadb.cgi?Ref=sp|P07437|TBB5_HUMAN&Db=/home/sorcerer/fasta/UPSP_human_Sep09_decoy.fasta&Pep=AILVDLEPGTMDSVR+ALTVPELTQQVFDAK+EAESCDCLQGFQLTH+EAESCDCLQGFQLTHSLGGGTGSGMGTLLISK+EIVHIQAGQCGN+EIVHIQAGQCGNQIGAK+EVDEQMLNVQNK+FPGQLNADLR+FWEVISDEHGIDPTGTYHGDSDLQLDR+GHYTEGAELVDSVLDVVR+IGNSTAIQELFK+IMNTFSVVPSPK+IREEYPDR+ISEQFTAMFR+ISVYYNEATGGK+LAVNMVPFP…	1	66.9	10	29	1.3	Tubulin beta chain OS=Homo sapiens GN=TUBB PE=1 SV=2			N	0.25	2	EVDEQM[147]LNVQNK	http://regis-web.systemsbiology.net/tpp/cgi-bin/peptidexml_html2.pl?PepMass=1461.6770&StdPep=EVDEQM[147]LNVQNK&MassError=0.5&xslt=nice -19 /usr/bin/xsltproc&cgi-bin=/tpp/cgi-bin/&ratioType=-1&Ref=2_EVDEQMLNVQNK&Infile=/home/sorcerer/output/7726/original/interact.pep.xml	0.9998	0.999	2	6	2
25	1	sp|P07437|TBB5_HUMAN	http://regis-web.systemsbiology.net/tpp/cgi-bin/comet-fastadb.cgi?Ref=sp|P07437|TBB5_HUMAN&Db=/home/sorcerer/fasta/UPSP_human_Sep09_decoy.fasta&Pep=AILVDLEPGTMDSVR+ALTVPELTQQVFDAK+EAESCDCLQGFQLTH+EAESCDCLQGFQLTHSLGGGTGSGMGTLLISK+EIVHIQAGQCGN+EIVHIQAGQCGNQIGAK+EVDEQMLNVQNK+FPGQLNADLR+FWEVISDEHGIDPTGTYHGDSDLQLDR+GHYTEGAELVDSVLDVVR+IGNSTAIQELFK+IMNTFSVVPSPK+IREEYPDR+ISEQFTAMFR+ISVYYNEATGGK+LAVNMVPFP…	1	66.9	10	29	1.3	Tubulin beta chain OS=Homo sapiens GN=TUBB PE=1 SV=2			N	0.33	2	IMNTFSVVPSPK	http://regis-web.systemsbiology.net/tpp/cgi-bin/peptidexml_html2.pl?PepMass=1318.6955&StdPep=&MassError=0.5&xslt=nice -19 /usr/bin/xsltproc&cgi-bin=/tpp/cgi-bin/&ratioType=-1&Ref=2_IMNTFSVVPSPK&Infile=/home/sorcerer/output/7726/original/interact.pep.xml	0.9998	0.999	2	6	6
25	1	sp|P07437|TBB5_HUMAN	http://regis-web.systemsbiology.net/tpp/cgi-bin/comet-fastadb.cgi?Ref=sp|P07437|TBB5_HUMAN&Db=/home/sorcerer/fasta/UPSP_human_Sep09_decoy.fasta&Pep=AILVDLEPGTMDSVR+ALTVPELTQQVFDAK+EAESCDCLQGFQLTH+EAESCDCLQGFQLTHSLGGGTGSGMGTLLISK+EIVHIQAGQCGN+EIVHIQAGQCGNQIGAK+EVDEQMLNVQNK+FPGQLNADLR+FWEVISDEHGIDPTGTYHGDSDLQLDR+GHYTEGAELVDSVLDVVR+IGNSTAIQELFK+IMNTFSVVPSPK+IREEYPDR+ISEQFTAMFR+ISVYYNEATGGK+LAVNMVPFP…	1	66.9	10	29	1.3	Tubulin beta chain OS=Homo sapiens GN=TUBB PE=1 SV=2			Y	1	2	ISVYYNEATGGK	http://regis-web.systemsbiology.net/tpp/cgi-bin/peptidexml_html2.pl?PepMass=1300.6299&StdPep=&MassError=0.5&xslt=nice -19 /usr/bin/xsltproc&cgi-bin=/tpp/cgi-bin/&ratioType=-1&Ref=2_ISVYYNEATGGK&Infile=/home/sorcerer/output/7726/original/interact.pep.xml	0.9998	0.999	2	6	4
25	1	sp|P07437|TBB5_HUMAN	http://regis-web.systemsbiology.net/tpp/cgi-bin/comet-fastadb.cgi?Ref=sp|P07437|TBB5_HUMAN&Db=/home/sorcerer/fasta/UPSP_human_Sep09_decoy.fasta&Pep=AILVDLEPGTMDSVR+ALTVPELTQQVFDAK+EAESCDCLQGFQLTH+EAESCDCLQGFQLTHSLGGGTGSGMGTLLISK+EIVHIQAGQCGN+EIVHIQAGQCGNQIGAK+EVDEQMLNVQNK+FPGQLNADLR+FWEVISDEHGIDPTGTYHGDSDLQLDR+GHYTEGAELVDSVLDVVR+IGNSTAIQELFK+IMNTFSVVPSPK+IREEYPDR+ISEQFTAMFR+ISVYYNEATGGK+LAVNMVPFP…	1	66.9	10	29	1.3	Tubulin beta chain OS=Homo sapiens GN=TUBB PE=1 SV=2			Y	1	2	MAVTFIGNSTAIQELFK	http://regis-web.systemsbiology.net/tpp/cgi-bin/peptidexml_html2.pl?PepMass=1868.9706&StdPep=&MassError=0.5&xslt=nice -19 /usr/bin/xsltproc&cgi-bin=/tpp/cgi-bin/&ratioType=-1&Ref=2_MAVTFIGNSTAIQELFK&Infile=/home/sorcerer/output/7726/original/interact.pep.xml	0.9998	0.999	2	6	2
25	1	sp|P07437|TBB5_HUMAN	http://regis-web.systemsbiology.net/tpp/cgi-bin/comet-fastadb.cgi?Ref=sp|P07437|TBB5_HUMAN&Db=/home/sorcerer/fasta/UPSP_human_Sep09_decoy.fasta&Pep=AILVDLEPGTMDSVR+ALTVPELTQQVFDAK+EAESCDCLQGFQLTH+EAESCDCLQGFQLTHSLGGGTGSGMGTLLISK+EIVHIQAGQCGN+EIVHIQAGQCGNQIGAK+EVDEQMLNVQNK+FPGQLNADLR+FWEVISDEHGIDPTGTYHGDSDLQLDR+GHYTEGAELVDSVLDVVR+IGNSTAIQELFK+IMNTFSVVPSPK+IREEYPDR+ISEQFTAMFR+ISVYYNEATGGK+LAVNMVPFP…	1	66.9	10	29	1.3	Tubulin beta chain OS=Homo sapiens GN=TUBB PE=1 SV=2			Y	1	2	M[147]AVTFIGNSTAIQELFK	http://regis-web.systemsbiology.net/tpp/cgi-bin/peptidexml_html2.pl?PepMass=1884.9655&StdPep=M[147]AVTFIGNSTAIQELFK&MassError=0.5&xslt=nice -19 /usr/bin/xsltproc&cgi-bin=/tpp/cgi-bin/&ratioType=-1&Ref=2_MAVTFIGNSTAIQELFK&Infile=/home/sorcerer/output/7726/original/interact.pep.xml	0.9998	0.999	2	6	4
25	1	sp|P07437|TBB5_HUMAN	http://regis-web.systemsbiology.net/tpp/cgi-bin/comet-fastadb.cgi?Ref=sp|P07437|TBB5_HUMAN&Db=/home/sorcerer/fasta/UPSP_human_Sep09_decoy.fasta&Pep=AILVDLEPGTMDSVR+ALTVPELTQQVFDAK+EAESCDCLQGFQLTH+EAESCDCLQGFQLTHSLGGGTGSGMGTLLISK+EIVHIQAGQCGN+EIVHIQAGQCGNQIGAK+EVDEQMLNVQNK+FPGQLNADLR+FWEVISDEHGIDPTGTYHGDSDLQLDR+GHYTEGAELVDSVLDVVR+IGNSTAIQELFK+IMNTFSVVPSPK+IREEYPDR+ISEQFTAMFR+ISVYYNEATGGK+LAVNMVPFP…	1	66.9	10	29	1.3	Tubulin beta chain OS=Homo sapiens GN=TUBB PE=1 SV=2			N	0.17	2	NSSYFVEWIPNNVK	http://regis-web.systemsbiology.net/tpp/cgi-bin/peptidexml_html2.pl?PepMass=1695.8257&StdPep=&MassError=0.5&xslt=nice -19 /usr/bin/xsltproc&cgi-bin=/tpp/cgi-bin/&ratioType=-1&Ref=2_NSSYFVEWIPNNVK&Infile=/home/sorcerer/output/7726/original/interact.pep.xml	0.9998	0.999	2	6	3
25	1	sp|P07437|TBB5_HUMAN	http://regis-web.systemsbiology.net/tpp/cgi-bin/comet-fastadb.cgi?Ref=sp|P07437|TBB5_HUMAN&Db=/home/sorcerer/fasta/UPSP_human_Sep09_decoy.fasta&Pep=AILVDLEPGTMDSVR+ALTVPELTQQVFDAK+EAESCDCLQGFQLTH+EAESCDCLQGFQLTHSLGGGTGSGMGTLLISK+EIVHIQAGQCGN+EIVHIQAGQCGNQIGAK+EVDEQMLNVQNK+FPGQLNADLR+FWEVISDEHGIDPTGTYHGDSDLQLDR+GHYTEGAELVDSVLDVVR+IGNSTAIQELFK+IMNTFSVVPSPK+IREEYPDR+ISEQFTAMFR+ISVYYNEATGGK+LAVNMVPFP…	1	66.9	10	29	1.3	Tubulin beta chain OS=Homo sapiens GN=TUBB PE=1 SV=2			N	0.2	3	LTTPTYGDLNHLVSATMSGVTTCLR	http://regis-web.systemsbiology.net/tpp/cgi-bin/peptidexml_html2.pl?PepMass=2707.3309&StdPep=LTTPTYGDLNHLVSATMSGVTTCLR&MassError=0.5&xslt=nice -19 /usr/bin/xsltproc&cgi-bin=/tpp/cgi-bin/&ratioType=-1&Ref=3_LTTPTYGDLNHLVSATMSGVTTCLR&Infile=/home/sorcerer/output/7726/original/interact.pep.xml	0.9998	0.999	2	6	3
25	1	sp|P07437|TBB5_HUMAN	http://regis-web.systemsbiology.net/tpp/cgi-bin/comet-fastadb.cgi?Ref=sp|P07437|TBB5_HUMAN&Db=/home/sorcerer/fasta/UPSP_human_Sep09_decoy.fasta&Pep=AILVDLEPGTMDSVR+ALTVPELTQQVFDAK+EAESCDCLQGFQLTH+EAESCDCLQGFQLTHSLGGGTGSGMGTLLISK+EIVHIQAGQCGN+EIVHIQAGQCGNQIGAK+EVDEQMLNVQNK+FPGQLNADLR+FWEVISDEHGIDPTGTYHGDSDLQLDR+GHYTEGAELVDSVLDVVR+IGNSTAIQELFK+IMNTFSVVPSPK+IREEYPDR+ISEQFTAMFR+ISVYYNEATGGK+LAVNMVPFP…	1	66.9	10	29	1.3	Tubulin beta chain OS=Homo sapiens GN=TUBB PE=1 SV=2			N	0.25	3	GHYTEGAELVDSVLDVVR	http://regis-web.systemsbiology.net/tpp/cgi-bin/peptidexml_html2.pl?PepMass=1957.9745&StdPep=&MassError=0.5&xslt=nice -19 /usr/bin/xsltproc&cgi-bin=/tpp/cgi-bin/&ratioType=-1&Ref=3_GHYTEGAELVDSVLDVVR&Infile=/home/sorcerer/output/7726/original/interact.pep.xml	0.9997	0.9988	2	6	3
25	1	sp|P07437|TBB5_HUMAN	http://regis-web.systemsbiology.net/tpp/cgi-bin/comet-fastadb.cgi?Ref=sp|P07437|TBB5_HUMAN&Db=/home/sorcerer/fasta/UPSP_human_Sep09_decoy.fasta&Pep=AILVDLEPGTMDSVR+ALTVPELTQQVFDAK+EAESCDCLQGFQLTH+EAESCDCLQGFQLTHSLGGGTGSGMGTLLISK+EIVHIQAGQCGN+EIVHIQAGQCGNQIGAK+EVDEQMLNVQNK+FPGQLNADLR+FWEVISDEHGIDPTGTYHGDSDLQLDR+GHYTEGAELVDSVLDVVR+IGNSTAIQELFK+IMNTFSVVPSPK+IREEYPDR+ISEQFTAMFR+ISVYYNEATGGK+LAVNMVPFP…	1	66.9	10	29	1.3	Tubulin beta chain OS=Homo sapiens GN=TUBB PE=1 SV=2			Y	1	3	MAVTFIGNSTAIQELFK	http://regis-web.systemsbiology.net/tpp/cgi-bin/peptidexml_html2.pl?PepMass=1868.9706&StdPep=&MassError=0.5&xslt=nice -19 /usr/bin/xsltproc&cgi-bin=/tpp/cgi-bin/&ratioType=-1&Ref=3_MAVTFIGNSTAIQELFK&Infile=/home/sorcerer/output/7726/original/interact.pep.xml	0.9996	0.9982	2	6	1
25	1	sp|P07437|TBB5_HUMAN	http://regis-web.systemsbiology.net/tpp/cgi-bin/comet-fastadb.cgi?Ref=sp|P07437|TBB5_HUMAN&Db=/home/sorcerer/fasta/UPSP_human_Sep09_decoy.fasta&Pep=AILVDLEPGTMDSVR+ALTVPELTQQVFDAK+EAESCDCLQGFQLTH+EAESCDCLQGFQLTHSLGGGTGSGMGTLLISK+EIVHIQAGQCGN+EIVHIQAGQCGNQIGAK+EVDEQMLNVQNK+FPGQLNADLR+FWEVISDEHGIDPTGTYHGDSDLQLDR+GHYTEGAELVDSVLDVVR+IGNSTAIQELFK+IMNTFSVVPSPK+IREEYPDR+ISEQFTAMFR+ISVYYNEATGGK+LAVNMVPFP…	1	66.9	10	29	1.3	Tubulin beta chain OS=Homo sapiens GN=TUBB PE=1 SV=2			N	0.2	2	ISEQFTAMFR	http://regis-web.systemsbiology.net/tpp/cgi-bin/peptidexml_html2.pl?PepMass=1228.5910&StdPep=&MassError=0.5&xslt=nice -19 /usr/bin/xsltproc&cgi-bin=/tpp/cgi-bin/&ratioType=-1&Ref=2_ISEQFTAMFR&Infile=/home/sorcerer/output/7726/original/interact.pep.xml	0.9995	0.9979	2	6	4
25	1	sp|P07437|TBB5_HUMAN	http://regis-web.systemsbiology.net/tpp/cgi-bin/comet-fastadb.cgi?Ref=sp|P07437|TBB5_HUMAN&Db=/home/sorcerer/fasta/UPSP_human_Sep09_decoy.fasta&Pep=AILVDLEPGTMDSVR+ALTVPELTQQVFDAK+EAESCDCLQGFQLTH+EAESCDCLQGFQLTHSLGGGTGSGMGTLLISK+EIVHIQAGQCGN+EIVHIQAGQCGNQIGAK+EVDEQMLNVQNK+FPGQLNADLR+FWEVISDEHGIDPTGTYHGDSDLQLDR+GHYTEGAELVDSVLDVVR+IGNSTAIQELFK+IMNTFSVVPSPK+IREEYPDR+ISEQFTAMFR+ISVYYNEATGGK+LAVNMVPFP…	1	66.9	10	29	1.3	Tubulin beta chain OS=Homo sapiens GN=TUBB PE=1 SV=2			N	0.33	2	IM[147]NTFSVVPSPK	http://regis-web.systemsbiology.net/tpp/cgi-bin/peptidexml_html2.pl?PepMass=1334.6904&StdPep=IM[147]NTFSVVPSPK&MassError=0.5&xslt=nice -19 /usr/bin/xsltproc&cgi-bin=/tpp/cgi-bin/&ratioType=-1&Ref=2_IMNTFSVVPSPK&Infile=/home/sorcerer/output/7726/original/interact.pep.xml	0.9994	0.9974	2	6	4
25	1	sp|P07437|TBB5_HUMAN	http://regis-web.systemsbiology.net/tpp/cgi-bin/comet-fastadb.cgi?Ref=sp|P07437|TBB5_HUMAN&Db=/home/sorcerer/fasta/UPSP_human_Sep09_decoy.fasta&Pep=AILVDLEPGTMDSVR+ALTVPELTQQVFDAK+EAESCDCLQGFQLTH+EAESCDCLQGFQLTHSLGGGTGSGMGTLLISK+EIVHIQAGQCGN+EIVHIQAGQCGNQIGAK+EVDEQMLNVQNK+FPGQLNADLR+FWEVISDEHGIDPTGTYHGDSDLQLDR+GHYTEGAELVDSVLDVVR+IGNSTAIQELFK+IMNTFSVVPSPK+IREEYPDR+ISEQFTAMFR+ISVYYNEATGGK+LAVNMVPFP…	1	66.9	10	29	1.3	Tubulin beta chain OS=Homo sapiens GN=TUBB PE=1 SV=2			N	0.17	2	LAVNMVPFPR	http://regis-web.systemsbiology.net/tpp/cgi-bin/peptidexml_html2.pl?PepMass=1142.6270&StdPep=&MassError=0.5&xslt=nice -19 /usr/bin/xsltproc&cgi-bin=/tpp/cgi-bin/&ratioType=-1&Ref=2_LAVNMVPFPR&Infile=/home/sorcerer/output/7726/original/interact.pep.xml	0.9993	0.9969	2	6	4
25	1	sp|P07437|TBB5_HUMAN	http://regis-web.systemsbiology.net/tpp/cgi-bin/comet-fastadb.cgi?Ref=sp|P07437|TBB5_HUMAN&Db=/home/sorcerer/fasta/UPSP_human_Sep09_decoy.fasta&Pep=AILVDLEPGTMDSVR+ALTVPELTQQVFDAK+EAESCDCLQGFQLTH+EAESCDCLQGFQLTHSLGGGTGSGMGTLLISK+EIVHIQAGQCGN+EIVHIQAGQCGNQIGAK+EVDEQMLNVQNK+FPGQLNADLR+FWEVISDEHGIDPTGTYHGDSDLQLDR+GHYTEGAELVDSVLDVVR+IGNSTAIQELFK+IMNTFSVVPSPK+IREEYPDR+ISEQFTAMFR+ISVYYNEATGGK+LAVNMVPFP…	1	66.9	10	29	1.3	Tubulin beta chain OS=Homo sapiens GN=TUBB PE=1 SV=2			N	0.17	2	FPGQLNADLR	http://regis-web.systemsbiology.net/tpp/cgi-bin/peptidexml_html2.pl?PepMass=1129.5880&StdPep=&MassError=0.5&xslt=nice -19 /usr/bin/xsltproc&cgi-bin=/tpp/cgi-bin/&ratioType=-1&Ref=2_FPGQLNADLR&Infile=/home/sorcerer/output/7726/original/interact.pep.xml	0.9989	0.9947	2	6	15
25	1	sp|P07437|TBB5_HUMAN	http://regis-web.systemsbiology.net/tpp/cgi-bin/comet-fastadb.cgi?Ref=sp|P07437|TBB5_HUMAN&Db=/home/sorcerer/fasta/UPSP_human_Sep09_decoy.fasta&Pep=AILVDLEPGTMDSVR+ALTVPELTQQVFDAK+EAESCDCLQGFQLTH+EAESCDCLQGFQLTHSLGGGTGSGMGTLLISK+EIVHIQAGQCGN+EIVHIQAGQCGNQIGAK+EVDEQMLNVQNK+FPGQLNADLR+FWEVISDEHGIDPTGTYHGDSDLQLDR+GHYTEGAELVDSVLDVVR+IGNSTAIQELFK+IMNTFSVVPSPK+IREEYPDR+ISEQFTAMFR+ISVYYNEATGGK+LAVNMVPFP…	1	66.9	10	29	1.3	Tubulin beta chain OS=Homo sapiens GN=TUBB PE=1 SV=2			N	0.33	2	YLTVAAVFR	http://regis-web.systemsbiology.net/tpp/cgi-bin/peptidexml_html2.pl?PepMass=1038.5862&StdPep=&MassError=0.5&xslt=nice -19 /usr/bin/xsltproc&cgi-bin=/tpp/cgi-bin/&ratioType=-1&Ref=2_YLTVAAVFR&Infile=/home/sorcerer/output/7726/original/interact.pep.xml	0.9987	0.9939	2	6	3
25	1	sp|P07437|TBB5_HUMAN	http://regis-web.systemsbiology.net/tpp/cgi-bin/comet-fastadb.cgi?Ref=sp|P07437|TBB5_HUMAN&Db=/home/sorcerer/fasta/UPSP_human_Sep09_decoy.fasta&Pep=AILVDLEPGTMDSVR+ALTVPELTQQVFDAK+EAESCDCLQGFQLTH+EAESCDCLQGFQLTHSLGGGTGSGMGTLLISK+EIVHIQAGQCGN+EIVHIQAGQCGNQIGAK+EVDEQMLNVQNK+FPGQLNADLR+FWEVISDEHGIDPTGTYHGDSDLQLDR+GHYTEGAELVDSVLDVVR+IGNSTAIQELFK+IMNTFSVVPSPK+IREEYPDR+ISEQFTAMFR+ISVYYNEATGGK+LAVNMVPFP…	1	66.9	10	29	1.3	Tubulin beta chain OS=Homo sapiens GN=TUBB PE=1 SV=2			N	0.17	2	NMMAACDPR	http://regis-web.systemsbiology.net/tpp/cgi-bin/peptidexml_html2.pl?PepMass=1064.4202&StdPep=NMMAACDPR&MassError=0.5&xslt=nice -19 /usr/bin/xsltproc&cgi-bin=/tpp/cgi-bin/&ratioType=-1&Ref=2_NMMAACDPR&Infile=/home/sorcerer/output/7726/original/interact.pep.xml	0.9985	0.9931	2	6	8
25	1	sp|P07437|TBB5_HUMAN	http://regis-web.systemsbiology.net/tpp/cgi-bin/comet-fastadb.cgi?Ref=sp|P07437|TBB5_HUMAN&Db=/home/sorcerer/fasta/UPSP_human_Sep09_decoy.fasta&Pep=AILVDLEPGTMDSVR+ALTVPELTQQVFDAK+EAESCDCLQGFQLTH+EAESCDCLQGFQLTHSLGGGTGSGMGTLLISK+EIVHIQAGQCGN+EIVHIQAGQCGNQIGAK+EVDEQMLNVQNK+FPGQLNADLR+FWEVISDEHGIDPTGTYHGDSDLQLDR+GHYTEGAELVDSVLDVVR+IGNSTAIQELFK+IMNTFSVVPSPK+IREEYPDR+ISEQFTAMFR+ISVYYNEATGGK+LAVNMVPFP…	1	66.9	10	29	1.3	Tubulin beta chain OS=Homo sapiens GN=TUBB PE=1 SV=2			N	0.2	2	ISEQFTAM[147]FR	http://regis-web.systemsbiology.net/tpp/cgi-bin/peptidexml_html2.pl?PepMass=1244.5860&StdPep=ISEQFTAM[147]FR&MassError=0.5&xslt=nice -19 /usr/bin/xsltproc&cgi-bin=/tpp/cgi-bin/&ratioType=-1&Ref=2_ISEQFTAMFR&Infile=/home/sorcerer/output/7726/original/interact.pep.xml	0.9982	0.9917	2	6	3
25	1	sp|P07437|TBB5_HUMAN	http://regis-web.systemsbiology.net/tpp/cgi-bin/comet-fastadb.cgi?Ref=sp|P07437|TBB5_HUMAN&Db=/home/sorcerer/fasta/UPSP_human_Sep09_decoy.fasta&Pep=AILVDLEPGTMDSVR+ALTVPELTQQVFDAK+EAESCDCLQGFQLTH+EAESCDCLQGFQLTHSLGGGTGSGMGTLLISK+EIVHIQAGQCGN+EIVHIQAGQCGNQIGAK+EVDEQMLNVQNK+FPGQLNADLR+FWEVISDEHGIDPTGTYHGDSDLQLDR+GHYTEGAELVDSVLDVVR+IGNSTAIQELFK+IMNTFSVVPSPK+IREEYPDR+ISEQFTAMFR+ISVYYNEATGGK+LAVNMVPFP…	1	66.9	10	29	1.3	Tubulin beta chain OS=Homo sapiens GN=TUBB PE=1 SV=2			N	0.2	2	TAVCDIPPR	http://regis-web.systemsbiology.net/tpp/cgi-bin/peptidexml_html2.pl?PepMass=1027.5121&StdPep=TAVCDIPPR&MassError=0.5&xslt=nice -19 /usr/bin/xsltproc&cgi-bin=/tpp/cgi-bin/&ratioType=-1&Ref=2_TAVCDIPPR&Infile=/home/sorcerer/output/7726/original/interact.pep.xml	0.9979	0.9904	2	6	24
25	1	sp|P07437|TBB5_HUMAN	http://regis-web.systemsbiology.net/tpp/cgi-bin/comet-fastadb.cgi?Ref=sp|P07437|TBB5_HUMAN&Db=/home/sorcerer/fasta/UPSP_human_Sep09_decoy.fasta&Pep=AILVDLEPGTMDSVR+ALTVPELTQQVFDAK+EAESCDCLQGFQLTH+EAESCDCLQGFQLTHSLGGGTGSGMGTLLISK+EIVHIQAGQCGN+EIVHIQAGQCGNQIGAK+EVDEQMLNVQNK+FPGQLNADLR+FWEVISDEHGIDPTGTYHGDSDLQLDR+GHYTEGAELVDSVLDVVR+IGNSTAIQELFK+IMNTFSVVPSPK+IREEYPDR+ISEQFTAMFR+ISVYYNEATGGK+LAVNMVPFP…	1	66.9	10	29	1.3	Tubulin beta chain OS=Homo sapiens GN=TUBB PE=1 SV=2			Y	1	3	M[147]AVTFIGNSTAIQELFK	http://regis-web.systemsbiology.net/tpp/cgi-bin/peptidexml_html2.pl?PepMass=1884.9655&StdPep=M[147]AVTFIGNSTAIQELFK&MassError=0.5&xslt=nice -19 /usr/bin/xsltproc&cgi-bin=/tpp/cgi-bin/&ratioType=-1&Ref=3_MAVTFIGNSTAIQELFK&Infile=/home/sorcerer/output/7726/original/interact.pep.xml	0.9977	0.9894	2	6	1
25	1	sp|P07437|TBB5_HUMAN	http://regis-web.systemsbiology.net/tpp/cgi-bin/comet-fastadb.cgi?Ref=sp|P07437|TBB5_HUMAN&Db=/home/sorcerer/fasta/UPSP_human_Sep09_decoy.fasta&Pep=AILVDLEPGTMDSVR+ALTVPELTQQVFDAK+EAESCDCLQGFQLTH+EAESCDCLQGFQLTHSLGGGTGSGMGTLLISK+EIVHIQAGQCGN+EIVHIQAGQCGNQIGAK+EVDEQMLNVQNK+FPGQLNADLR+FWEVISDEHGIDPTGTYHGDSDLQLDR+GHYTEGAELVDSVLDVVR+IGNSTAIQELFK+IMNTFSVVPSPK+IREEYPDR+ISEQFTAMFR+ISVYYNEATGGK+LAVNMVPFP…	1	66.9	10	29	1.3	Tubulin beta chain OS=Homo sapiens GN=TUBB PE=1 SV=2			N	0.33	3	EAESCDCLQGFQLTHSLGGGTGSGMGTLLISK	http://regis-web.systemsbiology.net/tpp/cgi-bin/peptidexml_html2.pl?PepMass=3310.5268&StdPep=EAESCDCLQGFQLTHSLGGGTGSGMGTLLISK&MassError=0.5&xslt=nice -19 /usr/bin/xsltproc&cgi-bin=/tpp/cgi-bin/&ratioType=-1&Ref=3_EAESCDCLQGFQLTHSLGGGTGSGMGTLLISK&Infile=/home/sorcerer/output/7726/original/interact.pep.xml	0.9882	0.9478	2	6	2
25	1	sp|P07437|TBB5_HUMAN	http://regis-web.systemsbiology.net/tpp/cgi-bin/comet-fastadb.cgi?Ref=sp|P07437|TBB5_HUMAN&Db=/home/sorcerer/fasta/UPSP_human_Sep09_decoy.fasta&Pep=AILVDLEPGTMDSVR+ALTVPELTQQVFDAK+EAESCDCLQGFQLTH+EAESCDCLQGFQLTHSLGGGTGSGMGTLLISK+EIVHIQAGQCGN+EIVHIQAGQCGNQIGAK+EVDEQMLNVQNK+FPGQLNADLR+FWEVISDEHGIDPTGTYHGDSDLQLDR+GHYTEGAELVDSVLDVVR+IGNSTAIQELFK+IMNTFSVVPSPK+IREEYPDR+ISEQFTAMFR+ISVYYNEATGGK+LAVNMVPFP…	1	66.9	10	29	1.3	Tubulin beta chain OS=Homo sapiens GN=TUBB PE=1 SV=2			N	0.33	3	EAESCDCLQGFQLTHSLGGGTGSGM[147]GTLLISK	http://regis-web.systemsbiology.net/tpp/cgi-bin/peptidexml_html2.pl?PepMass=3326.5217&StdPep=EAESCDCLQGFQLTHSLGGGTGSGM[147]GTLLISK&MassError=0.5&xslt=nice -19 /usr/bin/xsltproc&cgi-bin=/tpp/cgi-bin/&ratioType=-1&Ref=3_EAESCDCLQGFQLTHSLGGGTGSGMGTLLISK&Infile=/home/sorcerer/output/7726/original/interact.pep.xml	0.9818	0.9212	2	6	1
25	1	sp|P07437|TBB5_HUMAN	http://regis-web.systemsbiology.net/tpp/cgi-bin/comet-fastadb.cgi?Ref=sp|P07437|TBB5_HUMAN&Db=/home/sorcerer/fasta/UPSP_human_Sep09_decoy.fasta&Pep=AILVDLEPGTMDSVR+ALTVPELTQQVFDAK+EAESCDCLQGFQLTH+EAESCDCLQGFQLTHSLGGGTGSGMGTLLISK+EIVHIQAGQCGN+EIVHIQAGQCGNQIGAK+EVDEQMLNVQNK+FPGQLNADLR+FWEVISDEHGIDPTGTYHGDSDLQLDR+GHYTEGAELVDSVLDVVR+IGNSTAIQELFK+IMNTFSVVPSPK+IREEYPDR+ISEQFTAMFR+ISVYYNEATGGK+LAVNMVPFP…	1	66.9	10	29	1.3	Tubulin beta chain OS=Homo sapiens GN=TUBB PE=1 SV=2			N	0.17	2	NMM[147]AACDPR	http://regis-web.systemsbiology.net/tpp/cgi-bin/peptidexml_html2.pl?PepMass=1080.4151&StdPep=NMM[147]AACDPR&MassError=0.5&xslt=nice -19 /usr/bin/xsltproc&cgi-bin=/tpp/cgi-bin/&ratioType=-1&Ref=2_NMMAACDPR&Infile=/home/sorcerer/output/7726/original/interact.pep.xml	0.97	0.8747	2	6	3
25	1	sp|P07437|TBB5_HUMAN	http://regis-web.systemsbiology.net/tpp/cgi-bin/comet-fastadb.cgi?Ref=sp|P07437|TBB5_HUMAN&Db=/home/sorcerer/fasta/UPSP_human_Sep09_decoy.fasta&Pep=AILVDLEPGTMDSVR+ALTVPELTQQVFDAK+EAESCDCLQGFQLTH+EAESCDCLQGFQLTHSLGGGTGSGMGTLLISK+EIVHIQAGQCGN+EIVHIQAGQCGNQIGAK+EVDEQMLNVQNK+FPGQLNADLR+FWEVISDEHGIDPTGTYHGDSDLQLDR+GHYTEGAELVDSVLDVVR+IGNSTAIQELFK+IMNTFSVVPSPK+IREEYPDR+ISEQFTAMFR+ISVYYNEATGGK+LAVNMVPFP…	1	66.9	10	29	1.3	Tubulin beta chain OS=Homo sapiens GN=TUBB PE=1 SV=2			N	0.17	2	NM[147]MAACDPR	http://regis-web.systemsbiology.net/tpp/cgi-bin/peptidexml_html2.pl?PepMass=1080.4151&StdPep=NM[147]MAACDPR&MassError=0.5&xslt=nice -19 /usr/bin/xsltproc&cgi-bin=/tpp/cgi-bin/&ratioType=-1&Ref=2_NMMAACDPR&Infile=/home/sorcerer/output/7726/original/interact.pep.xml	0.9685	0.8691	2	6	3
25	1	sp|P07437|TBB5_HUMAN	http://regis-web.systemsbiology.net/tpp/cgi-bin/comet-fastadb.cgi?Ref=sp|P07437|TBB5_HUMAN&Db=/home/sorcerer/fasta/UPSP_human_Sep09_decoy.fasta&Pep=AILVDLEPGTMDSVR+ALTVPELTQQVFDAK+EAESCDCLQGFQLTH+EAESCDCLQGFQLTHSLGGGTGSGMGTLLISK+EIVHIQAGQCGN+EIVHIQAGQCGNQIGAK+EVDEQMLNVQNK+FPGQLNADLR+FWEVISDEHGIDPTGTYHGDSDLQLDR+GHYTEGAELVDSVLDVVR+IGNSTAIQELFK+IMNTFSVVPSPK+IREEYPDR+ISEQFTAMFR+ISVYYNEATGGK+LAVNMVPFP…	1	66.9	10	29	1.3	Tubulin beta chain OS=Homo sapiens GN=TUBB PE=1 SV=2			Y	1	3	FWEVISDEHGIDPTGTYHGDSDLQLDR	http://regis-web.systemsbiology.net/tpp/cgi-bin/peptidexml_html2.pl?PepMass=3101.4003&StdPep=&MassError=0.5&xslt=nice -19 /usr/bin/xsltproc&cgi-bin=/tpp/cgi-bin/&ratioType=-1&Ref=3_FWEVISDEHGIDPTGTYHGDSDLQLDR&Infile=/home/sorcerer/output/7726/original/interact.pep.xml	0.9637	0.8514	2	6	1
25	1	sp|P07437|TBB5_HUMAN	http://regis-web.systemsbiology.net/tpp/cgi-bin/comet-fastadb.cgi?Ref=sp|P07437|TBB5_HUMAN&Db=/home/sorcerer/fasta/UPSP_human_Sep09_decoy.fasta&Pep=AILVDLEPGTMDSVR+ALTVPELTQQVFDAK+EAESCDCLQGFQLTH+EAESCDCLQGFQLTHSLGGGTGSGMGTLLISK+EIVHIQAGQCGN+EIVHIQAGQCGNQIGAK+EVDEQMLNVQNK+FPGQLNADLR+FWEVISDEHGIDPTGTYHGDSDLQLDR+GHYTEGAELVDSVLDVVR+IGNSTAIQELFK+IMNTFSVVPSPK+IREEYPDR+ISEQFTAMFR+ISVYYNEATGGK+LAVNMVPFP…	1	66.9	10	29	1.3	Tubulin beta chain OS=Homo sapiens GN=TUBB PE=1 SV=2			N	0.33	3	EIVHIQAGQCGNQIGAK	http://regis-web.systemsbiology.net/tpp/cgi-bin/peptidexml_html2.pl?PepMass=1821.9156&StdPep=EIVHIQAGQCGNQIGAK&MassError=0.5&xslt=nice -19 /usr/bin/xsltproc&cgi-bin=/tpp/cgi-bin/&ratioType=-1&Ref=3_EIVHIQAGQCGNQIGAK&Infile=/home/sorcerer/output/7726/original/interact.pep.xml	0.9555	0.8228	2	6	3
25	1	sp|P07437|TBB5_HUMAN	http://regis-web.systemsbiology.net/tpp/cgi-bin/comet-fastadb.cgi?Ref=sp|P07437|TBB5_HUMAN&Db=/home/sorcerer/fasta/UPSP_human_Sep09_decoy.fasta&Pep=AILVDLEPGTMDSVR+ALTVPELTQQVFDAK+EAESCDCLQGFQLTH+EAESCDCLQGFQLTHSLGGGTGSGMGTLLISK+EIVHIQAGQCGN+EIVHIQAGQCGNQIGAK+EVDEQMLNVQNK+FPGQLNADLR+FWEVISDEHGIDPTGTYHGDSDLQLDR+GHYTEGAELVDSVLDVVR+IGNSTAIQELFK+IMNTFSVVPSPK+IREEYPDR+ISEQFTAMFR+ISVYYNEATGGK+LAVNMVPFP…	1	66.9	10	29	1.3	Tubulin beta chain OS=Homo sapiens GN=TUBB PE=1 SV=2			N	0.2	3	LTTPTYGDLNHLVSATM[147]SGVTTCLR	http://regis-web.systemsbiology.net/tpp/cgi-bin/peptidexml_html2.pl?PepMass=2723.3259&StdPep=LTTPTYGDLNHLVSATM[147]SGVTTCLR&MassError=0.5&xslt=nice -19 /usr/bin/xsltproc&cgi-bin=/tpp/cgi-bin/&ratioType=-1&Ref=3_LTTPTYGDLNHLVSATMSGVTTCLR&Infile=/home/sorcerer/output/7726/original/interact.pep.xml	0.9188	0.7098	2	6	1
25	1	sp|P07437|TBB5_HUMAN	http://regis-web.systemsbiology.net/tpp/cgi-bin/comet-fastadb.cgi?Ref=sp|P07437|TBB5_HUMAN&Db=/home/sorcerer/fasta/UPSP_human_Sep09_decoy.fasta&Pep=AILVDLEPGTMDSVR+ALTVPELTQQVFDAK+EAESCDCLQGFQLTH+EAESCDCLQGFQLTHSLGGGTGSGMGTLLISK+EIVHIQAGQCGN+EIVHIQAGQCGNQIGAK+EVDEQMLNVQNK+FPGQLNADLR+FWEVISDEHGIDPTGTYHGDSDLQLDR+GHYTEGAELVDSVLDVVR+IGNSTAIQELFK+IMNTFSVVPSPK+IREEYPDR+ISEQFTAMFR+ISVYYNEATGGK+LAVNMVPFP…	1	66.9	10	29	1.3	Tubulin beta chain OS=Homo sapiens GN=TUBB PE=1 SV=2			N	0.17	2	VSDTVVEPYNATLSVH	http://regis-web.systemsbiology.net/tpp/cgi-bin/peptidexml_html2.pl?PepMass=1729.8523&StdPep=&MassError=0.5&xslt=nice -19 /usr/bin/xsltproc&cgi-bin=/tpp/cgi-bin/&ratioType=-1&Ref=2_VSDTVVEPYNATLSVH&Infile=/home/sorcerer/output/7726/original/interact.pep.xml	0.9157	0.7014	1	6	1
25	1	sp|P07437|TBB5_HUMAN	http://regis-web.systemsbiology.net/tpp/cgi-bin/comet-fastadb.cgi?Ref=sp|P07437|TBB5_HUMAN&Db=/home/sorcerer/fasta/UPSP_human_Sep09_decoy.fasta&Pep=AILVDLEPGTMDSVR+ALTVPELTQQVFDAK+EAESCDCLQGFQLTH+EAESCDCLQGFQLTHSLGGGTGSGMGTLLISK+EIVHIQAGQCGN+EIVHIQAGQCGNQIGAK+EVDEQMLNVQNK+FPGQLNADLR+FWEVISDEHGIDPTGTYHGDSDLQLDR+GHYTEGAELVDSVLDVVR+IGNSTAIQELFK+IMNTFSVVPSPK+IREEYPDR+ISEQFTAMFR+ISVYYNEATGGK+LAVNMVPFP…	1	66.9	10	29	1.3	Tubulin beta chain OS=Homo sapiens GN=TUBB PE=1 SV=2			Y	1	4	FWEVISDEHGIDPTGTYHGDSDLQLDR	http://regis-web.systemsbiology.net/tpp/cgi-bin/peptidexml_html2.pl?PepMass=3101.4003&StdPep=&MassError=0.5&xslt=nice -19 /usr/bin/xsltproc&cgi-bin=/tpp/cgi-bin/&ratioType=-1&Ref=4_FWEVISDEHGIDPTGTYHGDSDLQLDR&Infile=/home/sorcerer/output/7726/original/interact.pep.xml	0.9137	0.6958	2	6	1
25	1	sp|P07437|TBB5_HUMAN	http://regis-web.systemsbiology.net/tpp/cgi-bin/comet-fastadb.cgi?Ref=sp|P07437|TBB5_HUMAN&Db=/home/sorcerer/fasta/UPSP_human_Sep09_decoy.fasta&Pep=AILVDLEPGTMDSVR+ALTVPELTQQVFDAK+EAESCDCLQGFQLTH+EAESCDCLQGFQLTHSLGGGTGSGMGTLLISK+EIVHIQAGQCGN+EIVHIQAGQCGNQIGAK+EVDEQMLNVQNK+FPGQLNADLR+FWEVISDEHGIDPTGTYHGDSDLQLDR+GHYTEGAELVDSVLDVVR+IGNSTAIQELFK+IMNTFSVVPSPK+IREEYPDR+ISEQFTAMFR+ISVYYNEATGGK+LAVNMVPFP…	1	66.9	10	29	1.3	Tubulin beta chain OS=Homo sapiens GN=TUBB PE=1 SV=2			N	0.17	2	IGNSTAIQELFK	http://regis-web.systemsbiology.net/tpp/cgi-bin/peptidexml_html2.pl?PepMass=1319.7085&StdPep=&MassError=0.5&xslt=nice -19 /usr/bin/xsltproc&cgi-bin=/tpp/cgi-bin/&ratioType=-1&Ref=2_IGNSTAIQELFK&Infile=/home/sorcerer/output/7726/original/interact.pep.xml	0.8255	0.5255	1	6	1
25	1	sp|P07437|TBB5_HUMAN	http://regis-web.systemsbiology.net/tpp/cgi-bin/comet-fastadb.cgi?Ref=sp|P07437|TBB5_HUMAN&Db=/home/sorcerer/fasta/UPSP_human_Sep09_decoy.fasta&Pep=AILVDLEPGTMDSVR+ALTVPELTQQVFDAK+EAESCDCLQGFQLTH+EAESCDCLQGFQLTHSLGGGTGSGMGTLLISK+EIVHIQAGQCGN+EIVHIQAGQCGNQIGAK+EVDEQMLNVQNK+FPGQLNADLR+FWEVISDEHGIDPTGTYHGDSDLQLDR+GHYTEGAELVDSVLDVVR+IGNSTAIQELFK+IMNTFSVVPSPK+IREEYPDR+ISEQFTAMFR+ISVYYNEATGGK+LAVNMVPFP…	1	66.9	10	29	1.3	Tubulin beta chain OS=Homo sapiens GN=TUBB PE=1 SV=2			Y	1	2	TVPELTQQVFDAK	http://regis-web.systemsbiology.net/tpp/cgi-bin/peptidexml_html2.pl?PepMass=1474.7668&StdPep=&MassError=0.5&xslt=nice -19 /usr/bin/xsltproc&cgi-bin=/tpp/cgi-bin/&ratioType=-1&Ref=2_TVPELTQQVFDAK&Infile=/home/sorcerer/output/7726/original/interact.pep.xml	0.8196	0.5196	1	6	1
25	1	sp|P07437|TBB5_HUMAN	http://regis-web.systemsbiology.net/tpp/cgi-bin/comet-fastadb.cgi?Ref=sp|P07437|TBB5_HUMAN&Db=/home/sorcerer/fasta/UPSP_human_Sep09_decoy.fasta&Pep=AILVDLEPGTMDSVR+ALTVPELTQQVFDAK+EAESCDCLQGFQLTH+EAESCDCLQGFQLTHSLGGGTGSGMGTLLISK+EIVHIQAGQCGN+EIVHIQAGQCGNQIGAK+EVDEQMLNVQNK+FPGQLNADLR+FWEVISDEHGIDPTGTYHGDSDLQLDR+GHYTEGAELVDSVLDVVR+IGNSTAIQELFK+IMNTFSVVPSPK+IREEYPDR+ISEQFTAMFR+ISVYYNEATGGK+LAVNMVPFP…	1	66.9	10	29	1.3	Tubulin beta chain OS=Homo sapiens GN=TUBB PE=1 SV=2			Y	1	2	PELTQQVFDAK	http://regis-web.systemsbiology.net/tpp/cgi-bin/peptidexml_html2.pl?PepMass=1274.6507&StdPep=&MassError=0.5&xslt=nice -19 /usr/bin/xsltproc&cgi-bin=/tpp/cgi-bin/&ratioType=-1&Ref=2_PELTQQVFDAK&Infile=/home/sorcerer/output/7726/original/interact.pep.xml	0.7617	0.4617	1	6	4
25	1	sp|P07437|TBB5_HUMAN	http://regis-web.systemsbiology.net/tpp/cgi-bin/comet-fastadb.cgi?Ref=sp|P07437|TBB5_HUMAN&Db=/home/sorcerer/fasta/UPSP_human_Sep09_decoy.fasta&Pep=AILVDLEPGTMDSVR+ALTVPELTQQVFDAK+EAESCDCLQGFQLTH+EAESCDCLQGFQLTHSLGGGTGSGMGTLLISK+EIVHIQAGQCGN+EIVHIQAGQCGNQIGAK+EVDEQMLNVQNK+FPGQLNADLR+FWEVISDEHGIDPTGTYHGDSDLQLDR+GHYTEGAELVDSVLDVVR+IGNSTAIQELFK+IMNTFSVVPSPK+IREEYPDR+ISEQFTAMFR+ISVYYNEATGGK+LAVNMVPFP…	1	66.9	10	29	1.3	Tubulin beta chain OS=Homo sapiens GN=TUBB PE=1 SV=2			N	0.25	2	EIVHIQAGQCGN	http://regis-web.systemsbiology.net/tpp/cgi-bin/peptidexml_html2.pl?PepMass=1324.6194&StdPep=EIVHIQAGQCGN&MassError=0.5&xslt=nice -19 /usr/bin/xsltproc&cgi-bin=/tpp/cgi-bin/&ratioType=-1&Ref=2_EIVHIQAGQCGN&Infile=/home/sorcerer/output/7726/original/interact.pep.xml	0.4017	0.4017	1	6	5
25	1	sp|P07437|TBB5_HUMAN	http://regis-web.systemsbiology.net/tpp/cgi-bin/comet-fastadb.cgi?Ref=sp|P07437|TBB5_HUMAN&Db=/home/sorcerer/fasta/UPSP_human_Sep09_decoy.fasta&Pep=AILVDLEPGTMDSVR+ALTVPELTQQVFDAK+EAESCDCLQGFQLTH+EAESCDCLQGFQLTHSLGGGTGSGMGTLLISK+EIVHIQAGQCGN+EIVHIQAGQCGNQIGAK+EVDEQMLNVQNK+FPGQLNADLR+FWEVISDEHGIDPTGTYHGDSDLQLDR+GHYTEGAELVDSVLDVVR+IGNSTAIQELFK+IMNTFSVVPSPK+IREEYPDR+ISEQFTAMFR+ISVYYNEATGGK+LAVNMVPFP…	1	66.9	10	29	1.3	Tubulin beta chain OS=Homo sapiens GN=TUBB PE=1 SV=2			N	0.25	2	IREEYPDR	http://regis-web.systemsbiology.net/tpp/cgi-bin/peptidexml_html2.pl?PepMass=1076.5251&StdPep=&MassError=0.5&xslt=nice -19 /usr/bin/xsltproc&cgi-bin=/tpp/cgi-bin/&ratioType=-1&Ref=2_IREEYPDR&Infile=/home/sorcerer/output/7726/original/interact.pep.xml	0.3752	0.3752	2	6	2
25	1	sp|P07437|TBB5_HUMAN	http://regis-web.systemsbiology.net/tpp/cgi-bin/comet-fastadb.cgi?Ref=sp|P07437|TBB5_HUMAN&Db=/home/sorcerer/fasta/UPSP_human_Sep09_decoy.fasta&Pep=AILVDLEPGTMDSVR+ALTVPELTQQVFDAK+EAESCDCLQGFQLTH+EAESCDCLQGFQLTHSLGGGTGSGMGTLLISK+EIVHIQAGQCGN+EIVHIQAGQCGNQIGAK+EVDEQMLNVQNK+FPGQLNADLR+FWEVISDEHGIDPTGTYHGDSDLQLDR+GHYTEGAELVDSVLDVVR+IGNSTAIQELFK+IMNTFSVVPSPK+IREEYPDR+ISEQFTAMFR+ISVYYNEATGGK+LAVNMVPFP…	1	66.9	10	29	1.3	Tubulin beta chain OS=Homo sapiens GN=TUBB PE=1 SV=2			N	0.17	2	SLGGGTGSGMGTLLISK	http://regis-web.systemsbiology.net/tpp/cgi-bin/peptidexml_html2.pl?PepMass=1534.8025&StdPep=&MassError=0.5&xslt=nice -19 /usr/bin/xsltproc&cgi-bin=/tpp/cgi-bin/&ratioType=-1&Ref=2_SLGGGTGSGMGTLLISK&Infile=/home/sorcerer/output/7726/original/interact.pep.xml	0.2672	0.2672	1	6	2
25	1	sp|P07437|TBB5_HUMAN	http://regis-web.systemsbiology.net/tpp/cgi-bin/comet-fastadb.cgi?Ref=sp|P07437|TBB5_HUMAN&Db=/home/sorcerer/fasta/UPSP_human_Sep09_decoy.fasta&Pep=AILVDLEPGTMDSVR+ALTVPELTQQVFDAK+EAESCDCLQGFQLTH+EAESCDCLQGFQLTHSLGGGTGSGMGTLLISK+EIVHIQAGQCGN+EIVHIQAGQCGNQIGAK+EVDEQMLNVQNK+FPGQLNADLR+FWEVISDEHGIDPTGTYHGDSDLQLDR+GHYTEGAELVDSVLDVVR+IGNSTAIQELFK+IMNTFSVVPSPK+IREEYPDR+ISEQFTAMFR+ISVYYNEATGGK+LAVNMVPFP…	1	66.9	10	29	1.3	Tubulin beta chain OS=Homo sapiens GN=TUBB PE=1 SV=2			N	0.17	2	SLGGGTGSGM[147]GTLLISK	http://regis-web.systemsbiology.net/tpp/cgi-bin/peptidexml_html2.pl?PepMass=1550.7974&StdPep=SLGGGTGSGM[147]GTLLISK&MassError=0.5&xslt=nice -19 /usr/bin/xsltproc&cgi-bin=/tpp/cgi-bin/&ratioType=-1&Ref=2_SLGGGTGSGMGTLLISK&Infile=/home/sorcerer/output/7726/original/interact.pep.xml	0.0607	0.0607	1	6	1
26	1	sp|P07900|HS90A_HUMAN	http://regis-web.systemsbiology.net/tpp/cgi-bin/comet-fastadb.cgi?Ref=sp|P07900|HS90A_HUMAN&Db=/home/sorcerer/fasta/UPSP_human_Sep09_decoy.fasta&Pep=ADLINNLGTIAK+DNSTMGYMAAK+DQVANSAFVER+EDQTEYLEER+ELISNSSDALDK+FYEQFSK+HIYYITGETK+HLEINPDHSIIETLR+LGIHEDSQNR+NPDDITNEEYGEFYK+TDTGEPMGR+TLTIVDTGIGMTK+YYTSASGDEMVSLK	1	20.4	12	18	0.42	Heat shock protein HSP 90-alpha OS=Homo sapiens GN=HSP90AA1 PE=1 SV=5			Y	1	2	NPDDITNEEYGEFYK	http://regis-web.systemsbiology.net/tpp/cgi-bin/peptidexml_html2.pl?PepMass=1832.7741&StdPep=&MassError=0.5&xslt=nice -19 /usr/bin/xsltproc&cgi-bin=/tpp/cgi-bin/&ratioType=-1&Ref=2_NPDDITNEEYGEFYK&Infile=/home/sorcerer/output/7726/original/interact.pep.xml	0.9997	0.999	2	5	2
26	1	sp|P07900|HS90A_HUMAN	http://regis-web.systemsbiology.net/tpp/cgi-bin/comet-fastadb.cgi?Ref=sp|P07900|HS90A_HUMAN&Db=/home/sorcerer/fasta/UPSP_human_Sep09_decoy.fasta&Pep=ADLINNLGTIAK+DNSTMGYMAAK+DQVANSAFVER+EDQTEYLEER+ELISNSSDALDK+FYEQFSK+HIYYITGETK+HLEINPDHSIIETLR+LGIHEDSQNR+NPDDITNEEYGEFYK+TDTGEPMGR+TLTIVDTGIGMTK+YYTSASGDEMVSLK	1	20.4	12	18	0.42	Heat shock protein HSP 90-alpha OS=Homo sapiens GN=HSP90AA1 PE=1 SV=5			N	0.5	2	EDQTEYLEER	http://regis-web.systemsbiology.net/tpp/cgi-bin/peptidexml_html2.pl?PepMass=1310.5626&StdPep=&MassError=0.5&xslt=nice -19 /usr/bin/xsltproc&cgi-bin=/tpp/cgi-bin/&ratioType=-1&Ref=2_EDQTEYLEER&Infile=/home/sorcerer/output/7726/original/interact.pep.xml	0.9995	0.9979	2	5	3
26	1	sp|P07900|HS90A_HUMAN	http://regis-web.systemsbiology.net/tpp/cgi-bin/comet-fastadb.cgi?Ref=sp|P07900|HS90A_HUMAN&Db=/home/sorcerer/fasta/UPSP_human_Sep09_decoy.fasta&Pep=ADLINNLGTIAK+DNSTMGYMAAK+DQVANSAFVER+EDQTEYLEER+ELISNSSDALDK+FYEQFSK+HIYYITGETK+HLEINPDHSIIETLR+LGIHEDSQNR+NPDDITNEEYGEFYK+TDTGEPMGR+TLTIVDTGIGMTK+YYTSASGDEMVSLK	1	20.4	12	18	0.42	Heat shock protein HSP 90-alpha OS=Homo sapiens GN=HSP90AA1 PE=1 SV=5			Y	1	2	YYTSASGDEMVSLK	http://regis-web.systemsbiology.net/tpp/cgi-bin/peptidexml_html2.pl?PepMass=1549.6970&StdPep=&MassError=0.5&xslt=nice -19 /usr/bin/xsltproc&cgi-bin=/tpp/cgi-bin/&ratioType=-1&Ref=2_YYTSASGDEMVSLK&Infile=/home/sorcerer/output/7726/original/interact.pep.xml	0.9995	0.9979	2	5	2
26	1	sp|P07900|HS90A_HUMAN	http://regis-web.systemsbiology.net/tpp/cgi-bin/comet-fastadb.cgi?Ref=sp|P07900|HS90A_HUMAN&Db=/home/sorcerer/fasta/UPSP_human_Sep09_decoy.fasta&Pep=ADLINNLGTIAK+DNSTMGYMAAK+DQVANSAFVER+EDQTEYLEER+ELISNSSDALDK+FYEQFSK+HIYYITGETK+HLEINPDHSIIETLR+LGIHEDSQNR+NPDDITNEEYGEFYK+TDTGEPMGR+TLTIVDTGIGMTK+YYTSASGDEMVSLK	1	20.4	12	18	0.42	Heat shock protein HSP 90-alpha OS=Homo sapiens GN=HSP90AA1 PE=1 SV=5			N	0.5	2	ADLINNLGTIAK	http://regis-web.systemsbiology.net/tpp/cgi-bin/peptidexml_html2.pl?PepMass=1241.6980&StdPep=&MassError=0.5&xslt=nice -19 /usr/bin/xsltproc&cgi-bin=/tpp/cgi-bin/&ratioType=-1&Ref=2_ADLINNLGTIAK&Infile=/home/sorcerer/output/7726/original/interact.pep.xml	0.9994	0.9977	2	5	2
26	1	sp|P07900|HS90A_HUMAN	http://regis-web.systemsbiology.net/tpp/cgi-bin/comet-fastadb.cgi?Ref=sp|P07900|HS90A_HUMAN&Db=/home/sorcerer/fasta/UPSP_human_Sep09_decoy.fasta&Pep=ADLINNLGTIAK+DNSTMGYMAAK+DQVANSAFVER+EDQTEYLEER+ELISNSSDALDK+FYEQFSK+HIYYITGETK+HLEINPDHSIIETLR+LGIHEDSQNR+NPDDITNEEYGEFYK+TDTGEPMGR+TLTIVDTGIGMTK+YYTSASGDEMVSLK	1	20.4	12	18	0.42	Heat shock protein HSP 90-alpha OS=Homo sapiens GN=HSP90AA1 PE=1 SV=5			N	1	2	ELISNSSDALDK	http://regis-web.systemsbiology.net/tpp/cgi-bin/peptidexml_html2.pl?PepMass=1290.6303&StdPep=&MassError=0.5&xslt=nice -19 /usr/bin/xsltproc&cgi-bin=/tpp/cgi-bin/&ratioType=-1&Ref=2_ELISNSSDALDK&Infile=/home/sorcerer/output/7726/original/interact.pep.xml	0.9994	0.9978	2	5	2
26	1	sp|P07900|HS90A_HUMAN	http://regis-web.systemsbiology.net/tpp/cgi-bin/comet-fastadb.cgi?Ref=sp|P07900|HS90A_HUMAN&Db=/home/sorcerer/fasta/UPSP_human_Sep09_decoy.fasta&Pep=ADLINNLGTIAK+DNSTMGYMAAK+DQVANSAFVER+EDQTEYLEER+ELISNSSDALDK+FYEQFSK+HIYYITGETK+HLEINPDHSIIETLR+LGIHEDSQNR+NPDDITNEEYGEFYK+TDTGEPMGR+TLTIVDTGIGMTK+YYTSASGDEMVSLK	1	20.4	12	18	0.42	Heat shock protein HSP 90-alpha OS=Homo sapiens GN=HSP90AA1 PE=1 SV=5			Y	1	2	DQVANSAFVER	http://regis-web.systemsbiology.net/tpp/cgi-bin/peptidexml_html2.pl?PepMass=1234.5942&StdPep=&MassError=0.5&xslt=nice -19 /usr/bin/xsltproc&cgi-bin=/tpp/cgi-bin/&ratioType=-1&Ref=2_DQVANSAFVER&Infile=/home/sorcerer/output/7726/original/interact.pep.xml	0.999	0.9963	2	5	2
26	1	sp|P07900|HS90A_HUMAN	http://regis-web.systemsbiology.net/tpp/cgi-bin/comet-fastadb.cgi?Ref=sp|P07900|HS90A_HUMAN&Db=/home/sorcerer/fasta/UPSP_human_Sep09_decoy.fasta&Pep=ADLINNLGTIAK+DNSTMGYMAAK+DQVANSAFVER+EDQTEYLEER+ELISNSSDALDK+FYEQFSK+HIYYITGETK+HLEINPDHSIIETLR+LGIHEDSQNR+NPDDITNEEYGEFYK+TDTGEPMGR+TLTIVDTGIGMTK+YYTSASGDEMVSLK	1	20.4	12	18	0.42	Heat shock protein HSP 90-alpha OS=Homo sapiens GN=HSP90AA1 PE=1 SV=5			Y	1	2	LGIHEDSQNR	http://regis-web.systemsbiology.net/tpp/cgi-bin/peptidexml_html2.pl?PepMass=1167.5633&StdPep=&MassError=0.5&xslt=nice -19 /usr/bin/xsltproc&cgi-bin=/tpp/cgi-bin/&ratioType=-1&Ref=2_LGIHEDSQNR&Infile=/home/sorcerer/output/7726/original/interact.pep.xml	0.9929	0.9733	2	5	1
26	1	sp|P07900|HS90A_HUMAN	http://regis-web.systemsbiology.net/tpp/cgi-bin/comet-fastadb.cgi?Ref=sp|P07900|HS90A_HUMAN&Db=/home/sorcerer/fasta/UPSP_human_Sep09_decoy.fasta&Pep=ADLINNLGTIAK+DNSTMGYMAAK+DQVANSAFVER+EDQTEYLEER+ELISNSSDALDK+FYEQFSK+HIYYITGETK+HLEINPDHSIIETLR+LGIHEDSQNR+NPDDITNEEYGEFYK+TDTGEPMGR+TLTIVDTGIGMTK+YYTSASGDEMVSLK	1	20.4	12	18	0.42	Heat shock protein HSP 90-alpha OS=Homo sapiens GN=HSP90AA1 PE=1 SV=5			N	0.99	2	TLTIVDTGIGMTK	http://regis-web.systemsbiology.net/tpp/cgi-bin/peptidexml_html2.pl?PepMass=1348.7272&StdPep=&MassError=0.5&xslt=nice -19 /usr/bin/xsltproc&cgi-bin=/tpp/cgi-bin/&ratioType=-1&Ref=2_TLTIVDTGIGMTK&Infile=/home/sorcerer/output/7726/original/interact.pep.xml	0.9907	0.9651	2	5	2
26	1	sp|P07900|HS90A_HUMAN	http://regis-web.systemsbiology.net/tpp/cgi-bin/comet-fastadb.cgi?Ref=sp|P07900|HS90A_HUMAN&Db=/home/sorcerer/fasta/UPSP_human_Sep09_decoy.fasta&Pep=ADLINNLGTIAK+DNSTMGYMAAK+DQVANSAFVER+EDQTEYLEER+ELISNSSDALDK+FYEQFSK+HIYYITGETK+HLEINPDHSIIETLR+LGIHEDSQNR+NPDDITNEEYGEFYK+TDTGEPMGR+TLTIVDTGIGMTK+YYTSASGDEMVSLK	1	20.4	12	18	0.42	Heat shock protein HSP 90-alpha OS=Homo sapiens GN=HSP90AA1 PE=1 SV=5			Y	1	2	DNSTMGYMAAK	http://regis-web.systemsbiology.net/tpp/cgi-bin/peptidexml_html2.pl?PepMass=1187.4951&StdPep=&MassError=0.5&xslt=nice -19 /usr/bin/xsltproc&cgi-bin=/tpp/cgi-bin/&ratioType=-1&Ref=2_DNSTMGYMAAK&Infile=/home/sorcerer/output/7726/original/interact.pep.xml	0.9879	0.9552	2	5	1
26	1	sp|P07900|HS90A_HUMAN	http://regis-web.systemsbiology.net/tpp/cgi-bin/comet-fastadb.cgi?Ref=sp|P07900|HS90A_HUMAN&Db=/home/sorcerer/fasta/UPSP_human_Sep09_decoy.fasta&Pep=ADLINNLGTIAK+DNSTMGYMAAK+DQVANSAFVER+EDQTEYLEER+ELISNSSDALDK+FYEQFSK+HIYYITGETK+HLEINPDHSIIETLR+LGIHEDSQNR+NPDDITNEEYGEFYK+TDTGEPMGR+TLTIVDTGIGMTK+YYTSASGDEMVSLK	1	20.4	12	18	0.42	Heat shock protein HSP 90-alpha OS=Homo sapiens GN=HSP90AA1 PE=1 SV=5			Y	1	2	TDTGEPMGR	http://regis-web.systemsbiology.net/tpp/cgi-bin/peptidexml_html2.pl?PepMass=962.4127&StdPep=&MassError=0.5&xslt=nice -19 /usr/bin/xsltproc&cgi-bin=/tpp/cgi-bin/&ratioType=-1&Ref=2_TDTGEPMGR&Infile=/home/sorcerer/output/7726/original/interact.pep.xml	0.9069	0.7172	2	5	1
26	1	sp|P07900|HS90A_HUMAN	http://regis-web.systemsbiology.net/tpp/cgi-bin/comet-fastadb.cgi?Ref=sp|P07900|HS90A_HUMAN&Db=/home/sorcerer/fasta/UPSP_human_Sep09_decoy.fasta&Pep=ADLINNLGTIAK+DNSTMGYMAAK+DQVANSAFVER+EDQTEYLEER+ELISNSSDALDK+FYEQFSK+HIYYITGETK+HLEINPDHSIIETLR+LGIHEDSQNR+NPDDITNEEYGEFYK+TDTGEPMGR+TLTIVDTGIGMTK+YYTSASGDEMVSLK	1	20.4	12	18	0.42	Heat shock protein HSP 90-alpha OS=Homo sapiens GN=HSP90AA1 PE=1 SV=5			N	1	2	HIYYITGETK	http://regis-web.systemsbiology.net/tpp/cgi-bin/peptidexml_html2.pl?PepMass=1223.6186&StdPep=&MassError=0.5&xslt=nice -19 /usr/bin/xsltproc&cgi-bin=/tpp/cgi-bin/&ratioType=-1&Ref=2_HIYYITGETK&Infile=/home/sorcerer/output/7726/original/interact.pep.xml	0.8951	0.6895	2	5	1
26	1	sp|P07900|HS90A_HUMAN	http://regis-web.systemsbiology.net/tpp/cgi-bin/comet-fastadb.cgi?Ref=sp|P07900|HS90A_HUMAN&Db=/home/sorcerer/fasta/UPSP_human_Sep09_decoy.fasta&Pep=ADLINNLGTIAK+DNSTMGYMAAK+DQVANSAFVER+EDQTEYLEER+ELISNSSDALDK+FYEQFSK+HIYYITGETK+HLEINPDHSIIETLR+LGIHEDSQNR+NPDDITNEEYGEFYK+TDTGEPMGR+TLTIVDTGIGMTK+YYTSASGDEMVSLK	1	20.4	12	18	0.42	Heat shock protein HSP 90-alpha OS=Homo sapiens GN=HSP90AA1 PE=1 SV=5			Y	1	3	HLEINPDHSIIETLR	http://regis-web.systemsbiology.net/tpp/cgi-bin/peptidexml_html2.pl?PepMass=1785.9373&StdPep=&MassError=0.5&xslt=nice -19 /usr/bin/xsltproc&cgi-bin=/tpp/cgi-bin/&ratioType=-1&Ref=3_HLEINPDHSIIETLR&Infile=/home/sorcerer/output/7726/original/interact.pep.xml	0.8641	0.6234	2	5	1
26	1	sp|P07900|HS90A_HUMAN	http://regis-web.systemsbiology.net/tpp/cgi-bin/comet-fastadb.cgi?Ref=sp|P07900|HS90A_HUMAN&Db=/home/sorcerer/fasta/UPSP_human_Sep09_decoy.fasta&Pep=ADLINNLGTIAK+DNSTMGYMAAK+DQVANSAFVER+EDQTEYLEER+ELISNSSDALDK+FYEQFSK+HIYYITGETK+HLEINPDHSIIETLR+LGIHEDSQNR+NPDDITNEEYGEFYK+TDTGEPMGR+TLTIVDTGIGMTK+YYTSASGDEMVSLK	1	20.4	12	18	0.42	Heat shock protein HSP 90-alpha OS=Homo sapiens GN=HSP90AA1 PE=1 SV=5			Y	1	2	FYEQFSK	http://regis-web.systemsbiology.net/tpp/cgi-bin/peptidexml_html2.pl?PepMass=947.4389&StdPep=&MassError=0.5&xslt=nice -19 /usr/bin/xsltproc&cgi-bin=/tpp/cgi-bin/&ratioType=-1&Ref=2_FYEQFSK&Infile=/home/sorcerer/output/7726/original/interact.pep.xml	0.3053	0.3053	2	5	1
27	1	sp|P08107|HSP71_HUMAN	http://regis-web.systemsbiology.net/tpp/cgi-bin/comet-fastadb.cgi?Ref=sp|P08107|HSP71_HUMAN&Db=/home/sorcerer/fasta/UPSP_human_Sep09_decoy.fasta&Pep=AAAIGIDLGTTYSCVGVFQHGK+AFYPEEISSMVLTK+AGDTHLGGEDFDNR+ATAGDTHLGGEDFDNR+CQEVISWLDANTLAEKDEFEHK+DAGVIAGLNVLR+DNNLLGR+EIAEAYLGYPVTNAVITVPAYFNDSQR+ELEQVCNPIISGLYQGAGGPGPGGFGAQGPK+FEELCSDLFR+FGDPVVQSDMK+GGSGSGPTIEEVD+HWPFQVINDGDKPK+IINEPTAAAIAYGLDR+ITITNDK…	1	54	27	58	1.49	Heat shock 70 kDa protein 1 OS=Homo sapiens GN=HSPA1A PE=1 SV=5			N	1	2	AFYPEEISSMVLTK	http://regis-web.systemsbiology.net/tpp/cgi-bin/peptidexml_html2.pl?PepMass=1613.8011&StdPep=&MassError=0.5&xslt=nice -19 /usr/bin/xsltproc&cgi-bin=/tpp/cgi-bin/&ratioType=-1&Ref=2_AFYPEEISSMVLTK&Infile=/home/sorcerer/output/7726/original/interact.pep.xml	0.9998	0.999	2	7	5
27	1	sp|P08107|HSP71_HUMAN	http://regis-web.systemsbiology.net/tpp/cgi-bin/comet-fastadb.cgi?Ref=sp|P08107|HSP71_HUMAN&Db=/home/sorcerer/fasta/UPSP_human_Sep09_decoy.fasta&Pep=AAAIGIDLGTTYSCVGVFQHGK+AFYPEEISSMVLTK+AGDTHLGGEDFDNR+ATAGDTHLGGEDFDNR+CQEVISWLDANTLAEKDEFEHK+DAGVIAGLNVLR+DNNLLGR+EIAEAYLGYPVTNAVITVPAYFNDSQR+ELEQVCNPIISGLYQGAGGPGPGGFGAQGPK+FEELCSDLFR+FGDPVVQSDMK+GGSGSGPTIEEVD+HWPFQVINDGDKPK+IINEPTAAAIAYGLDR+ITITNDK…	1	54	27	58	1.49	Heat shock 70 kDa protein 1 OS=Homo sapiens GN=HSPA1A PE=1 SV=5			N	0.99	2	FEELCSDLFR	http://regis-web.systemsbiology.net/tpp/cgi-bin/peptidexml_html2.pl?PepMass=1314.5914&StdPep=FEELCSDLFR&MassError=0.5&xslt=nice -19 /usr/bin/xsltproc&cgi-bin=/tpp/cgi-bin/&ratioType=-1&Ref=2_FEELCSDLFR&Infile=/home/sorcerer/output/7726/original/interact.pep.xml	0.9998	0.999	2	7	2
27	1	sp|P08107|HSP71_HUMAN	http://regis-web.systemsbiology.net/tpp/cgi-bin/comet-fastadb.cgi?Ref=sp|P08107|HSP71_HUMAN&Db=/home/sorcerer/fasta/UPSP_human_Sep09_decoy.fasta&Pep=AAAIGIDLGTTYSCVGVFQHGK+AFYPEEISSMVLTK+AGDTHLGGEDFDNR+ATAGDTHLGGEDFDNR+CQEVISWLDANTLAEKDEFEHK+DAGVIAGLNVLR+DNNLLGR+EIAEAYLGYPVTNAVITVPAYFNDSQR+ELEQVCNPIISGLYQGAGGPGPGGFGAQGPK+FEELCSDLFR+FGDPVVQSDMK+GGSGSGPTIEEVD+HWPFQVINDGDKPK+IINEPTAAAIAYGLDR+ITITNDK…	1	54	27	58	1.49	Heat shock 70 kDa protein 1 OS=Homo sapiens GN=HSPA1A PE=1 SV=5			Y	1	2	FGDPVVQSDMK	http://regis-web.systemsbiology.net/tpp/cgi-bin/peptidexml_html2.pl?PepMass=1221.5700&StdPep=&MassError=0.5&xslt=nice -19 /usr/bin/xsltproc&cgi-bin=/tpp/cgi-bin/&ratioType=-1&Ref=2_FGDPVVQSDMK&Infile=/home/sorcerer/output/7726/original/interact.pep.xml	0.9998	0.999	2	7	2
27	1	sp|P08107|HSP71_HUMAN	http://regis-web.systemsbiology.net/tpp/cgi-bin/comet-fastadb.cgi?Ref=sp|P08107|HSP71_HUMAN&Db=/home/sorcerer/fasta/UPSP_human_Sep09_decoy.fasta&Pep=AAAIGIDLGTTYSCVGVFQHGK+AFYPEEISSMVLTK+AGDTHLGGEDFDNR+ATAGDTHLGGEDFDNR+CQEVISWLDANTLAEKDEFEHK+DAGVIAGLNVLR+DNNLLGR+EIAEAYLGYPVTNAVITVPAYFNDSQR+ELEQVCNPIISGLYQGAGGPGPGGFGAQGPK+FEELCSDLFR+FGDPVVQSDMK+GGSGSGPTIEEVD+HWPFQVINDGDKPK+IINEPTAAAIAYGLDR+ITITNDK…	1	54	27	58	1.49	Heat shock 70 kDa protein 1 OS=Homo sapiens GN=HSPA1A PE=1 SV=5			Y	1	2	KFGDPVVQSDMK	http://regis-web.systemsbiology.net/tpp/cgi-bin/peptidexml_html2.pl?PepMass=1349.6649&StdPep=&MassError=0.5&xslt=nice -19 /usr/bin/xsltproc&cgi-bin=/tpp/cgi-bin/&ratioType=-1&Ref=2_KFGDPVVQSDMK&Infile=/home/sorcerer/output/7726/original/interact.pep.xml	0.9998	0.999	2	7	1
27	1	sp|P08107|HSP71_HUMAN	http://regis-web.systemsbiology.net/tpp/cgi-bin/comet-fastadb.cgi?Ref=sp|P08107|HSP71_HUMAN&Db=/home/sorcerer/fasta/UPSP_human_Sep09_decoy.fasta&Pep=AAAIGIDLGTTYSCVGVFQHGK+AFYPEEISSMVLTK+AGDTHLGGEDFDNR+ATAGDTHLGGEDFDNR+CQEVISWLDANTLAEKDEFEHK+DAGVIAGLNVLR+DNNLLGR+EIAEAYLGYPVTNAVITVPAYFNDSQR+ELEQVCNPIISGLYQGAGGPGPGGFGAQGPK+FEELCSDLFR+FGDPVVQSDMK+GGSGSGPTIEEVD+HWPFQVINDGDKPK+IINEPTAAAIAYGLDR+ITITNDK…	1	54	27	58	1.49	Heat shock 70 kDa protein 1 OS=Homo sapiens GN=HSPA1A PE=1 SV=5			N	1	2	IINEPTAAAIAYGLDR	http://regis-web.systemsbiology.net/tpp/cgi-bin/peptidexml_html2.pl?PepMass=1686.8941&StdPep=&MassError=0.5&xslt=nice -19 /usr/bin/xsltproc&cgi-bin=/tpp/cgi-bin/&ratioType=-1&Ref=2_IINEPTAAAIAYGLDR&Infile=/home/sorcerer/output/7726/original/interact.pep.xml	0.9998	0.999	2	7	3
27	1	sp|P08107|HSP71_HUMAN	http://regis-web.systemsbiology.net/tpp/cgi-bin/comet-fastadb.cgi?Ref=sp|P08107|HSP71_HUMAN&Db=/home/sorcerer/fasta/UPSP_human_Sep09_decoy.fasta&Pep=AAAIGIDLGTTYSCVGVFQHGK+AFYPEEISSMVLTK+AGDTHLGGEDFDNR+ATAGDTHLGGEDFDNR+CQEVISWLDANTLAEKDEFEHK+DAGVIAGLNVLR+DNNLLGR+EIAEAYLGYPVTNAVITVPAYFNDSQR+ELEQVCNPIISGLYQGAGGPGPGGFGAQGPK+FEELCSDLFR+FGDPVVQSDMK+GGSGSGPTIEEVD+HWPFQVINDGDKPK+IINEPTAAAIAYGLDR+ITITNDK…	1	54	27	58	1.49	Heat shock 70 kDa protein 1 OS=Homo sapiens GN=HSPA1A PE=1 SV=5			Y	1	2	NQVALNPQNTVFDAK	http://regis-web.systemsbiology.net/tpp/cgi-bin/peptidexml_html2.pl?PepMass=1657.8424&StdPep=&MassError=0.5&xslt=nice -19 /usr/bin/xsltproc&cgi-bin=/tpp/cgi-bin/&ratioType=-1&Ref=2_NQVALNPQNTVFDAK&Infile=/home/sorcerer/output/7726/original/interact.pep.xml	0.9998	0.999	2	7	2
27	1	sp|P08107|HSP71_HUMAN	http://regis-web.systemsbiology.net/tpp/cgi-bin/comet-fastadb.cgi?Ref=sp|P08107|HSP71_HUMAN&Db=/home/sorcerer/fasta/UPSP_human_Sep09_decoy.fasta&Pep=AAAIGIDLGTTYSCVGVFQHGK+AFYPEEISSMVLTK+AGDTHLGGEDFDNR+ATAGDTHLGGEDFDNR+CQEVISWLDANTLAEKDEFEHK+DAGVIAGLNVLR+DNNLLGR+EIAEAYLGYPVTNAVITVPAYFNDSQR+ELEQVCNPIISGLYQGAGGPGPGGFGAQGPK+FEELCSDLFR+FGDPVVQSDMK+GGSGSGPTIEEVD+HWPFQVINDGDKPK+IINEPTAAAIAYGLDR+ITITNDK…	1	54	27	58	1.49	Heat shock 70 kDa protein 1 OS=Homo sapiens GN=HSPA1A PE=1 SV=5			N	0.5	2	TTPSYVAFTDTER	http://regis-web.systemsbiology.net/tpp/cgi-bin/peptidexml_html2.pl?PepMass=1486.6940&StdPep=&MassError=0.5&xslt=nice -19 /usr/bin/xsltproc&cgi-bin=/tpp/cgi-bin/&ratioType=-1&Ref=2_TTPSYVAFTDTER&Infile=/home/sorcerer/output/7726/original/interact.pep.xml	0.9998	0.999	2	7	4
27	1	sp|P08107|HSP71_HUMAN	http://regis-web.systemsbiology.net/tpp/cgi-bin/comet-fastadb.cgi?Ref=sp|P08107|HSP71_HUMAN&Db=/home/sorcerer/fasta/UPSP_human_Sep09_decoy.fasta&Pep=AAAIGIDLGTTYSCVGVFQHGK+AFYPEEISSMVLTK+AGDTHLGGEDFDNR+ATAGDTHLGGEDFDNR+CQEVISWLDANTLAEKDEFEHK+DAGVIAGLNVLR+DNNLLGR+EIAEAYLGYPVTNAVITVPAYFNDSQR+ELEQVCNPIISGLYQGAGGPGPGGFGAQGPK+FEELCSDLFR+FGDPVVQSDMK+GGSGSGPTIEEVD+HWPFQVINDGDKPK+IINEPTAAAIAYGLDR+ITITNDK…	1	54	27	58	1.49	Heat shock 70 kDa protein 1 OS=Homo sapiens GN=HSPA1A PE=1 SV=5			Y	1	3	EIAEAYLGYPVTNAVITVPAYFNDSQR	http://regis-web.systemsbiology.net/tpp/cgi-bin/peptidexml_html2.pl?PepMass=3000.4869&StdPep=&MassError=0.5&xslt=nice -19 /usr/bin/xsltproc&cgi-bin=/tpp/cgi-bin/&ratioType=-1&Ref=3_EIAEAYLGYPVTNAVITVPAYFNDSQR&Infile=/home/sorcerer/output/7726/original/interact.pep.xml	0.9998	0.999	2	7	2
27	1	sp|P08107|HSP71_HUMAN	http://regis-web.systemsbiology.net/tpp/cgi-bin/comet-fastadb.cgi?Ref=sp|P08107|HSP71_HUMAN&Db=/home/sorcerer/fasta/UPSP_human_Sep09_decoy.fasta&Pep=AAAIGIDLGTTYSCVGVFQHGK+AFYPEEISSMVLTK+AGDTHLGGEDFDNR+ATAGDTHLGGEDFDNR+CQEVISWLDANTLAEKDEFEHK+DAGVIAGLNVLR+DNNLLGR+EIAEAYLGYPVTNAVITVPAYFNDSQR+ELEQVCNPIISGLYQGAGGPGPGGFGAQGPK+FEELCSDLFR+FGDPVVQSDMK+GGSGSGPTIEEVD+HWPFQVINDGDKPK+IINEPTAAAIAYGLDR+ITITNDK…	1	54	27	58	1.49	Heat shock 70 kDa protein 1 OS=Homo sapiens GN=HSPA1A PE=1 SV=5			Y	1	3	ELEQVCNPIISGLYQGAGGPGPGGFGAQGPK	http://regis-web.systemsbiology.net/tpp/cgi-bin/peptidexml_html2.pl?PepMass=3054.4869&StdPep=ELEQVCNPIISGLYQGAGGPGPGGFGAQGPK&MassError=0.5&xslt=nice -19 /usr/bin/xsltproc&cgi-bin=/tpp/cgi-bin/&ratioType=-1&Ref=3_ELEQVCNPIISGLYQGAGGPGPGGFGAQGPK&Infile=/home/sorcerer/output/7726/original/interact.pep.xml	0.9998	0.999	2	7	3
27	1	sp|P08107|HSP71_HUMAN	http://regis-web.systemsbiology.net/tpp/cgi-bin/comet-fastadb.cgi?Ref=sp|P08107|HSP71_HUMAN&Db=/home/sorcerer/fasta/UPSP_human_Sep09_decoy.fasta&Pep=AAAIGIDLGTTYSCVGVFQHGK+AFYPEEISSMVLTK+AGDTHLGGEDFDNR+ATAGDTHLGGEDFDNR+CQEVISWLDANTLAEKDEFEHK+DAGVIAGLNVLR+DNNLLGR+EIAEAYLGYPVTNAVITVPAYFNDSQR+ELEQVCNPIISGLYQGAGGPGPGGFGAQGPK+FEELCSDLFR+FGDPVVQSDMK+GGSGSGPTIEEVD+HWPFQVINDGDKPK+IINEPTAAAIAYGLDR+ITITNDK…	1	54	27	58	1.49	Heat shock 70 kDa protein 1 OS=Homo sapiens GN=HSPA1A PE=1 SV=5			N	1	3	SINPDEAVAYGAAVQAAILMGDK	http://regis-web.systemsbiology.net/tpp/cgi-bin/peptidexml_html2.pl?PepMass=2303.1467&StdPep=&MassError=0.5&xslt=nice -19 /usr/bin/xsltproc&cgi-bin=/tpp/cgi-bin/&ratioType=-1&Ref=3_SINPDEAVAYGAAVQAAILMGDK&Infile=/home/sorcerer/output/7726/original/interact.pep.xml	0.9998	0.999	2	7	3
27	1	sp|P08107|HSP71_HUMAN	http://regis-web.systemsbiology.net/tpp/cgi-bin/comet-fastadb.cgi?Ref=sp|P08107|HSP71_HUMAN&Db=/home/sorcerer/fasta/UPSP_human_Sep09_decoy.fasta&Pep=AAAIGIDLGTTYSCVGVFQHGK+AFYPEEISSMVLTK+AGDTHLGGEDFDNR+ATAGDTHLGGEDFDNR+CQEVISWLDANTLAEKDEFEHK+DAGVIAGLNVLR+DNNLLGR+EIAEAYLGYPVTNAVITVPAYFNDSQR+ELEQVCNPIISGLYQGAGGPGPGGFGAQGPK+FEELCSDLFR+FGDPVVQSDMK+GGSGSGPTIEEVD+HWPFQVINDGDKPK+IINEPTAAAIAYGLDR+ITITNDK…	1	54	27	58	1.49	Heat shock 70 kDa protein 1 OS=Homo sapiens GN=HSPA1A PE=1 SV=5			N	1	3	SINPDEAVAYGAAVQAAILM[147]GDK	http://regis-web.systemsbiology.net/tpp/cgi-bin/peptidexml_html2.pl?PepMass=2319.1417&StdPep=SINPDEAVAYGAAVQAAILM[147]GDK&MassError=0.5&xslt=nice -19 /usr/bin/xsltproc&cgi-bin=/tpp/cgi-bin/&ratioType=-1&Ref=3_SINPDEAVAYGAAVQAAILMGDK&Infile=/home/sorcerer/output/7726/original/interact.pep.xml	0.9998	0.999	2	7	3
27	1	sp|P08107|HSP71_HUMAN	http://regis-web.systemsbiology.net/tpp/cgi-bin/comet-fastadb.cgi?Ref=sp|P08107|HSP71_HUMAN&Db=/home/sorcerer/fasta/UPSP_human_Sep09_decoy.fasta&Pep=AAAIGIDLGTTYSCVGVFQHGK+AFYPEEISSMVLTK+AGDTHLGGEDFDNR+ATAGDTHLGGEDFDNR+CQEVISWLDANTLAEKDEFEHK+DAGVIAGLNVLR+DNNLLGR+EIAEAYLGYPVTNAVITVPAYFNDSQR+ELEQVCNPIISGLYQGAGGPGPGGFGAQGPK+FEELCSDLFR+FGDPVVQSDMK+GGSGSGPTIEEVD+HWPFQVINDGDKPK+IINEPTAAAIAYGLDR+ITITNDK…	1	54	27	58	1.49	Heat shock 70 kDa protein 1 OS=Homo sapiens GN=HSPA1A PE=1 SV=5			Y	1	3	AAAIGIDLGTTYSCVGVFQHGK	http://regis-web.systemsbiology.net/tpp/cgi-bin/peptidexml_html2.pl?PepMass=2264.1260&StdPep=AAAIGIDLGTTYSCVGVFQHGK&MassError=0.5&xslt=nice -19 /usr/bin/xsltproc&cgi-bin=/tpp/cgi-bin/&ratioType=-1&Ref=3_AAAIGIDLGTTYSCVGVFQHGK&Infile=/home/sorcerer/output/7726/original/interact.pep.xml	0.9997	0.9986	2	7	2
27	1	sp|P08107|HSP71_HUMAN	http://regis-web.systemsbiology.net/tpp/cgi-bin/comet-fastadb.cgi?Ref=sp|P08107|HSP71_HUMAN&Db=/home/sorcerer/fasta/UPSP_human_Sep09_decoy.fasta&Pep=AAAIGIDLGTTYSCVGVFQHGK+AFYPEEISSMVLTK+AGDTHLGGEDFDNR+ATAGDTHLGGEDFDNR+CQEVISWLDANTLAEKDEFEHK+DAGVIAGLNVLR+DNNLLGR+EIAEAYLGYPVTNAVITVPAYFNDSQR+ELEQVCNPIISGLYQGAGGPGPGGFGAQGPK+FEELCSDLFR+FGDPVVQSDMK+GGSGSGPTIEEVD+HWPFQVINDGDKPK+IINEPTAAAIAYGLDR+ITITNDK…	1	54	27	58	1.49	Heat shock 70 kDa protein 1 OS=Homo sapiens GN=HSPA1A PE=1 SV=5			N	1	3	QTQIFTTYSDNQPGVLIQVYEGER	http://regis-web.systemsbiology.net/tpp/cgi-bin/peptidexml_html2.pl?PepMass=2785.3559&StdPep=&MassError=0.5&xslt=nice -19 /usr/bin/xsltproc&cgi-bin=/tpp/cgi-bin/&ratioType=-1&Ref=3_QTQIFTTYSDNQPGVLIQVYEGER&Infile=/home/sorcerer/output/7726/original/interact.pep.xml	0.9997	0.9988	2	7	2
27	1	sp|P08107|HSP71_HUMAN	http://regis-web.systemsbiology.net/tpp/cgi-bin/comet-fastadb.cgi?Ref=sp|P08107|HSP71_HUMAN&Db=/home/sorcerer/fasta/UPSP_human_Sep09_decoy.fasta&Pep=AAAIGIDLGTTYSCVGVFQHGK+AFYPEEISSMVLTK+AGDTHLGGEDFDNR+ATAGDTHLGGEDFDNR+CQEVISWLDANTLAEKDEFEHK+DAGVIAGLNVLR+DNNLLGR+EIAEAYLGYPVTNAVITVPAYFNDSQR+ELEQVCNPIISGLYQGAGGPGPGGFGAQGPK+FEELCSDLFR+FGDPVVQSDMK+GGSGSGPTIEEVD+HWPFQVINDGDKPK+IINEPTAAAIAYGLDR+ITITNDK…	1	54	27	58	1.49	Heat shock 70 kDa protein 1 OS=Homo sapiens GN=HSPA1A PE=1 SV=5			N	1	2	DAGVIAGLNVLR	http://regis-web.systemsbiology.net/tpp/cgi-bin/peptidexml_html2.pl?PepMass=1196.6877&StdPep=&MassError=0.5&xslt=nice -19 /usr/bin/xsltproc&cgi-bin=/tpp/cgi-bin/&ratioType=-1&Ref=2_DAGVIAGLNVLR&Infile=/home/sorcerer/output/7726/original/interact.pep.xml	0.9995	0.9977	2	7	4
27	1	sp|P08107|HSP71_HUMAN	http://regis-web.systemsbiology.net/tpp/cgi-bin/comet-fastadb.cgi?Ref=sp|P08107|HSP71_HUMAN&Db=/home/sorcerer/fasta/UPSP_human_Sep09_decoy.fasta&Pep=AAAIGIDLGTTYSCVGVFQHGK+AFYPEEISSMVLTK+AGDTHLGGEDFDNR+ATAGDTHLGGEDFDNR+CQEVISWLDANTLAEKDEFEHK+DAGVIAGLNVLR+DNNLLGR+EIAEAYLGYPVTNAVITVPAYFNDSQR+ELEQVCNPIISGLYQGAGGPGPGGFGAQGPK+FEELCSDLFR+FGDPVVQSDMK+GGSGSGPTIEEVD+HWPFQVINDGDKPK+IINEPTAAAIAYGLDR+ITITNDK…	1	54	27	58	1.49	Heat shock 70 kDa protein 1 OS=Homo sapiens GN=HSPA1A PE=1 SV=5			N	1	2	NALESYAFNMK	http://regis-web.systemsbiology.net/tpp/cgi-bin/peptidexml_html2.pl?PepMass=1286.5965&StdPep=&MassError=0.5&xslt=nice -19 /usr/bin/xsltproc&cgi-bin=/tpp/cgi-bin/&ratioType=-1&Ref=2_NALESYAFNMK&Infile=/home/sorcerer/output/7726/original/interact.pep.xml	0.9995	0.9975	2	7	2
27	1	sp|P08107|HSP71_HUMAN	http://regis-web.systemsbiology.net/tpp/cgi-bin/comet-fastadb.cgi?Ref=sp|P08107|HSP71_HUMAN&Db=/home/sorcerer/fasta/UPSP_human_Sep09_decoy.fasta&Pep=AAAIGIDLGTTYSCVGVFQHGK+AFYPEEISSMVLTK+AGDTHLGGEDFDNR+ATAGDTHLGGEDFDNR+CQEVISWLDANTLAEKDEFEHK+DAGVIAGLNVLR+DNNLLGR+EIAEAYLGYPVTNAVITVPAYFNDSQR+ELEQVCNPIISGLYQGAGGPGPGGFGAQGPK+FEELCSDLFR+FGDPVVQSDMK+GGSGSGPTIEEVD+HWPFQVINDGDKPK+IINEPTAAAIAYGLDR+ITITNDK…	1	54	27	58	1.49	Heat shock 70 kDa protein 1 OS=Homo sapiens GN=HSPA1A PE=1 SV=5			N	0.99	3	ATAGDTHLGGEDFDNR	http://regis-web.systemsbiology.net/tpp/cgi-bin/peptidexml_html2.pl?PepMass=1674.7234&StdPep=&MassError=0.5&xslt=nice -19 /usr/bin/xsltproc&cgi-bin=/tpp/cgi-bin/&ratioType=-1&Ref=3_ATAGDTHLGGEDFDNR&Infile=/home/sorcerer/output/7726/original/interact.pep.xml	0.9994	0.9974	2	7	3
27	1	sp|P08107|HSP71_HUMAN	http://regis-web.systemsbiology.net/tpp/cgi-bin/comet-fastadb.cgi?Ref=sp|P08107|HSP71_HUMAN&Db=/home/sorcerer/fasta/UPSP_human_Sep09_decoy.fasta&Pep=AAAIGIDLGTTYSCVGVFQHGK+AFYPEEISSMVLTK+AGDTHLGGEDFDNR+ATAGDTHLGGEDFDNR+CQEVISWLDANTLAEKDEFEHK+DAGVIAGLNVLR+DNNLLGR+EIAEAYLGYPVTNAVITVPAYFNDSQR+ELEQVCNPIISGLYQGAGGPGPGGFGAQGPK+FEELCSDLFR+FGDPVVQSDMK+GGSGSGPTIEEVD+HWPFQVINDGDKPK+IINEPTAAAIAYGLDR+ITITNDK…	1	54	27	58	1.49	Heat shock 70 kDa protein 1 OS=Homo sapiens GN=HSPA1A PE=1 SV=5			N	1	3	IINEPTAAAIAYGLDR	http://regis-web.systemsbiology.net/tpp/cgi-bin/peptidexml_html2.pl?PepMass=1686.8941&StdPep=&MassError=0.5&xslt=nice -19 /usr/bin/xsltproc&cgi-bin=/tpp/cgi-bin/&ratioType=-1&Ref=3_IINEPTAAAIAYGLDR&Infile=/home/sorcerer/output/7726/original/interact.pep.xml	0.9993	0.9967	2	7	1
27	1	sp|P08107|HSP71_HUMAN	http://regis-web.systemsbiology.net/tpp/cgi-bin/comet-fastadb.cgi?Ref=sp|P08107|HSP71_HUMAN&Db=/home/sorcerer/fasta/UPSP_human_Sep09_decoy.fasta&Pep=AAAIGIDLGTTYSCVGVFQHGK+AFYPEEISSMVLTK+AGDTHLGGEDFDNR+ATAGDTHLGGEDFDNR+CQEVISWLDANTLAEKDEFEHK+DAGVIAGLNVLR+DNNLLGR+EIAEAYLGYPVTNAVITVPAYFNDSQR+ELEQVCNPIISGLYQGAGGPGPGGFGAQGPK+FEELCSDLFR+FGDPVVQSDMK+GGSGSGPTIEEVD+HWPFQVINDGDKPK+IINEPTAAAIAYGLDR+ITITNDK…	1	54	27	58	1.49	Heat shock 70 kDa protein 1 OS=Homo sapiens GN=HSPA1A PE=1 SV=5			Y	1	2	LLQDFFNGR	http://regis-web.systemsbiology.net/tpp/cgi-bin/peptidexml_html2.pl?PepMass=1108.5665&StdPep=&MassError=0.5&xslt=nice -19 /usr/bin/xsltproc&cgi-bin=/tpp/cgi-bin/&ratioType=-1&Ref=2_LLQDFFNGR&Infile=/home/sorcerer/output/7726/original/interact.pep.xml	0.9978	0.9897	2	7	2
27	1	sp|P08107|HSP71_HUMAN	http://regis-web.systemsbiology.net/tpp/cgi-bin/comet-fastadb.cgi?Ref=sp|P08107|HSP71_HUMAN&Db=/home/sorcerer/fasta/UPSP_human_Sep09_decoy.fasta&Pep=AAAIGIDLGTTYSCVGVFQHGK+AFYPEEISSMVLTK+AGDTHLGGEDFDNR+ATAGDTHLGGEDFDNR+CQEVISWLDANTLAEKDEFEHK+DAGVIAGLNVLR+DNNLLGR+EIAEAYLGYPVTNAVITVPAYFNDSQR+ELEQVCNPIISGLYQGAGGPGPGGFGAQGPK+FEELCSDLFR+FGDPVVQSDMK+GGSGSGPTIEEVD+HWPFQVINDGDKPK+IINEPTAAAIAYGLDR+ITITNDK…	1	54	27	58	1.49	Heat shock 70 kDa protein 1 OS=Homo sapiens GN=HSPA1A PE=1 SV=5			Y	1	2	GGSGSGPTIEEVD	http://regis-web.systemsbiology.net/tpp/cgi-bin/peptidexml_html2.pl?PepMass=1203.5255&StdPep=&MassError=0.5&xslt=nice -19 /usr/bin/xsltproc&cgi-bin=/tpp/cgi-bin/&ratioType=-1&Ref=2_GGSGSGPTIEEVD&Infile=/home/sorcerer/output/7726/original/interact.pep.xml	0.9973	0.9876	2	7	2
27	1	sp|P08107|HSP71_HUMAN	http://regis-web.systemsbiology.net/tpp/cgi-bin/comet-fastadb.cgi?Ref=sp|P08107|HSP71_HUMAN&Db=/home/sorcerer/fasta/UPSP_human_Sep09_decoy.fasta&Pep=AAAIGIDLGTTYSCVGVFQHGK+AFYPEEISSMVLTK+AGDTHLGGEDFDNR+ATAGDTHLGGEDFDNR+CQEVISWLDANTLAEKDEFEHK+DAGVIAGLNVLR+DNNLLGR+EIAEAYLGYPVTNAVITVPAYFNDSQR+ELEQVCNPIISGLYQGAGGPGPGGFGAQGPK+FEELCSDLFR+FGDPVVQSDMK+GGSGSGPTIEEVD+HWPFQVINDGDKPK+IINEPTAAAIAYGLDR+ITITNDK…	1	54	27	58	1.49	Heat shock 70 kDa protein 1 OS=Homo sapiens GN=HSPA1A PE=1 SV=5			N	0.33	2	VEIIANDQGNR	http://regis-web.systemsbiology.net/tpp/cgi-bin/peptidexml_html2.pl?PepMass=1227.6208&StdPep=&MassError=0.5&xslt=nice -19 /usr/bin/xsltproc&cgi-bin=/tpp/cgi-bin/&ratioType=-1&Ref=2_VEIIANDQGNR&Infile=/home/sorcerer/output/7726/original/interact.pep.xml	0.9969	0.986	2	7	4
27	1	sp|P08107|HSP71_HUMAN	http://regis-web.systemsbiology.net/tpp/cgi-bin/comet-fastadb.cgi?Ref=sp|P08107|HSP71_HUMAN&Db=/home/sorcerer/fasta/UPSP_human_Sep09_decoy.fasta&Pep=AAAIGIDLGTTYSCVGVFQHGK+AFYPEEISSMVLTK+AGDTHLGGEDFDNR+ATAGDTHLGGEDFDNR+CQEVISWLDANTLAEKDEFEHK+DAGVIAGLNVLR+DNNLLGR+EIAEAYLGYPVTNAVITVPAYFNDSQR+ELEQVCNPIISGLYQGAGGPGPGGFGAQGPK+FEELCSDLFR+FGDPVVQSDMK+GGSGSGPTIEEVD+HWPFQVINDGDKPK+IINEPTAAAIAYGLDR+ITITNDK…	1	54	27	58	1.49	Heat shock 70 kDa protein 1 OS=Homo sapiens GN=HSPA1A PE=1 SV=5			N	1	2	NALESYAFNM[147]K	http://regis-web.systemsbiology.net/tpp/cgi-bin/peptidexml_html2.pl?PepMass=1302.5914&StdPep=NALESYAFNM[147]K&MassError=0.5&xslt=nice -19 /usr/bin/xsltproc&cgi-bin=/tpp/cgi-bin/&ratioType=-1&Ref=2_NALESYAFNMK&Infile=/home/sorcerer/output/7726/original/interact.pep.xml	0.996	0.9816	2	7	2
27	1	sp|P08107|HSP71_HUMAN	http://regis-web.systemsbiology.net/tpp/cgi-bin/comet-fastadb.cgi?Ref=sp|P08107|HSP71_HUMAN&Db=/home/sorcerer/fasta/UPSP_human_Sep09_decoy.fasta&Pep=AAAIGIDLGTTYSCVGVFQHGK+AFYPEEISSMVLTK+AGDTHLGGEDFDNR+ATAGDTHLGGEDFDNR+CQEVISWLDANTLAEKDEFEHK+DAGVIAGLNVLR+DNNLLGR+EIAEAYLGYPVTNAVITVPAYFNDSQR+ELEQVCNPIISGLYQGAGGPGPGGFGAQGPK+FEELCSDLFR+FGDPVVQSDMK+GGSGSGPTIEEVD+HWPFQVINDGDKPK+IINEPTAAAIAYGLDR+ITITNDK…	1	54	27	58	1.49	Heat shock 70 kDa protein 1 OS=Homo sapiens GN=HSPA1A PE=1 SV=5			N	1	2	AFYPEEISSM[147]VLTK	http://regis-web.systemsbiology.net/tpp/cgi-bin/peptidexml_html2.pl?PepMass=1629.7960&StdPep=AFYPEEISSM[147]VLTK&MassError=0.5&xslt=nice -19 /usr/bin/xsltproc&cgi-bin=/tpp/cgi-bin/&ratioType=-1&Ref=2_AFYPEEISSMVLTK&Infile=/home/sorcerer/output/7726/original/interact.pep.xml	0.9944	0.9748	2	7	1
27	1	sp|P08107|HSP71_HUMAN	http://regis-web.systemsbiology.net/tpp/cgi-bin/comet-fastadb.cgi?Ref=sp|P08107|HSP71_HUMAN&Db=/home/sorcerer/fasta/UPSP_human_Sep09_decoy.fasta&Pep=AAAIGIDLGTTYSCVGVFQHGK+AFYPEEISSMVLTK+AGDTHLGGEDFDNR+ATAGDTHLGGEDFDNR+CQEVISWLDANTLAEKDEFEHK+DAGVIAGLNVLR+DNNLLGR+EIAEAYLGYPVTNAVITVPAYFNDSQR+ELEQVCNPIISGLYQGAGGPGPGGFGAQGPK+FEELCSDLFR+FGDPVVQSDMK+GGSGSGPTIEEVD+HWPFQVINDGDKPK+IINEPTAAAIAYGLDR+ITITNDK…	1	54	27	58	1.49	Heat shock 70 kDa protein 1 OS=Homo sapiens GN=HSPA1A PE=1 SV=5			Y	1	4	CQEVISWLDANTLAEKDEFEHK	http://regis-web.systemsbiology.net/tpp/cgi-bin/peptidexml_html2.pl?PepMass=2661.2381&StdPep=CQEVISWLDANTLAEKDEFEHK&MassError=0.5&xslt=nice -19 /usr/bin/xsltproc&cgi-bin=/tpp/cgi-bin/&ratioType=-1&Ref=4_CQEVISWLDANTLAEKDEFEHK&Infile=/home/sorcerer/output/7726/original/interact.pep.xml	0.9935	0.9705	2	7	1
27	1	sp|P08107|HSP71_HUMAN	http://regis-web.systemsbiology.net/tpp/cgi-bin/comet-fastadb.cgi?Ref=sp|P08107|HSP71_HUMAN&Db=/home/sorcerer/fasta/UPSP_human_Sep09_decoy.fasta&Pep=AAAIGIDLGTTYSCVGVFQHGK+AFYPEEISSMVLTK+AGDTHLGGEDFDNR+ATAGDTHLGGEDFDNR+CQEVISWLDANTLAEKDEFEHK+DAGVIAGLNVLR+DNNLLGR+EIAEAYLGYPVTNAVITVPAYFNDSQR+ELEQVCNPIISGLYQGAGGPGPGGFGAQGPK+FEELCSDLFR+FGDPVVQSDMK+GGSGSGPTIEEVD+HWPFQVINDGDKPK+IINEPTAAAIAYGLDR+ITITNDK…	1	54	27	58	1.49	Heat shock 70 kDa protein 1 OS=Homo sapiens GN=HSPA1A PE=1 SV=5			Y	1	3	KFGDPVVQSDMK	http://regis-web.systemsbiology.net/tpp/cgi-bin/peptidexml_html2.pl?PepMass=1349.6649&StdPep=&MassError=0.5&xslt=nice -19 /usr/bin/xsltproc&cgi-bin=/tpp/cgi-bin/&ratioType=-1&Ref=3_KFGDPVVQSDMK&Infile=/home/sorcerer/output/7726/original/interact.pep.xml	0.9907	0.9585	2	7	2
27	1	sp|P08107|HSP71_HUMAN	http://regis-web.systemsbiology.net/tpp/cgi-bin/comet-fastadb.cgi?Ref=sp|P08107|HSP71_HUMAN&Db=/home/sorcerer/fasta/UPSP_human_Sep09_decoy.fasta&Pep=AAAIGIDLGTTYSCVGVFQHGK+AFYPEEISSMVLTK+AGDTHLGGEDFDNR+ATAGDTHLGGEDFDNR+CQEVISWLDANTLAEKDEFEHK+DAGVIAGLNVLR+DNNLLGR+EIAEAYLGYPVTNAVITVPAYFNDSQR+ELEQVCNPIISGLYQGAGGPGPGGFGAQGPK+FEELCSDLFR+FGDPVVQSDMK+GGSGSGPTIEEVD+HWPFQVINDGDKPK+IINEPTAAAIAYGLDR+ITITNDK…	1	54	27	58	1.49	Heat shock 70 kDa protein 1 OS=Homo sapiens GN=HSPA1A PE=1 SV=5			N	0.99	2	STLEPVEK	http://regis-web.systemsbiology.net/tpp/cgi-bin/peptidexml_html2.pl?PepMass=901.4757&StdPep=&MassError=0.5&xslt=nice -19 /usr/bin/xsltproc&cgi-bin=/tpp/cgi-bin/&ratioType=-1&Ref=2_STLEPVEK&Infile=/home/sorcerer/output/7726/original/interact.pep.xml	0.9894	0.9528	2	7	1
27	1	sp|P08107|HSP71_HUMAN	http://regis-web.systemsbiology.net/tpp/cgi-bin/comet-fastadb.cgi?Ref=sp|P08107|HSP71_HUMAN&Db=/home/sorcerer/fasta/UPSP_human_Sep09_decoy.fasta&Pep=AAAIGIDLGTTYSCVGVFQHGK+AFYPEEISSMVLTK+AGDTHLGGEDFDNR+ATAGDTHLGGEDFDNR+CQEVISWLDANTLAEKDEFEHK+DAGVIAGLNVLR+DNNLLGR+EIAEAYLGYPVTNAVITVPAYFNDSQR+ELEQVCNPIISGLYQGAGGPGPGGFGAQGPK+FEELCSDLFR+FGDPVVQSDMK+GGSGSGPTIEEVD+HWPFQVINDGDKPK+IINEPTAAAIAYGLDR+ITITNDK…	1	54	27	58	1.49	Heat shock 70 kDa protein 1 OS=Homo sapiens GN=HSPA1A PE=1 SV=5			Y	1	3	CQEVISWLDANTLAEKDEFEHK	http://regis-web.systemsbiology.net/tpp/cgi-bin/peptidexml_html2.pl?PepMass=2661.2381&StdPep=CQEVISWLDANTLAEKDEFEHK&MassError=0.5&xslt=nice -19 /usr/bin/xsltproc&cgi-bin=/tpp/cgi-bin/&ratioType=-1&Ref=3_CQEVISWLDANTLAEKDEFEHK&Infile=/home/sorcerer/output/7726/original/interact.pep.xml	0.9879	0.9462	2	7	1
27	1	sp|P08107|HSP71_HUMAN	http://regis-web.systemsbiology.net/tpp/cgi-bin/comet-fastadb.cgi?Ref=sp|P08107|HSP71_HUMAN&Db=/home/sorcerer/fasta/UPSP_human_Sep09_decoy.fasta&Pep=AAAIGIDLGTTYSCVGVFQHGK+AFYPEEISSMVLTK+AGDTHLGGEDFDNR+ATAGDTHLGGEDFDNR+CQEVISWLDANTLAEKDEFEHK+DAGVIAGLNVLR+DNNLLGR+EIAEAYLGYPVTNAVITVPAYFNDSQR+ELEQVCNPIISGLYQGAGGPGPGGFGAQGPK+FEELCSDLFR+FGDPVVQSDMK+GGSGSGPTIEEVD+HWPFQVINDGDKPK+IINEPTAAAIAYGLDR+ITITNDK…	1	54	27	58	1.49	Heat shock 70 kDa protein 1 OS=Homo sapiens GN=HSPA1A PE=1 SV=5			N	0.99	2	DNNLLGR	http://regis-web.systemsbiology.net/tpp/cgi-bin/peptidexml_html2.pl?PepMass=800.4141&StdPep=&MassError=0.5&xslt=nice -19 /usr/bin/xsltproc&cgi-bin=/tpp/cgi-bin/&ratioType=-1&Ref=2_DNNLLGR&Infile=/home/sorcerer/output/7726/original/interact.pep.xml	0.9807	0.9167	2	7	1
27	1	sp|P08107|HSP71_HUMAN	http://regis-web.systemsbiology.net/tpp/cgi-bin/comet-fastadb.cgi?Ref=sp|P08107|HSP71_HUMAN&Db=/home/sorcerer/fasta/UPSP_human_Sep09_decoy.fasta&Pep=AAAIGIDLGTTYSCVGVFQHGK+AFYPEEISSMVLTK+AGDTHLGGEDFDNR+ATAGDTHLGGEDFDNR+CQEVISWLDANTLAEKDEFEHK+DAGVIAGLNVLR+DNNLLGR+EIAEAYLGYPVTNAVITVPAYFNDSQR+ELEQVCNPIISGLYQGAGGPGPGGFGAQGPK+FEELCSDLFR+FGDPVVQSDMK+GGSGSGPTIEEVD+HWPFQVINDGDKPK+IINEPTAAAIAYGLDR+ITITNDK…	1	54	27	58	1.49	Heat shock 70 kDa protein 1 OS=Homo sapiens GN=HSPA1A PE=1 SV=5			Y	1	3	HWPFQVINDGDKPK	http://regis-web.systemsbiology.net/tpp/cgi-bin/peptidexml_html2.pl?PepMass=1679.8420&StdPep=&MassError=0.5&xslt=nice -19 /usr/bin/xsltproc&cgi-bin=/tpp/cgi-bin/&ratioType=-1&Ref=3_HWPFQVINDGDKPK&Infile=/home/sorcerer/output/7726/original/interact.pep.xml	0.9772	0.9026	2	7	3
27	1	sp|P08107|HSP71_HUMAN	http://regis-web.systemsbiology.net/tpp/cgi-bin/comet-fastadb.cgi?Ref=sp|P08107|HSP71_HUMAN&Db=/home/sorcerer/fasta/UPSP_human_Sep09_decoy.fasta&Pep=AAAIGIDLGTTYSCVGVFQHGK+AFYPEEISSMVLTK+AGDTHLGGEDFDNR+ATAGDTHLGGEDFDNR+CQEVISWLDANTLAEKDEFEHK+DAGVIAGLNVLR+DNNLLGR+EIAEAYLGYPVTNAVITVPAYFNDSQR+ELEQVCNPIISGLYQGAGGPGPGGFGAQGPK+FEELCSDLFR+FGDPVVQSDMK+GGSGSGPTIEEVD+HWPFQVINDGDKPK+IINEPTAAAIAYGLDR+ITITNDK…	1	54	27	58	1.49	Heat shock 70 kDa protein 1 OS=Homo sapiens GN=HSPA1A PE=1 SV=5			N	0.5	2	ITITNDK	http://regis-web.systemsbiology.net/tpp/cgi-bin/peptidexml_html2.pl?PepMass=803.4389&StdPep=&MassError=0.5&xslt=nice -19 /usr/bin/xsltproc&cgi-bin=/tpp/cgi-bin/&ratioType=-1&Ref=2_ITITNDK&Infile=/home/sorcerer/output/7726/original/interact.pep.xml	0.964	0.8527	2	7	3
27	1	sp|P08107|HSP71_HUMAN	http://regis-web.systemsbiology.net/tpp/cgi-bin/comet-fastadb.cgi?Ref=sp|P08107|HSP71_HUMAN&Db=/home/sorcerer/fasta/UPSP_human_Sep09_decoy.fasta&Pep=AAAIGIDLGTTYSCVGVFQHGK+AFYPEEISSMVLTK+AGDTHLGGEDFDNR+ATAGDTHLGGEDFDNR+CQEVISWLDANTLAEKDEFEHK+DAGVIAGLNVLR+DNNLLGR+EIAEAYLGYPVTNAVITVPAYFNDSQR+ELEQVCNPIISGLYQGAGGPGPGGFGAQGPK+FEELCSDLFR+FGDPVVQSDMK+GGSGSGPTIEEVD+HWPFQVINDGDKPK+IINEPTAAAIAYGLDR+ITITNDK…	1	54	27	58	1.49	Heat shock 70 kDa protein 1 OS=Homo sapiens GN=HSPA1A PE=1 SV=5			N	0.5	2	AGDTHLGGEDFDNR	http://regis-web.systemsbiology.net/tpp/cgi-bin/peptidexml_html2.pl?PepMass=1502.6386&StdPep=&MassError=0.5&xslt=nice -19 /usr/bin/xsltproc&cgi-bin=/tpp/cgi-bin/&ratioType=-1&Ref=2_AGDTHLGGEDFDNR&Infile=/home/sorcerer/output/7726/original/interact.pep.xml	0.9454	0.7892	1	7	2
27	1	sp|P08107|HSP71_HUMAN	http://regis-web.systemsbiology.net/tpp/cgi-bin/comet-fastadb.cgi?Ref=sp|P08107|HSP71_HUMAN&Db=/home/sorcerer/fasta/UPSP_human_Sep09_decoy.fasta&Pep=AAAIGIDLGTTYSCVGVFQHGK+AFYPEEISSMVLTK+AGDTHLGGEDFDNR+ATAGDTHLGGEDFDNR+CQEVISWLDANTLAEKDEFEHK+DAGVIAGLNVLR+DNNLLGR+EIAEAYLGYPVTNAVITVPAYFNDSQR+ELEQVCNPIISGLYQGAGGPGPGGFGAQGPK+FEELCSDLFR+FGDPVVQSDMK+GGSGSGPTIEEVD+HWPFQVINDGDKPK+IINEPTAAAIAYGLDR+ITITNDK…	1	54	27	58	1.49	Heat shock 70 kDa protein 1 OS=Homo sapiens GN=HSPA1A PE=1 SV=5			N	1	2	YKAEDEVQR	http://regis-web.systemsbiology.net/tpp/cgi-bin/peptidexml_html2.pl?PepMass=1136.5462&StdPep=&MassError=0.5&xslt=nice -19 /usr/bin/xsltproc&cgi-bin=/tpp/cgi-bin/&ratioType=-1&Ref=2_YKAEDEVQR&Infile=/home/sorcerer/output/7726/original/interact.pep.xml	0.395	0.395	2	7	2
28	1	sp|P08238|HS90B_HUMAN	http://regis-web.systemsbiology.net/tpp/cgi-bin/comet-fastadb.cgi?Ref=sp|P08238|HS90B_HUMAN&Db=/home/sorcerer/fasta/UPSP_human_Sep09_decoy.fasta&Pep=ADLINNLGTIAK+EDQTEYLEER+ELISNASDALDK+EQVANSAFVER+HLEINPDHPIVETLR+IDIIPNPQER+LVSSPCCIVTSTYGWTANMER+NPDDITQEEYGEFYK+SIYYITGESK+YHTSQSGDEMTSLSEYVSR	1	18.6	8	12	0.35	Heat shock protein HSP 90-beta OS=Homo sapiens GN=HSP90AB1 PE=1 SV=4			Y	1	2	NPDDITQEEYGEFYK	http://regis-web.systemsbiology.net/tpp/cgi-bin/peptidexml_html2.pl?PepMass=1846.7897&StdPep=&MassError=0.5&xslt=nice -19 /usr/bin/xsltproc&cgi-bin=/tpp/cgi-bin/&ratioType=-1&Ref=2_NPDDITQEEYGEFYK&Infile=/home/sorcerer/output/7726/original/interact.pep.xml	0.9997	0.999	2	5	2
28	1	sp|P08238|HS90B_HUMAN	http://regis-web.systemsbiology.net/tpp/cgi-bin/comet-fastadb.cgi?Ref=sp|P08238|HS90B_HUMAN&Db=/home/sorcerer/fasta/UPSP_human_Sep09_decoy.fasta&Pep=ADLINNLGTIAK+EDQTEYLEER+ELISNASDALDK+EQVANSAFVER+HLEINPDHPIVETLR+IDIIPNPQER+LVSSPCCIVTSTYGWTANMER+NPDDITQEEYGEFYK+SIYYITGESK+YHTSQSGDEMTSLSEYVSR	1	18.6	8	12	0.35	Heat shock protein HSP 90-beta OS=Homo sapiens GN=HSP90AB1 PE=1 SV=4			Y	1	3	YHTSQSGDEMTSLSEYVSR	http://regis-web.systemsbiology.net/tpp/cgi-bin/peptidexml_html2.pl?PepMass=2175.9379&StdPep=&MassError=0.5&xslt=nice -19 /usr/bin/xsltproc&cgi-bin=/tpp/cgi-bin/&ratioType=-1&Ref=3_YHTSQSGDEMTSLSEYVSR&Infile=/home/sorcerer/output/7726/original/interact.pep.xml	0.9997	0.9988	2	5	1
28	1	sp|P08238|HS90B_HUMAN	http://regis-web.systemsbiology.net/tpp/cgi-bin/comet-fastadb.cgi?Ref=sp|P08238|HS90B_HUMAN&Db=/home/sorcerer/fasta/UPSP_human_Sep09_decoy.fasta&Pep=ADLINNLGTIAK+EDQTEYLEER+ELISNASDALDK+EQVANSAFVER+HLEINPDHPIVETLR+IDIIPNPQER+LVSSPCCIVTSTYGWTANMER+NPDDITQEEYGEFYK+SIYYITGESK+YHTSQSGDEMTSLSEYVSR	1	18.6	8	12	0.35	Heat shock protein HSP 90-beta OS=Homo sapiens GN=HSP90AB1 PE=1 SV=4			N	0.5	2	EDQTEYLEER	http://regis-web.systemsbiology.net/tpp/cgi-bin/peptidexml_html2.pl?PepMass=1310.5626&StdPep=&MassError=0.5&xslt=nice -19 /usr/bin/xsltproc&cgi-bin=/tpp/cgi-bin/&ratioType=-1&Ref=2_EDQTEYLEER&Infile=/home/sorcerer/output/7726/original/interact.pep.xml	0.9995	0.9979	2	5	3
28	1	sp|P08238|HS90B_HUMAN	http://regis-web.systemsbiology.net/tpp/cgi-bin/comet-fastadb.cgi?Ref=sp|P08238|HS90B_HUMAN&Db=/home/sorcerer/fasta/UPSP_human_Sep09_decoy.fasta&Pep=ADLINNLGTIAK+EDQTEYLEER+ELISNASDALDK+EQVANSAFVER+HLEINPDHPIVETLR+IDIIPNPQER+LVSSPCCIVTSTYGWTANMER+NPDDITQEEYGEFYK+SIYYITGESK+YHTSQSGDEMTSLSEYVSR	1	18.6	8	12	0.35	Heat shock protein HSP 90-beta OS=Homo sapiens GN=HSP90AB1 PE=1 SV=4			N	0.5	2	ADLINNLGTIAK	http://regis-web.systemsbiology.net/tpp/cgi-bin/peptidexml_html2.pl?PepMass=1241.6980&StdPep=&MassError=0.5&xslt=nice -19 /usr/bin/xsltproc&cgi-bin=/tpp/cgi-bin/&ratioType=-1&Ref=2_ADLINNLGTIAK&Infile=/home/sorcerer/output/7726/original/interact.pep.xml	0.9994	0.9977	2	5	2
28	1	sp|P08238|HS90B_HUMAN	http://regis-web.systemsbiology.net/tpp/cgi-bin/comet-fastadb.cgi?Ref=sp|P08238|HS90B_HUMAN&Db=/home/sorcerer/fasta/UPSP_human_Sep09_decoy.fasta&Pep=ADLINNLGTIAK+EDQTEYLEER+ELISNASDALDK+EQVANSAFVER+HLEINPDHPIVETLR+IDIIPNPQER+LVSSPCCIVTSTYGWTANMER+NPDDITQEEYGEFYK+SIYYITGESK+YHTSQSGDEMTSLSEYVSR	1	18.6	8	12	0.35	Heat shock protein HSP 90-beta OS=Homo sapiens GN=HSP90AB1 PE=1 SV=4			N	0.98	2	ELISNASDALDK	http://regis-web.systemsbiology.net/tpp/cgi-bin/peptidexml_html2.pl?PepMass=1274.6354&StdPep=&MassError=0.5&xslt=nice -19 /usr/bin/xsltproc&cgi-bin=/tpp/cgi-bin/&ratioType=-1&Ref=2_ELISNASDALDK&Infile=/home/sorcerer/output/7726/original/interact.pep.xml	0.9992	0.9969	2	5	3
28	1	sp|P08238|HS90B_HUMAN	http://regis-web.systemsbiology.net/tpp/cgi-bin/comet-fastadb.cgi?Ref=sp|P08238|HS90B_HUMAN&Db=/home/sorcerer/fasta/UPSP_human_Sep09_decoy.fasta&Pep=ADLINNLGTIAK+EDQTEYLEER+ELISNASDALDK+EQVANSAFVER+HLEINPDHPIVETLR+IDIIPNPQER+LVSSPCCIVTSTYGWTANMER+NPDDITQEEYGEFYK+SIYYITGESK+YHTSQSGDEMTSLSEYVSR	1	18.6	8	12	0.35	Heat shock protein HSP 90-beta OS=Homo sapiens GN=HSP90AB1 PE=1 SV=4			N	1	2	EQVANSAFVER	http://regis-web.systemsbiology.net/tpp/cgi-bin/peptidexml_html2.pl?PepMass=1248.6099&StdPep=&MassError=0.5&xslt=nice -19 /usr/bin/xsltproc&cgi-bin=/tpp/cgi-bin/&ratioType=-1&Ref=2_EQVANSAFVER&Infile=/home/sorcerer/output/7726/original/interact.pep.xml	0.9987	0.995	2	5	1
28	1	sp|P08238|HS90B_HUMAN	http://regis-web.systemsbiology.net/tpp/cgi-bin/comet-fastadb.cgi?Ref=sp|P08238|HS90B_HUMAN&Db=/home/sorcerer/fasta/UPSP_human_Sep09_decoy.fasta&Pep=ADLINNLGTIAK+EDQTEYLEER+ELISNASDALDK+EQVANSAFVER+HLEINPDHPIVETLR+IDIIPNPQER+LVSSPCCIVTSTYGWTANMER+NPDDITQEEYGEFYK+SIYYITGESK+YHTSQSGDEMTSLSEYVSR	1	18.6	8	12	0.35	Heat shock protein HSP 90-beta OS=Homo sapiens GN=HSP90AB1 PE=1 SV=4			N	1	2	IDIIPNPQER	http://regis-web.systemsbiology.net/tpp/cgi-bin/peptidexml_html2.pl?PepMass=1193.6404&StdPep=&MassError=0.5&xslt=nice -19 /usr/bin/xsltproc&cgi-bin=/tpp/cgi-bin/&ratioType=-1&Ref=2_IDIIPNPQER&Infile=/home/sorcerer/output/7726/original/interact.pep.xml	0.991	0.9664	2	5	2
28	1	sp|P08238|HS90B_HUMAN	http://regis-web.systemsbiology.net/tpp/cgi-bin/comet-fastadb.cgi?Ref=sp|P08238|HS90B_HUMAN&Db=/home/sorcerer/fasta/UPSP_human_Sep09_decoy.fasta&Pep=ADLINNLGTIAK+EDQTEYLEER+ELISNASDALDK+EQVANSAFVER+HLEINPDHPIVETLR+IDIIPNPQER+LVSSPCCIVTSTYGWTANMER+NPDDITQEEYGEFYK+SIYYITGESK+YHTSQSGDEMTSLSEYVSR	1	18.6	8	12	0.35	Heat shock protein HSP 90-beta OS=Homo sapiens GN=HSP90AB1 PE=1 SV=4			Y	1	3	HLEINPDHPIVETLR	http://regis-web.systemsbiology.net/tpp/cgi-bin/peptidexml_html2.pl?PepMass=1781.9424&StdPep=&MassError=0.5&xslt=nice -19 /usr/bin/xsltproc&cgi-bin=/tpp/cgi-bin/&ratioType=-1&Ref=3_HLEINPDHPIVETLR&Infile=/home/sorcerer/output/7726/original/interact.pep.xml	0.9907	0.9652	2	5	1
28	1	sp|P08238|HS90B_HUMAN	http://regis-web.systemsbiology.net/tpp/cgi-bin/comet-fastadb.cgi?Ref=sp|P08238|HS90B_HUMAN&Db=/home/sorcerer/fasta/UPSP_human_Sep09_decoy.fasta&Pep=ADLINNLGTIAK+EDQTEYLEER+ELISNASDALDK+EQVANSAFVER+HLEINPDHPIVETLR+IDIIPNPQER+LVSSPCCIVTSTYGWTANMER+NPDDITQEEYGEFYK+SIYYITGESK+YHTSQSGDEMTSLSEYVSR	1	18.6	8	12	0.35	Heat shock protein HSP 90-beta OS=Homo sapiens GN=HSP90AB1 PE=1 SV=4			N	1	2	SIYYITGESK	http://regis-web.systemsbiology.net/tpp/cgi-bin/peptidexml_html2.pl?PepMass=1159.5761&StdPep=&MassError=0.5&xslt=nice -19 /usr/bin/xsltproc&cgi-bin=/tpp/cgi-bin/&ratioType=-1&Ref=2_SIYYITGESK&Infile=/home/sorcerer/output/7726/original/interact.pep.xml	0.9685	0.8889	2	5	1
28	1	sp|P08238|HS90B_HUMAN	http://regis-web.systemsbiology.net/tpp/cgi-bin/comet-fastadb.cgi?Ref=sp|P08238|HS90B_HUMAN&Db=/home/sorcerer/fasta/UPSP_human_Sep09_decoy.fasta&Pep=ADLINNLGTIAK+EDQTEYLEER+ELISNASDALDK+EQVANSAFVER+HLEINPDHPIVETLR+IDIIPNPQER+LVSSPCCIVTSTYGWTANMER+NPDDITQEEYGEFYK+SIYYITGESK+YHTSQSGDEMTSLSEYVSR	1	18.6	8	12	0.35	Heat shock protein HSP 90-beta OS=Homo sapiens GN=HSP90AB1 PE=1 SV=4			Y	1	3	LVSSPCCIVTSTYGWTANMER	http://regis-web.systemsbiology.net/tpp/cgi-bin/peptidexml_html2.pl?PepMass=2431.0970&StdPep=LVSSPCCIVTSTYGWTANMER&MassError=0.5&xslt=nice -19 /usr/bin/xsltproc&cgi-bin=/tpp/cgi-bin/&ratioType=-1&Ref=3_LVSSPCCIVTSTYGWTANMER&Infile=/home/sorcerer/output/7726/original/interact.pep.xml	0.901	0.7032	2	5	1
29	1	sp|P08574|CY1_HUMAN	http://regis-web.systemsbiology.net/tpp/cgi-bin/comet-fastadb.cgi?Ref=sp|P08574|CY1_HUMAN&Db=/home/sorcerer/fasta/UPSP_human_Sep09_decoy.fasta&Pep=AANNGALPPDLSYIVR+DVCTFLR+GLLSSLDHTSIR+HLVGVCYTEDEAK+WASEPEHDHR	1	17.8	5	8	0.15	Cytochrome c1, heme protein, mitochondrial OS=Homo sapiens GN=CYC1 PE=1 SV=2			Y	1	2	AANNGALPPDLSYIVR	http://regis-web.systemsbiology.net/tpp/cgi-bin/peptidexml_html2.pl?PepMass=1669.8788&StdPep=&MassError=0.5&xslt=nice -19 /usr/bin/xsltproc&cgi-bin=/tpp/cgi-bin/&ratioType=-1&Ref=2_AANNGALPPDLSYIVR&Infile=/home/sorcerer/output/7726/original/interact.pep.xml	0.9969	0.9924	2	3	3
29	1	sp|P08574|CY1_HUMAN	http://regis-web.systemsbiology.net/tpp/cgi-bin/comet-fastadb.cgi?Ref=sp|P08574|CY1_HUMAN&Db=/home/sorcerer/fasta/UPSP_human_Sep09_decoy.fasta&Pep=AANNGALPPDLSYIVR+DVCTFLR+GLLSSLDHTSIR+HLVGVCYTEDEAK+WASEPEHDHR	1	17.8	5	8	0.15	Cytochrome c1, heme protein, mitochondrial OS=Homo sapiens GN=CYC1 PE=1 SV=2			Y	1	2	HLVGVCYTEDEAK	http://regis-web.systemsbiology.net/tpp/cgi-bin/peptidexml_html2.pl?PepMass=1519.6977&StdPep=HLVGVCYTEDEAK&MassError=0.5&xslt=nice -19 /usr/bin/xsltproc&cgi-bin=/tpp/cgi-bin/&ratioType=-1&Ref=2_HLVGVCYTEDEAK&Infile=/home/sorcerer/output/7726/original/interact.pep.xml	0.9782	0.9482	2	3	1
29	1	sp|P08574|CY1_HUMAN	http://regis-web.systemsbiology.net/tpp/cgi-bin/comet-fastadb.cgi?Ref=sp|P08574|CY1_HUMAN&Db=/home/sorcerer/fasta/UPSP_human_Sep09_decoy.fasta&Pep=AANNGALPPDLSYIVR+DVCTFLR+GLLSSLDHTSIR+HLVGVCYTEDEAK+WASEPEHDHR	1	17.8	5	8	0.15	Cytochrome c1, heme protein, mitochondrial OS=Homo sapiens GN=CYC1 PE=1 SV=2			Y	1	2	GLLSSLDHTSIR	http://regis-web.systemsbiology.net/tpp/cgi-bin/peptidexml_html2.pl?PepMass=1297.6990&StdPep=&MassError=0.5&xslt=nice -19 /usr/bin/xsltproc&cgi-bin=/tpp/cgi-bin/&ratioType=-1&Ref=2_GLLSSLDHTSIR&Infile=/home/sorcerer/output/7726/original/interact.pep.xml	0.9557	0.898	2	3	1
29	1	sp|P08574|CY1_HUMAN	http://regis-web.systemsbiology.net/tpp/cgi-bin/comet-fastadb.cgi?Ref=sp|P08574|CY1_HUMAN&Db=/home/sorcerer/fasta/UPSP_human_Sep09_decoy.fasta&Pep=AANNGALPPDLSYIVR+DVCTFLR+GLLSSLDHTSIR+HLVGVCYTEDEAK+WASEPEHDHR	1	17.8	5	8	0.15	Cytochrome c1, heme protein, mitochondrial OS=Homo sapiens GN=CYC1 PE=1 SV=2			Y	1	2	DVCTFLR	http://regis-web.systemsbiology.net/tpp/cgi-bin/peptidexml_html2.pl?PepMass=909.4378&StdPep=DVCTFLR&MassError=0.5&xslt=nice -19 /usr/bin/xsltproc&cgi-bin=/tpp/cgi-bin/&ratioType=-1&Ref=2_DVCTFLR&Infile=/home/sorcerer/output/7726/original/interact.pep.xml	0.9295	0.8434	2	3	2
29	1	sp|P08574|CY1_HUMAN	http://regis-web.systemsbiology.net/tpp/cgi-bin/comet-fastadb.cgi?Ref=sp|P08574|CY1_HUMAN&Db=/home/sorcerer/fasta/UPSP_human_Sep09_decoy.fasta&Pep=AANNGALPPDLSYIVR+DVCTFLR+GLLSSLDHTSIR+HLVGVCYTEDEAK+WASEPEHDHR	1	17.8	5	8	0.15	Cytochrome c1, heme protein, mitochondrial OS=Homo sapiens GN=CYC1 PE=1 SV=2			Y	1	3	WASEPEHDHR	http://regis-web.systemsbiology.net/tpp/cgi-bin/peptidexml_html2.pl?PepMass=1262.5428&StdPep=&MassError=0.5&xslt=nice -19 /usr/bin/xsltproc&cgi-bin=/tpp/cgi-bin/&ratioType=-1&Ref=3_WASEPEHDHR&Infile=/home/sorcerer/output/7726/original/interact.pep.xml	0.2495	0.2495	2	4	1
30	1	sp|P08865|RSSA_HUMAN	http://regis-web.systemsbiology.net/tpp/cgi-bin/comet-fastadb.cgi?Ref=sp|P08865|RSSA_HUMAN&Db=/home/sorcerer/fasta/UPSP_human_Sep09_decoy.fasta&Pep=ADHQPLTEASYVNLPTIALCNTDSPLR+AIVAIENPADVSVISSR+FAAATGATPIAGR+FTPGTFTNQIQAAFR+LLVVTDPR+SDGIYIINLK+YVDIAIPCNNK	1	34.2	7	10	0.24	40S ribosomal protein SA OS=Homo sapiens GN=RPSA PE=1 SV=4			Y	1	2	AIVAIENPADVSVISSR	http://regis-web.systemsbiology.net/tpp/cgi-bin/peptidexml_html2.pl?PepMass=1739.9418&StdPep=&MassError=0.5&xslt=nice -19 /usr/bin/xsltproc&cgi-bin=/tpp/cgi-bin/&ratioType=-1&Ref=2_AIVAIENPADVSVISSR&Infile=/home/sorcerer/output/7726/original/interact.pep.xml	0.9997	0.999	2	4	2
30	1	sp|P08865|RSSA_HUMAN	http://regis-web.systemsbiology.net/tpp/cgi-bin/comet-fastadb.cgi?Ref=sp|P08865|RSSA_HUMAN&Db=/home/sorcerer/fasta/UPSP_human_Sep09_decoy.fasta&Pep=ADHQPLTEASYVNLPTIALCNTDSPLR+AIVAIENPADVSVISSR+FAAATGATPIAGR+FTPGTFTNQIQAAFR+LLVVTDPR+SDGIYIINLK+YVDIAIPCNNK	1	34.2	7	10	0.24	40S ribosomal protein SA OS=Homo sapiens GN=RPSA PE=1 SV=4			Y	1	3	ADHQPLTEASYVNLPTIALCNTDSPLR	http://regis-web.systemsbiology.net/tpp/cgi-bin/peptidexml_html2.pl?PepMass=2995.4709&StdPep=ADHQPLTEASYVNLPTIALCNTDSPLR&MassError=0.5&xslt=nice -19 /usr/bin/xsltproc&cgi-bin=/tpp/cgi-bin/&ratioType=-1&Ref=3_ADHQPLTEASYVNLPTIALCNTDSPLR&Infile=/home/sorcerer/output/7726/original/interact.pep.xml	0.9997	0.999	2	4	1
30	1	sp|P08865|RSSA_HUMAN	http://regis-web.systemsbiology.net/tpp/cgi-bin/comet-fastadb.cgi?Ref=sp|P08865|RSSA_HUMAN&Db=/home/sorcerer/fasta/UPSP_human_Sep09_decoy.fasta&Pep=ADHQPLTEASYVNLPTIALCNTDSPLR+AIVAIENPADVSVISSR+FAAATGATPIAGR+FTPGTFTNQIQAAFR+LLVVTDPR+SDGIYIINLK+YVDIAIPCNNK	1	34.2	7	10	0.24	40S ribosomal protein SA OS=Homo sapiens GN=RPSA PE=1 SV=4			Y	1	2	YVDIAIPCNNK	http://regis-web.systemsbiology.net/tpp/cgi-bin/peptidexml_html2.pl?PepMass=1305.6387&StdPep=YVDIAIPCNNK&MassError=0.5&xslt=nice -19 /usr/bin/xsltproc&cgi-bin=/tpp/cgi-bin/&ratioType=-1&Ref=2_YVDIAIPCNNK&Infile=/home/sorcerer/output/7726/original/interact.pep.xml	0.999	0.9963	2	4	2
30	1	sp|P08865|RSSA_HUMAN	http://regis-web.systemsbiology.net/tpp/cgi-bin/comet-fastadb.cgi?Ref=sp|P08865|RSSA_HUMAN&Db=/home/sorcerer/fasta/UPSP_human_Sep09_decoy.fasta&Pep=ADHQPLTEASYVNLPTIALCNTDSPLR+AIVAIENPADVSVISSR+FAAATGATPIAGR+FTPGTFTNQIQAAFR+LLVVTDPR+SDGIYIINLK+YVDIAIPCNNK	1	34.2	7	10	0.24	40S ribosomal protein SA OS=Homo sapiens GN=RPSA PE=1 SV=4			Y	1	2	FAAATGATPIAGR	http://regis-web.systemsbiology.net/tpp/cgi-bin/peptidexml_html2.pl?PepMass=1202.6408&StdPep=&MassError=0.5&xslt=nice -19 /usr/bin/xsltproc&cgi-bin=/tpp/cgi-bin/&ratioType=-1&Ref=2_FAAATGATPIAGR&Infile=/home/sorcerer/output/7726/original/interact.pep.xml	0.9988	0.9954	2	4	2
30	1	sp|P08865|RSSA_HUMAN	http://regis-web.systemsbiology.net/tpp/cgi-bin/comet-fastadb.cgi?Ref=sp|P08865|RSSA_HUMAN&Db=/home/sorcerer/fasta/UPSP_human_Sep09_decoy.fasta&Pep=ADHQPLTEASYVNLPTIALCNTDSPLR+AIVAIENPADVSVISSR+FAAATGATPIAGR+FTPGTFTNQIQAAFR+LLVVTDPR+SDGIYIINLK+YVDIAIPCNNK	1	34.2	7	10	0.24	40S ribosomal protein SA OS=Homo sapiens GN=RPSA PE=1 SV=4			Y	1	2	FTPGTFTNQIQAAFR	http://regis-web.systemsbiology.net/tpp/cgi-bin/peptidexml_html2.pl?PepMass=1697.8526&StdPep=&MassError=0.5&xslt=nice -19 /usr/bin/xsltproc&cgi-bin=/tpp/cgi-bin/&ratioType=-1&Ref=2_FTPGTFTNQIQAAFR&Infile=/home/sorcerer/output/7726/original/interact.pep.xml	0.9955	0.9836	2	4	1
30	1	sp|P08865|RSSA_HUMAN	http://regis-web.systemsbiology.net/tpp/cgi-bin/comet-fastadb.cgi?Ref=sp|P08865|RSSA_HUMAN&Db=/home/sorcerer/fasta/UPSP_human_Sep09_decoy.fasta&Pep=ADHQPLTEASYVNLPTIALCNTDSPLR+AIVAIENPADVSVISSR+FAAATGATPIAGR+FTPGTFTNQIQAAFR+LLVVTDPR+SDGIYIINLK+YVDIAIPCNNK	1	34.2	7	10	0.24	40S ribosomal protein SA OS=Homo sapiens GN=RPSA PE=1 SV=4			Y	1	2	SDGIYIINLK	http://regis-web.systemsbiology.net/tpp/cgi-bin/peptidexml_html2.pl?PepMass=1134.6285&StdPep=&MassError=0.5&xslt=nice -19 /usr/bin/xsltproc&cgi-bin=/tpp/cgi-bin/&ratioType=-1&Ref=2_SDGIYIINLK&Infile=/home/sorcerer/output/7726/original/interact.pep.xml	0.9872	0.9542	2	4	1
30	1	sp|P08865|RSSA_HUMAN	http://regis-web.systemsbiology.net/tpp/cgi-bin/comet-fastadb.cgi?Ref=sp|P08865|RSSA_HUMAN&Db=/home/sorcerer/fasta/UPSP_human_Sep09_decoy.fasta&Pep=ADHQPLTEASYVNLPTIALCNTDSPLR+AIVAIENPADVSVISSR+FAAATGATPIAGR+FTPGTFTNQIQAAFR+LLVVTDPR+SDGIYIINLK+YVDIAIPCNNK	1	34.2	7	10	0.24	40S ribosomal protein SA OS=Homo sapiens GN=RPSA PE=1 SV=4			Y	1	2	LLVVTDPR	http://regis-web.systemsbiology.net/tpp/cgi-bin/peptidexml_html2.pl?PepMass=911.5440&StdPep=&MassError=0.5&xslt=nice -19 /usr/bin/xsltproc&cgi-bin=/tpp/cgi-bin/&ratioType=-1&Ref=2_LLVVTDPR&Infile=/home/sorcerer/output/7726/original/interact.pep.xml	0.9579	0.86	2	4	1
31	1	sp|P10809|CH60_HUMAN	http://regis-web.systemsbiology.net/tpp/cgi-bin/comet-fastadb.cgi?Ref=sp|P10809|CH60_HUMAN&Db=/home/sorcerer/fasta/UPSP_human_Sep09_decoy.fasta&Pep=CEFQDAYVLLSEK+LVQDVANNTNEEAGDGTTTATVLAR+TLNDELEIIEGMK+TVIIEQSWGSPK+VGGTSDVEVNEK+VGLQVVAVK	1	14.7	6	6	0.13	60 kDa heat shock protein, mitochondrial OS=Homo sapiens GN=HSPD1 PE=1 SV=2			Y	1	2	TLNDELEIIEGMK	http://regis-web.systemsbiology.net/tpp/cgi-bin/peptidexml_html2.pl?PepMass=1503.7491&StdPep=&MassError=0.5&xslt=nice -19 /usr/bin/xsltproc&cgi-bin=/tpp/cgi-bin/&ratioType=-1&Ref=2_TLNDELEIIEGMK&Infile=/home/sorcerer/output/7726/original/interact.pep.xml	0.9997	0.999	2	4	1
31	1	sp|P10809|CH60_HUMAN	http://regis-web.systemsbiology.net/tpp/cgi-bin/comet-fastadb.cgi?Ref=sp|P10809|CH60_HUMAN&Db=/home/sorcerer/fasta/UPSP_human_Sep09_decoy.fasta&Pep=CEFQDAYVLLSEK+LVQDVANNTNEEAGDGTTTATVLAR+TLNDELEIIEGMK+TVIIEQSWGSPK+VGGTSDVEVNEK+VGLQVVAVK	1	14.7	6	6	0.13	60 kDa heat shock protein, mitochondrial OS=Homo sapiens GN=HSPD1 PE=1 SV=2			Y	1	3	LVQDVANNTNEEAGDGTTTATVLAR	http://regis-web.systemsbiology.net/tpp/cgi-bin/peptidexml_html2.pl?PepMass=2559.2413&StdPep=&MassError=0.5&xslt=nice -19 /usr/bin/xsltproc&cgi-bin=/tpp/cgi-bin/&ratioType=-1&Ref=3_LVQDVANNTNEEAGDGTTTATVLAR&Infile=/home/sorcerer/output/7726/original/interact.pep.xml	0.9997	0.9988	2	4	1
31	1	sp|P10809|CH60_HUMAN	http://regis-web.systemsbiology.net/tpp/cgi-bin/comet-fastadb.cgi?Ref=sp|P10809|CH60_HUMAN&Db=/home/sorcerer/fasta/UPSP_human_Sep09_decoy.fasta&Pep=CEFQDAYVLLSEK+LVQDVANNTNEEAGDGTTTATVLAR+TLNDELEIIEGMK+TVIIEQSWGSPK+VGGTSDVEVNEK+VGLQVVAVK	1	14.7	6	6	0.13	60 kDa heat shock protein, mitochondrial OS=Homo sapiens GN=HSPD1 PE=1 SV=2			Y	1	2	CEFQDAYVLLSEK	http://regis-web.systemsbiology.net/tpp/cgi-bin/peptidexml_html2.pl?PepMass=1600.7443&StdPep=CEFQDAYVLLSEK&MassError=0.5&xslt=nice -19 /usr/bin/xsltproc&cgi-bin=/tpp/cgi-bin/&ratioType=-1&Ref=2_CEFQDAYVLLSEK&Infile=/home/sorcerer/output/7726/original/interact.pep.xml	0.9981	0.9929	2	4	1
31	1	sp|P10809|CH60_HUMAN	http://regis-web.systemsbiology.net/tpp/cgi-bin/comet-fastadb.cgi?Ref=sp|P10809|CH60_HUMAN&Db=/home/sorcerer/fasta/UPSP_human_Sep09_decoy.fasta&Pep=CEFQDAYVLLSEK+LVQDVANNTNEEAGDGTTTATVLAR+TLNDELEIIEGMK+TVIIEQSWGSPK+VGGTSDVEVNEK+VGLQVVAVK	1	14.7	6	6	0.13	60 kDa heat shock protein, mitochondrial OS=Homo sapiens GN=HSPD1 PE=1 SV=2			Y	1	2	VGGTSDVEVNEK	http://regis-web.systemsbiology.net/tpp/cgi-bin/peptidexml_html2.pl?PepMass=1232.5885&StdPep=&MassError=0.5&xslt=nice -19 /usr/bin/xsltproc&cgi-bin=/tpp/cgi-bin/&ratioType=-1&Ref=2_VGGTSDVEVNEK&Infile=/home/sorcerer/output/7726/original/interact.pep.xml	0.9959	0.9851	2	4	1
31	1	sp|P10809|CH60_HUMAN	http://regis-web.systemsbiology.net/tpp/cgi-bin/comet-fastadb.cgi?Ref=sp|P10809|CH60_HUMAN&Db=/home/sorcerer/fasta/UPSP_human_Sep09_decoy.fasta&Pep=CEFQDAYVLLSEK+LVQDVANNTNEEAGDGTTTATVLAR+TLNDELEIIEGMK+TVIIEQSWGSPK+VGGTSDVEVNEK+VGLQVVAVK	1	14.7	6	6	0.13	60 kDa heat shock protein, mitochondrial OS=Homo sapiens GN=HSPD1 PE=1 SV=2			Y	1	2	TVIIEQSWGSPK	http://regis-web.systemsbiology.net/tpp/cgi-bin/peptidexml_html2.pl?PepMass=1343.7085&StdPep=&MassError=0.5&xslt=nice -19 /usr/bin/xsltproc&cgi-bin=/tpp/cgi-bin/&ratioType=-1&Ref=2_TVIIEQSWGSPK&Infile=/home/sorcerer/output/7726/original/interact.pep.xml	0.9591	0.8637	2	4	1
31	1	sp|P10809|CH60_HUMAN	http://regis-web.systemsbiology.net/tpp/cgi-bin/comet-fastadb.cgi?Ref=sp|P10809|CH60_HUMAN&Db=/home/sorcerer/fasta/UPSP_human_Sep09_decoy.fasta&Pep=CEFQDAYVLLSEK+LVQDVANNTNEEAGDGTTTATVLAR+TLNDELEIIEGMK+TVIIEQSWGSPK+VGGTSDVEVNEK+VGLQVVAVK	1	14.7	6	6	0.13	60 kDa heat shock protein, mitochondrial OS=Homo sapiens GN=HSPD1 PE=1 SV=2			Y	1	2	VGLQVVAVK	http://regis-web.systemsbiology.net/tpp/cgi-bin/peptidexml_html2.pl?PepMass=911.5804&StdPep=&MassError=0.5&xslt=nice -19 /usr/bin/xsltproc&cgi-bin=/tpp/cgi-bin/&ratioType=-1&Ref=2_VGLQVVAVK&Infile=/home/sorcerer/output/7726/original/interact.pep.xml	0.7962	0.5136	2	4	1
32	1	sp|P11021|GRP78_HUMAN	http://regis-web.systemsbiology.net/tpp/cgi-bin/comet-fastadb.cgi?Ref=sp|P11021|GRP78_HUMAN&Db=/home/sorcerer/fasta/UPSP_human_Sep09_decoy.fasta&Pep=DAGTIAGLNVMR+ELEEIVQPIISK+IEWLESHQDADIEDFK+IINEPTAAAIAYGLDK+ITITNDQNR+ITPSYVAFTPEGER+NELESYAYSLK+NQLTSNPENTVFDAK+TFAPEEISAMVLTK+VEIIANDQGNR	1	19.9	8	10	0.29	78 kDa glucose-regulated protein OS=Homo sapiens GN=HSPA5 PE=1 SV=2			N	0.5	2	IINEPTAAAIAYGLDK	http://regis-web.systemsbiology.net/tpp/cgi-bin/peptidexml_html2.pl?PepMass=1658.8879&StdPep=&MassError=0.5&xslt=nice -19 /usr/bin/xsltproc&cgi-bin=/tpp/cgi-bin/&ratioType=-1&Ref=2_IINEPTAAAIAYGLDK&Infile=/home/sorcerer/output/7726/original/interact.pep.xml	0.9992	0.9969	2	5	1
32	1	sp|P11021|GRP78_HUMAN	http://regis-web.systemsbiology.net/tpp/cgi-bin/comet-fastadb.cgi?Ref=sp|P11021|GRP78_HUMAN&Db=/home/sorcerer/fasta/UPSP_human_Sep09_decoy.fasta&Pep=DAGTIAGLNVMR+ELEEIVQPIISK+IEWLESHQDADIEDFK+IINEPTAAAIAYGLDK+ITITNDQNR+ITPSYVAFTPEGER+NELESYAYSLK+NQLTSNPENTVFDAK+TFAPEEISAMVLTK+VEIIANDQGNR	1	19.9	8	10	0.29	78 kDa glucose-regulated protein OS=Homo sapiens GN=HSPA5 PE=1 SV=2			Y	1	2	NQLTSNPENTVFDAK	http://regis-web.systemsbiology.net/tpp/cgi-bin/peptidexml_html2.pl?PepMass=1676.8006&StdPep=&MassError=0.5&xslt=nice -19 /usr/bin/xsltproc&cgi-bin=/tpp/cgi-bin/&ratioType=-1&Ref=2_NQLTSNPENTVFDAK&Infile=/home/sorcerer/output/7726/original/interact.pep.xml	0.9992	0.997	2	5	2
[truncated: 1,984 more rows]

## Sheet: Raw data shotgun quantification
Sequence	Length	K Count	R Count	Modifications	Modified sequence	Oxidation (M) Probabilities	Oxidation (M) Score Diffs	Acetyl (Protein N-term)	Oxidation (M)	Proteins	Leading Proteins	Leading Razor Protein	Fasta headers	Type	Labeling State	MS/MS m/z	Charge	m/z	Mass	Resolution	Uncalibrated - Calibrated m/z [ppm]	Mass Error [ppm]	Uncalibrated Mass Error [ppm]	Max intensity m/z 0	Max intensity m/z 1	Retention time	B mixture	Retention Length	Calibrated Retention Time	Calibrated Retention Time Start	Calibrated Retention Time Finish	Retention Time Calibration	Match Time Difference	Number of data points	Number of scans	Number of isotopic peaks	TIC at maximum	Ion injection time at maximum	PIF	Fraction of total spectrum	Base peak fraction	PEP	MS/MS Count	MS/MS Scan Number	Score	Delta score	Combinatorics	Ratio H/L	Ratio H/L normalized
[truncated: 604 more rows]
[truncated: 14 more columns]
